# Supplementary material for: HDAC inhibitors cause site-specific chromatin remodeling at PU.1-bound enhancers in K562 cells
Source: Epigenetics Chromatin. 2016 Apr 16;9:15. doi: 10.1186/s13072-016-0065-5 (PMC4833939; doi:10.1186/s13072-016-0065-5)
Supplement: Supplementary file 1 — 10.1186/s13072-016-0065-5 DESeq2 output for differential accessibility (DNase-seq) following 72-h NaBut or SAHA treatment of K562 cells. [file 13072_2016_65_MOESM1_ESM.xls]

## Sheet: SAHA-opened DHS
Chrom	Start	Stop	DMSO_1	DMSO_2	DMSO_3	SAHA_1	SAHA_2	SAHA_3	baseMean	log2FoldChange	lfcSE	stat	pvalue	padj
chr1	110099949	110100561	64.2633	89.1353	67.1347	142.538	183.29	145.95	115.385	0.966675	0.221181	4.37052	1.23952e-05	0.000742797
chr1	39583601	39584067	57.9424	72.7635	61.9705	90.024	129.567	137.792	91.6764	0.776649	0.231872	3.34948	0.000809647	0.0152282
chr1	8207424	8208423	94.8148	125.517	75.3974	153.255	150.635	208.5	134.687	0.694877	0.227203	3.0584	0.0022252	0.0303611
chr1	11828692	11829287	158.025	195.552	140.466	281.861	240.173	273.77	214.974	0.62389	0.19898	3.13544	0.00171594	0.0254974
chr1	17612401	17612809	204.379	269.225	222.061	330.088	427.676	438.757	315.364	0.71304	0.19627	3.63296	0.000280194	0.00719994
chr1	22740626	22741308	160.132	155.532	179.714	274.359	299.162	339.04	234.656	0.809707	0.191197	4.23494	2.28613e-05	0.00116933
chr1	24362568	24363510	65.3168	70.9444	70.2332	144.681	91.6448	129.633	95.4089	0.722644	0.228801	3.1584	0.0015864	0.0242315
chr1	25542499	25543000	104.296	133.703	159.058	250.781	254.92	316.377	203.189	0.944729	0.208614	4.52859	5.93784e-06	0.000431908
chr1	26033954	26034505	96.9218	89.1353	86.7586	177.905	142.207	166.8	126.621	0.752522	0.208163	3.61506	0.000300273	0.00755192
chr1	33390360	33390791	122.206	132.793	146.663	203.626	234.906	251.107	181.883	0.710986	0.197796	3.59455	0.000324956	0.00799753
chr1	35602332	35602983	116.938	100.959	89.8572	222.917	250.706	119.661	150.173	0.811966	0.240642	3.37416	0.000740408	0.0142926
chr1	41352427	41353295	121.152	138.251	99.1527	186.478	190.663	229.35	160.841	0.682362	0.207533	3.28798	0.0010091	0.0177398
chr1	43990390	43991059	523.588	548.455	395.578	1140.3	815.323	614.623	672.978	0.718589	0.217006	3.31138	0.000928355	0.0167774
chr1	46465015	46465458	45.3004	49.1154	48.5435	75.02	97.9651	107.876	70.6368	0.843274	0.237499	3.55065	0.000384285	0.00899261
chr1	68583088	68583516	28.4444	27.2863	22.7225	67.518	96.9117	73.4284	52.7186	1.32926	0.258108	5.15003	2.60444e-07	3.90399e-05
chr1	95223566	95223898	20.0165	20.01	18.5911	37.51	49.5093	47.1392	32.1293	0.948935	0.279548	3.39454	0.000687444	0.0135592
chr1	110967943	110968973	179.095	136.432	151.828	332.231	250.706	208.5	209.799	0.67925	0.213194	3.18607	0.00144219	0.02264
chr1	154861282	154861695	38.9794	43.6581	32.0181	58.9443	68.4702	77.961	53.3385	0.710519	0.250571	2.83559	0.00457405	0.04884
chr1	160759498	160760296	67.4238	44.5676	59.9048	97.526	97.9651	97.9045	77.5486	0.676258	0.231922	2.91589	0.00354676	0.0413325
chr1	185499390	185499844	173.827	81.8589	140.466	226.132	255.973	192.183	178.407	0.668594	0.234303	2.85354	0.00432346	0.0470449
chr1	197410789	197411548	105.35	55.4822	92.9557	163.972	267.561	173.146	143.078	1.07509	0.243085	4.4227	9.74738e-06	0.000626346
chr1	201523017	201523648	132.741	107.326	135.302	251.853	220.158	235.696	180.513	0.834285	0.19826	4.20803	2.57606e-05	0.0012779
chr1	204554037	204554712	125.366	135.522	121.875	262.57	225.425	195.809	177.761	0.757532	0.200874	3.77118	0.000162476	0.00491677
chr1	204652523	204652994	138.008	134.612	122.908	242.207	219.105	186.744	173.931	0.645861	0.199539	3.23677	0.00120891	0.0200276
chr1	226966382	226967639	153.811	115.512	137.368	197.195	213.838	217.566	172.548	0.57316	0.199653	2.87079	0.00409449	0.0453981
chr1	229211884	229212322	57.9424	43.6581	43.3793	82.522	102.179	106.97	72.775	0.875689	0.236936	3.69588	0.000219125	0.00607759
chr1	231274892	231276854	234.93	176.451	247.882	411.538	370.793	346.292	297.981	0.709601	0.194802	3.64267	0.000269821	0.00702511
chr1	236666325	236666986	210.7	184.637	232.389	401.893	387.647	434.225	308.582	0.89008	0.185107	4.80846	1.52101e-06	0.000149773
chr1	3265644	3266596	414.025	510.254	359.429	653.746	649.941	711.621	549.836	0.599711	0.185253	3.23726	0.00120683	0.0200068
chr1	3370757	3371778	706.897	1244.26	837.634	1534.69	1476.85	1542.9	1223.87	0.640522	0.202386	3.16485	0.00155163	0.023861
chr1	4067662	4067862	11.5885	10.005	15.4926	54.6574	43.1889	58.0175	32.1583	1.59516	0.289597	5.5082	3.62531e-08	8.26632e-06
chr1	4838099	4838577	172.774	275.592	183.846	399.749	465.598	332.694	305.042	0.822042	0.213142	3.85679	0.000114886	0.00381969
chr1	6641926	6642292	233.876	347.446	286.097	588.371	567.776	484.99	418.093	0.838989	0.194409	4.3156	1.59173e-05	0.000894402
chr1	6818661	6819140	101.136	80.9494	80.5616	155.399	120.086	152.296	115.071	0.628678	0.216423	2.90486	0.00367415	0.0422781
chr1	7617991	7618338	53.7284	60.0299	53.7077	113.602	97.9651	132.352	85.2309	0.910915	0.22753	4.00349	6.24146e-05	0.00243329
chr1	7632765	7633149	102.189	139.16	105.35	301.152	331.817	312.751	215.403	1.31342	0.199031	6.59907	4.13747e-11	3.51598e-08
chr1	7646072	7646637	141.169	239.21	173.517	424.399	451.904	463.233	315.572	1.1479	0.205305	5.5912	2.25502e-08	5.58473e-06
chr1	7948338	7949007	91.6543	78.2207	97.0871	148.968	142.207	164.987	120.521	0.696829	0.209807	3.32129	0.000896036	0.0163814
chr1	8003001	8003327	52.6749	39.1104	57.8391	94.3109	93.7516	92.4654	71.692	0.790015	0.235151	3.35961	0.000780534	0.0148312
chr1	8100515	8101022	92.7078	53.6631	109.481	167.187	183.29	223.005	138.222	1.01355	0.235918	4.2962	1.73751e-05	0.000952725
chr1	8118505	8118717	23.1769	27.2863	37.1823	50.3706	71.6304	60.7371	45.0639	0.871516	0.265016	3.28854	0.0010071	0.0177209
chr1	8121301	8122348	147.49	127.336	144.598	226.132	238.066	290.994	195.769	0.77455	0.198264	3.90665	9.35835e-05	0.00328406
chr1	8164465	8164948	30.5514	30.0149	52.6749	80.3786	107.446	127.82	71.4809	1.24033	0.256384	4.8378	1.31283e-06	0.000134277
chr1	8354530	8355615	121.152	109.145	118.777	187.55	173.809	213.033	153.911	0.654243	0.2006	3.26143	0.00110851	0.0188983
chr1	8977596	8977835	51.6214	35.4722	50.6092	79.3069	90.5914	74.3349	63.656	0.711323	0.242704	2.93082	0.00338064	0.0400819
chr1	9442871	9443507	146.436	203.738	153.893	265.785	228.585	300.966	216.567	0.593556	0.204553	2.90172	0.00371125	0.0425907
chr1	9470727	9471415	223.341	297.421	295.393	402.965	382.38	487.71	348.201	0.586598	0.193831	3.02633	0.00247543	0.0326394
chr1	9498109	9498355	25.2839	39.1104	34.0838	103.956	74.7906	93.3719	61.7661	1.23303	0.250704	4.91828	8.73068e-07	9.84511e-05
chr1	9498570	9499924	187.523	153.713	202.437	430.829	507.733	635.473	352.951	1.39215	0.201757	6.90013	5.19534e-12	6.46575e-09
chr1	11508057	11509239	366.617	502.068	394.545	673.037	694.183	806.806	572.876	0.721128	0.186639	3.86375	0.000111658	0.00374082
chr1	11623457	11624112	96.9218	152.803	160.09	245.423	251.76	328.161	205.86	0.89695	0.218318	4.10846	3.983e-05	0.00176151
chr1	12288323	12288735	74.7983	87.3162	99.1527	154.327	123.246	147.763	114.434	0.62695	0.215383	2.91086	0.00360435	0.0417464
chr1	14195134	14196220	363.457	314.702	270.604	603.375	695.236	392.525	439.983	0.744259	0.213891	3.47962	0.00050212	0.0108851
chr1	14278938	14279329	32.6584	41.839	65.069	110.387	114.819	89.7458	75.753	0.994394	0.248722	3.99802	6.38755e-05	0.00247319
chr1	14279526	14279899	55.8354	39.1104	34.0838	86.8089	105.339	76.148	66.2209	0.896867	0.248003	3.61636	0.000298779	0.00752626
chr1	14660871	14661322	73.7448	63.6681	69.2003	112.53	156.955	108.783	97.4801	0.766163	0.226479	3.38293	0.000717161	0.0139739
chr1	14748612	14749051	246.518	164.627	290.228	511.208	504.573	413.375	355.088	0.921852	0.211051	4.36792	1.25437e-05	0.000747978
chr1	14781390	14781695	26.3374	22.7386	19.624	52.514	55.8296	37.1675	35.7018	0.862725	0.276636	3.11863	0.00181695	0.0264906
chr1	14806149	14806745	100.082	117.331	113.613	201.482	232.799	193.996	159.884	0.837294	0.20075	4.17083	3.03496e-05	0.00144806
chr1	14825315	14825578	24.2304	20.9195	22.7225	42.8686	51.616	60.7371	37.1824	0.969136	0.272287	3.55924	0.000371931	0.00879459
chr1	14875724	14876065	32.6584	40.0199	42.3465	71.8049	71.6304	65.2697	53.955	0.729219	0.246443	2.95897	0.00308666	0.0377974
chr1	14912135	14912581	60.0494	51.844	47.5107	100.741	113.766	78.8675	75.4631	0.760194	0.236008	3.22106	0.00127718	0.0208188
chr1	15063893	15064340	83.2263	85.4971	69.2003	125.391	144.314	126.913	105.757	0.656546	0.214631	3.05895	0.00222116	0.0303303
chr1	15065988	15066298	48.4609	37.2913	58.8719	90.024	86.3779	93.3719	69.0663	0.779802	0.23886	3.26469	0.00109585	0.0187582
chr1	15477905	15478230	45.3004	53.6631	43.3793	190.765	168.542	170.426	112.013	1.67718	0.218987	7.65884	1.87622e-14	6.56212e-11
chr1	15483585	15483811	29.4979	42.7485	41.3136	91.0957	106.392	80.6806	65.2881	1.09773	0.244789	4.4844	7.31199e-06	0.000505053
chr1	15497630	15498420	161.185	201.009	155.959	267.929	271.774	315.47	228.888	0.659342	0.195167	3.37834	0.000729255	0.0141524
chr1	15504192	15504816	132.741	200.1	186.944	287.219	273.881	300.966	230.308	0.660693	0.201358	3.28119	0.00103369	0.0180144
chr1	15541713	15541990	44.2469	42.7485	35.1166	79.3069	81.1109	68.8958	58.5709	0.776158	0.242872	3.19575	0.00139468	0.0221175
chr1	15544820	15545373	154.864	150.984	194.174	221.845	305.483	281.022	218.062	0.628595	0.202871	3.0985	0.00194506	0.0277805
chr1	15585513	15585832	80.0658	80.0398	73.3317	110.387	136.94	135.072	102.639	0.63534	0.215609	2.94672	0.00321164	0.0387692
chr1	15587777	15588303	87.4403	98.2307	120.842	178.976	166.435	184.024	139.325	0.710413	0.207746	3.41962	0.00062708	0.0127345
chr1	15606059	15606777	212.807	312.883	272.67	486.558	653.101	588.334	421.059	1.01269	0.198364	5.10521	3.30436e-07	4.66339e-05
chr1	15698250	15699102	226.502	284.687	270.604	372.957	388.7	392.525	322.662	0.519101	0.18279	2.83988	0.00451312	0.0483946
chr1	17388477	17388692	18.963	31.834	19.624	51.4423	55.8296	59.8305	39.5872	1.00092	0.272004	3.67978	0.000233432	0.0063601
chr1	17411417	17411633	21.07	27.2863	29.9524	49.2989	47.4025	67.9892	40.4999	0.873942	0.269901	3.23801	0.00120369	0.0199719
chr1	17518892	17519688	86.3868	171.904	115.678	234.705	375.006	397.057	230.123	1.2277	0.239752	5.12072	3.04373e-07	4.37186e-05
chr1	17536816	17537094	58.9959	63.6681	51.6421	120.032	116.926	172.239	97.2506	1.07503	0.231182	4.65015	3.31696e-06	0.000274849
chr1	17596579	17596938	115.885	150.984	104.317	311.869	370.793	323.629	229.579	1.3007	0.202217	6.43219	1.25781e-10	8.54344e-08
chr1	17616090	17616317	21.07	25.4672	20.6568	42.8686	37.922	61.6436	34.938	0.862671	0.279631	3.08503	0.00203532	0.0286102
chr1	18546197	18546523	68.4773	39.1104	37.1823	94.3109	96.9117	87.0262	70.5031	0.802912	0.248328	3.23327	0.0012238	0.0202015
chr1	18741375	18741697	65.3168	70.9444	76.4302	110.387	158.008	100.624	96.9517	0.692295	0.23036	3.00527	0.00265343	0.0342056
chr1	18802149	18802483	48.4609	80.0398	52.6749	93.2391	141.154	96.0915	85.2767	0.73355	0.245702	2.98553	0.00283091	0.0357409
chr1	18805409	18805805	51.6214	73.673	59.9048	146.825	141.154	101.531	95.7848	0.928581	0.232059	4.00149	6.29448e-05	0.00244961
chr1	18860916	18861517	278.123	303.788	305.721	656.961	635.193	596.492	462.713	1.01582	0.173295	5.86183	4.57796e-09	1.58545e-06
chr1	18884082	18884502	73.7448	71.8539	53.7077	124.319	124.3	110.596	93.0868	0.748151	0.222912	3.35626	0.000790036	0.0149646
chr1	20142463	20142843	109.564	112.783	84.693	198.267	184.343	165.894	142.591	0.75105	0.208075	3.60952	0.000306766	0.0076613
chr1	20171118	20171458	32.6584	36.3817	42.3465	80.3786	64.2567	65.2697	53.5486	0.772921	0.249258	3.10089	0.00192939	0.0276306
chr1	20187502	20188135	200.165	187.366	246.849	287.219	392.914	358.983	278.916	0.648712	0.198723	3.2644	0.00109696	0.0187657
chr1	20334616	20335867	407.704	282.868	317.082	577.654	798.468	575.642	493.236	0.86503	0.201927	4.28388	1.83659e-05	0.000992944
chr1	20415751	20416479	130.634	161.899	149.762	258.283	258.08	243.855	200.419	0.71412	0.192302	3.71354	0.000204379	0.00578675
chr1	20450645	20452004	318.156	340.169	407.972	546.574	633.086	597.399	473.893	0.682727	0.181249	3.76678	0.000165364	0.00497304
chr1	20634750	20635541	202.272	224.657	219.995	405.108	331.817	369.861	292.285	0.714775	0.184503	3.87406	0.000107037	0.00362175
chr1	20648621	20648850	20.0165	28.1959	33.0509	58.9443	43.1889	58.0175	40.2357	0.794356	0.270342	2.93833	0.00329982	0.0394731
chr1	20760561	20760844	46.3539	50.9344	58.8719	79.3069	95.8583	91.5588	70.4807	0.672311	0.2333	2.88175	0.00395473	0.0443491
chr1	20802534	20803348	283.391	456.591	414.169	769.491	778.454	877.514	596.602	0.975372	0.197397	4.94118	7.76501e-07	8.98013e-05
chr1	20846113	20846366	41.0864	69.1253	50.6092	86.8089	100.072	93.3719	73.5123	0.685128	0.239443	2.86134	0.00421848	0.0463205
chr1	20877788	20878207	84.2798	99.1403	79.5288	170.403	145.368	197.622	129.39	0.861965	0.213891	4.02993	5.57932e-05	0.00223653
chr1	20911360	20911870	96.9218	110.055	114.645	253.996	232.799	199.435	167.975	0.988802	0.20215	4.89142	1.00111e-06	0.000109414
chr1	20914123	20914435	57.9424	56.3917	65.069	88.9523	114.819	138.698	86.9788	0.815716	0.232466	3.50897	0.000449853	0.010067
chr1	20915204	20915690	141.169	164.627	137.368	238.992	224.372	241.135	191.277	0.611106	0.192866	3.16856	0.00153198	0.0236457
chr1	20923875	20924114	33.7119	33.6531	38.2151	52.514	84.2711	86.1197	54.7475	0.903608	0.256776	3.51904	0.000433105	0.00979676
chr1	20934294	20934794	35.8189	51.844	32.0181	52.514	105.339	103.344	63.4796	0.918408	0.267313	3.43571	0.000591006	0.0121867
chr1	20942806	20943477	86.3868	87.3162	92.9557	150.04	120.086	155.015	115.3	0.603712	0.212207	2.84492	0.00444229	0.0479199
chr1	20944909	20945823	129.58	144.617	154.926	218.63	209.624	248.387	184.294	0.60026	0.195771	3.06613	0.00216846	0.0298594
chr1	20998216	20999037	159.078	239.21	211.732	360.096	382.38	305.498	276.332	0.705699	0.20154	3.50152	0.000462606	0.0102596
chr1	21384576	21384963	79.0123	77.3112	74.3646	108.243	137.994	149.576	104.417	0.693427	0.218598	3.17216	0.00151312	0.0234238
chr1	21856849	21857222	90.6008	88.2257	84.693	234.705	192.77	176.772	144.628	1.07609	0.207822	5.17793	2.24367e-07	3.47358e-05
chr1	21857778	21858567	153.811	208.285	139.434	437.259	491.932	356.264	297.831	1.22074	0.206869	5.90105	3.61186e-09	1.30965e-06
chr1	21864745	21865230	88.4938	89.1353	76.4302	183.263	116.926	145.044	116.549	0.71394	0.222394	3.21025	0.00132619	0.0213721
chr1	21877092	21877913	154.864	156.441	165.255	318.299	258.08	281.929	222.478	0.778955	0.190384	4.09148	4.28625e-05	0.00185612
chr1	21885516	21885985	133.794	175.542	169.386	325.801	301.269	365.329	245.187	0.959868	0.19514	4.91888	8.70426e-07	9.82486e-05
chr1	21910424	21910850	67.4238	91.8639	75.3974	172.546	152.741	125.1	114.179	0.827664	0.221033	3.74453	0.000180735	0.00530092
chr1	21911464	21911913	179.095	211.924	206.568	307.582	331.817	272.863	251.642	0.559424	0.189131	2.95787	0.00309775	0.037878
chr1	22536498	22536795	33.7119	40.9295	35.1166	64.3029	73.7372	58.924	51.1203	0.709088	0.250248	2.83355	0.00460344	0.0490236
chr1	22623000	22624360	256	345.627	360.462	619.451	665.741	698.023	490.884	0.960269	0.187505	5.1213	3.03431e-07	4.36484e-05
chr1	22624531	22624855	71.6378	93.683	53.7077	132.893	173.809	122.381	108.018	0.836888	0.234844	3.56359	0.000365817	0.00869157
chr1	22659606	22659952	76.9053	80.0398	69.2003	142.538	141.154	189.463	116.55	0.948024	0.217685	4.35503	1.33051e-05	0.000780352
chr1	23021328	23021933	74.7983	110.055	76.4302	132.893	152.741	151.389	116.384	0.654681	0.219908	2.97707	0.00291015	0.0364292
chr1	23026180	23026587	119.045	147.346	130.138	219.701	249.653	220.285	181.028	0.725981	0.196789	3.68914	0.000225016	0.00620087
chr1	23076716	23077159	48.4609	70.9444	69.2003	109.315	84.2711	177.679	93.3117	0.821091	0.254872	3.22158	0.00127485	0.020795
chr1	23079997	23080312	49.5144	40.9295	46.4778	87.8806	69.5236	96.998	65.2206	0.772203	0.240714	3.20797	0.00133676	0.0214815
chr1	23082617	23083185	132.741	221.019	143.565	316.156	326.55	287.368	237.9	0.805697	0.211964	3.80111	0.00014405	0.00451461
chr1	23355896	23356119	23.1769	28.1959	14.4598	47.1554	61.0965	54.3914	38.0793	1.03805	0.276437	3.7551	0.000173274	0.00513991
chr1	23376781	23377043	25.2839	20.01	30.9852	49.2989	63.2033	40.7935	38.2625	0.810322	0.274779	2.949	0.00318803	0.0385866
chr1	23538536	23538817	76.9053	65.4871	74.3646	144.681	107.446	164.081	105.494	0.831671	0.225062	3.69529	0.000219635	0.00608912
chr1	23551374	23552082	101.136	110.055	124.974	177.905	171.702	222.098	151.312	0.692007	0.206908	3.34451	0.000824287	0.0154375
chr1	23710746	23711214	132.741	151.894	167.32	262.57	209.624	256.546	196.783	0.627166	0.198583	3.15821	0.00158742	0.0242374
chr1	23914251	23914654	72.6913	65.4871	66.1018	135.036	176.969	174.959	115.207	1.11721	0.21658	5.15841	2.49057e-07	3.76813e-05
chr1	23914992	23915230	29.4979	39.1104	29.9524	56.8009	87.4312	67.0827	51.6459	0.911989	0.258211	3.53195	0.000412512	0.00947327
chr1	23945811	23946554	306.568	503.887	462.713	683.754	737.372	672.64	561.156	0.651731	0.199018	3.27473	0.00105764	0.0182961
chr1	23953533	23954551	151.704	167.356	215.864	335.447	269.667	374.394	252.405	0.789017	0.20529	3.84343	0.000121328	0.00397898
chr1	23977548	23978193	195.951	263.768	282.998	733.053	865.885	805.899	524.592	1.55524	0.190183	8.17761	2.89529e-16	1.86169e-12
chr1	23991351	23992008	189.63	218.29	155.959	277.574	323.39	327.255	248.683	0.654908	0.196449	3.33373	0.00085691	0.015847
chr1	24011641	24011973	62.1564	36.3817	64.0361	105.028	109.552	135.072	85.3711	0.955884	0.241035	3.96575	7.31661e-05	0.00274376
chr1	24200071	24200682	108.51	94.5925	85.7258	198.267	152.741	126.913	127.792	0.641136	0.221239	2.89793	0.00375636	0.0429093
chr1	24345081	24345795	335.012	345.627	356.33	923.818	872.206	911.056	624.008	1.29755	0.168018	7.72271	1.13886e-14	4.39376e-11
chr1	24347037	24347239	27.3909	29.1054	34.0838	92.1674	71.6304	48.0457	50.4039	0.997659	0.267135	3.73466	0.000187968	0.00545828
chr1	24348157	24348576	70.5843	55.4822	52.6749	101.813	110.606	109.689	83.4749	0.748784	0.226027	3.31281	0.000923631	0.0167233
chr1	24369786	24370110	33.7119	30.9245	35.1166	72.8766	56.883	53.4849	47.1662	0.732367	0.2564	2.85634	0.00428552	0.0467556
chr1	24383783	24384059	34.7654	22.7386	21.6897	52.514	49.5093	60.7371	40.3257	0.851454	0.269313	3.16158	0.00156916	0.0240425
chr1	24446929	24447226	60.0494	57.3012	54.7406	105.028	96.9117	126.007	83.3396	0.819215	0.226526	3.61642	0.000298703	0.00752618
chr1	24469082	24469885	102.189	124.607	97.0871	189.693	149.581	222.098	147.543	0.707424	0.215312	3.28558	0.00101774	0.0178362
chr1	24516701	24517134	66.3703	39.1104	50.6092	103.956	85.3245	137.792	80.527	0.913468	0.247578	3.68961	0.0002246	0.00619204
chr1	24570969	24571314	23.1769	41.839	21.6897	61.0877	56.883	81.5871	47.7106	0.968294	0.271488	3.56662	0.000361616	0.00861403
chr1	24575415	24575756	63.2099	61.849	85.7258	143.61	115.873	149.576	103.307	0.845346	0.224167	3.77105	0.000162562	0.00491744
chr1	24600825	24601160	13.6955	31.834	23.7553	39.6534	52.6694	68.8958	38.4172	0.947973	0.285856	3.31626	0.000912315	0.0165901
chr1	24601774	24602250	38.9794	40.0199	37.1823	78.2351	58.9898	77.0545	55.0768	0.751203	0.247158	3.03937	0.00237076	0.0317017
chr1	24827823	24828073	91.6543	114.602	136.335	191.837	238.066	206.687	163.197	0.802081	0.20984	3.82235	0.000132188	0.0042499
chr1	24862277	24862675	56.8889	59.1203	61.9705	90.024	96.9117	157.735	87.1084	0.821071	0.24254	3.3853	0.000710995	0.0138931
chr1	24862909	24863316	35.8189	45.4772	46.4778	57.8726	84.2711	106.063	62.6635	0.805638	0.254809	3.16173	0.00156835	0.0240399
chr1	24877956	24879116	192.79	201.919	173.517	280.789	316.017	355.357	253.398	0.683969	0.190314	3.5939	0.000325767	0.00800828
chr1	24912243	24912958	180.148	208.285	234.455	461.909	451.904	524.877	343.596	1.11259	0.186913	5.95246	2.64142e-09	1.00105e-06
chr1	24923327	24923631	26.3374	28.1959	23.7553	50.3706	60.0431	56.2044	40.8178	0.896533	0.263361	3.40419	0.000663596	0.0132712
chr1	24927040	24927694	45.3004	86.4066	70.2332	112.53	136.94	165.894	102.884	0.891912	0.240802	3.70393	0.000212286	0.00593914
chr1	24931987	24933372	133.794	164.627	131.171	222.917	283.361	320.909	209.463	0.852712	0.205696	4.1455	3.39076e-05	0.00156742
chr1	24946994	24947589	60.0494	63.6681	51.6421	99.6694	106.392	95.1849	79.4343	0.684067	0.225844	3.02894	0.00245414	0.032472
chr1	25466571	25467252	94.8148	103.688	79.5288	185.407	159.062	171.333	132.305	0.800265	0.208304	3.84181	0.000122132	0.00399858
chr1	26034770	26034985	52.6749	41.839	63.0033	123.247	95.8583	128.726	84.2248	0.99548	0.234982	4.2364	2.27131e-05	0.00116434
chr1	26049707	26050062	38.9794	40.0199	50.6092	107.171	85.3245	95.1849	69.5482	0.994101	0.237537	4.18503	2.85123e-05	0.0013795
chr1	26109053	26109789	383.473	556.641	520.552	927.033	783.721	918.308	681.621	0.778653	0.189238	4.11468	3.8772e-05	0.0017309
chr1	26129483	26129730	82.1728	83.678	73.3317	152.183	109.552	130.539	105.243	0.632836	0.218669	2.89404	0.00380322	0.0432754
chr1	26343116	26343738	84.2798	120.969	108.448	162.901	187.503	172.239	139.39	0.658786	0.210044	3.13641	0.00171027	0.0254525
chr1	26459006	26459446	249.679	239.21	291.261	396.534	397.127	372.581	324.399	0.537347	0.181582	2.95925	0.00308385	0.0377735
chr1	27341756	27342046	65.3168	64.5776	73.3317	170.403	151.688	161.361	114.446	1.12082	0.211341	5.30338	1.1368e-07	2.01576e-05
chr1	27536835	27537301	70.5843	74.5826	73.3317	132.893	136.94	104.25	98.7636	0.685588	0.219245	3.12704	0.00176576	0.0260054
chr1	27645146	27645488	86.3868	58.2108	77.4631	188.622	136.94	140.511	114.689	0.941915	0.226124	4.16548	3.107e-05	0.00147079
chr1	27999591	28000037	83.2263	81.8589	89.8572	177.905	123.246	118.755	112.475	0.634165	0.222735	2.84717	0.00441104	0.0477148
chr1	28040358	28040918	96.9218	63.6681	90.89	147.897	147.474	128.726	112.596	0.670046	0.220729	3.03561	0.00240054	0.0319887
chr1	28454126	28454686	34.7654	63.6681	34.0838	68.5897	125.353	146.857	78.8862	1.10392	0.270054	4.08777	4.35549e-05	0.00187332
chr1	28465873	28466147	28.4444	24.5577	20.6568	47.1554	44.2423	81.5871	41.1073	0.984783	0.279285	3.52608	0.000421758	0.00961792
chr1	28605216	28605957	338.173	400.199	363.56	555.148	632.033	708.901	499.669	0.725334	0.181071	4.00579	6.181e-05	0.0024146
chr1	29122879	29123676	120.099	131.884	136.335	207.913	184.343	203.968	164.09	0.564161	0.196171	2.87586	0.0040293	0.044892
chr1	29181506	29182674	299.193	353.812	330.509	574.439	508.787	503.12	428.31	0.640045	0.177745	3.60093	0.000317086	0.00785503
chr1	29534853	29535697	230.716	222.838	237.553	438.331	385.54	383.459	316.406	0.746148	0.180121	4.14248	3.43569e-05	0.00158212
chr1	29568729	29569053	64.2633	72.7635	45.445	105.028	88.4846	127.82	83.9674	0.703933	0.238419	2.95251	0.00315203	0.0383013
chr1	30126294	30126775	65.3168	81.8589	68.1675	216.486	286.522	172.239	148.432	1.4453	0.2257	6.40364	1.51712e-10	9.92055e-08
chr1	30128205	30128524	32.6584	23.6481	17.5583	72.8766	54.7762	55.2979	42.8026	1.05986	0.271065	3.90998	9.23039e-05	0.0032451
chr1	30144256	30144835	154.864	168.266	129.105	291.506	284.415	229.35	209.584	0.75394	0.199924	3.77112	0.000162514	0.00491677
chr1	30161312	30161877	115.885	135.522	191.076	250.781	282.308	303.685	213.209	0.824747	0.211444	3.90055	9.59736e-05	0.00333938
chr1	30272838	30273844	206.486	189.185	200.371	458.694	439.263	434.225	321.371	1.07775	0.178514	6.03737	1.56647e-09	6.42061e-07
chr1	30284128	30284505	57.9424	66.3967	68.1675	127.534	128.513	143.231	98.6308	0.936355	0.217077	4.31346	1.60717e-05	0.000899597
chr1	30583773	30584038	41.0864	47.2963	36.1494	151.112	115.873	121.474	85.4984	1.42234	0.233058	6.10295	1.04127e-09	4.66039e-07
chr1	30593220	30593638	88.4938	107.326	127.039	175.761	175.916	187.65	143.698	0.666576	0.207681	3.20961	0.00132916	0.0213985
chr1	30596699	30597246	350.815	380.189	343.936	580.869	533.015	523.064	451.981	0.565457	0.173369	3.26158	0.00110795	0.0188929
chr1	30602591	30602924	119.045	116.422	107.415	225.06	186.45	174.959	154.892	0.699678	0.202914	3.44816	0.000564424	0.0117987
chr1	30606582	30606784	92.7078	93.683	86.7586	190.765	146.421	117.848	121.364	0.647931	0.222092	2.9174	0.00352968	0.0411857
chr1	30607171	30607851	318.156	316.521	364.593	517.638	604.645	476.831	433.064	0.627487	0.182195	3.44404	0.000573082	0.0119306
chr1	30613024	30613459	66.3703	74.5826	55.7734	135.036	89.538	112.409	88.9515	0.674554	0.231809	2.90996	0.00361475	0.0418342
chr1	30619044	30619753	82.1728	67.3062	65.069	151.112	132.727	153.202	108.598	0.916904	0.215447	4.25581	2.08291e-05	0.00109154
chr1	30619907	30620688	113.778	86.4066	95.0214	210.056	165.382	154.109	137.459	0.7532	0.214221	3.51599	0.00043812	0.00988469
chr1	30632603	30632856	49.5144	30.9245	44.4122	80.3786	104.285	52.5783	60.3489	0.76247	0.264321	2.88464	0.00391865	0.0440753
chr1	30638531	30638990	211.753	210.105	185.911	371.885	513	305.498	299.692	0.870576	0.208985	4.16573	3.10362e-05	0.00147042
chr1	30644153	30644658	91.6543	70.9444	88.8243	162.901	147.474	167.707	121.584	0.834061	0.211171	3.94969	7.82535e-05	0.00288297
chr1	30645200	30645787	73.7448	54.5726	80.5616	156.47	101.125	108.783	95.8762	0.703158	0.236303	2.97566	0.00292358	0.0365261
chr1	30656912	30657227	120.099	98.2307	114.645	354.737	395.021	254.733	222.911	1.42774	0.211069	6.76432	1.33934e-11	1.39655e-08
chr1	30671576	30672350	329.745	292.873	311.918	733.053	786.881	597.399	508.645	1.09136	0.182491	5.98035	2.22659e-09	8.6946e-07
chr1	30688646	30688939	22.1234	24.5577	33.0509	70.7331	52.6694	53.4849	42.7699	0.939456	0.266823	3.52089	0.0004301	0.00974709
chr1	30692162	30693022	103.243	75.4921	93.9885	200.411	222.265	186.744	147.024	1.04499	0.208497	5.01203	5.38581e-07	6.81686e-05
chr1	30693221	30693463	30.5514	21.829	28.9195	101.813	108.499	87.0262	63.1064	1.5847	0.248987	6.3646	1.95805e-10	1.21843e-07
chr1	30699378	30700020	225.448	164.627	196.24	505.849	436.103	407.935	322.701	1.10168	0.193334	5.6983	1.21009e-08	3.49444e-06
chr1	31263726	31264105	74.7983	78.2207	79.5288	161.829	122.193	135.072	108.607	0.756712	0.215486	3.51166	0.000445322	0.00999334
chr1	31287249	31287474	45.3004	40.0199	41.3136	106.1	61.0965	77.0545	61.8141	0.799569	0.251345	3.18116	0.00146687	0.0229194
chr1	31500982	31501382	178.041	136.432	195.207	318.299	316.017	271.957	235.992	0.755991	0.199231	3.79454	0.000147915	0.00460731
chr1	31971498	31971971	57.9424	57.3012	45.445	110.387	92.6982	96.0915	76.6441	0.781531	0.230294	3.39363	0.000689741	0.0135934
chr1	31988348	31988976	97.9753	89.1353	99.1527	191.837	204.357	233.883	152.723	1.03292	0.202507	5.10066	3.3847e-07	4.75886e-05
chr1	31989378	31989815	46.3539	62.7585	52.6749	116.817	101.125	118.755	83.0807	0.923589	0.228229	4.04676	5.19308e-05	0.00212687
chr1	32001767	32002209	31.6049	47.2963	29.9524	71.8049	63.2033	96.0915	56.6589	0.902124	0.258288	3.49271	0.000478139	0.0105038
chr1	32039524	32039919	183.309	322.888	266.473	438.331	447.69	398.87	342.927	0.658864	0.207517	3.17499	0.00149842	0.0232746
chr1	32041889	32042437	284.444	335.622	272.67	571.224	488.772	500.401	408.855	0.744542	0.181977	4.09141	4.2876e-05	0.00185612
chr1	32043215	32043686	156.971	158.261	136.335	385.817	333.924	333.601	250.818	1.12195	0.18914	5.93184	2.99562e-09	1.1049e-06
chr1	32135431	32135662	34.7654	57.3012	65.069	106.1	89.538	144.137	82.8184	0.940827	0.250501	3.75578	0.000172802	0.00513053
chr1	32138736	32139073	73.7448	53.6631	52.6749	130.749	99.0185	94.2784	84.0215	0.735498	0.234909	3.131	0.00174214	0.0257578
chr1	32234072	32234311	73.7448	88.2257	80.5616	222.917	187.503	126.913	129.978	1.00081	0.228751	4.37508	1.2139e-05	0.000733136
chr1	32234895	32236038	320.263	392.013	337.739	1052.42	964.904	956.382	670.621	1.3989	0.174394	8.02148	1.04479e-15	5.75836e-12
chr1	32241729	32242619	235.983	250.124	293.327	546.574	399.234	413.375	356.436	0.732718	0.194553	3.76616	0.000165779	0.00497763
chr1	32246288	32246623	113.778	150.984	133.236	251.853	240.173	233.883	187.318	0.787847	0.197182	3.99553	6.45493e-05	0.00249333
chr1	32594550	32594777	45.3004	30.0149	38.2151	71.8049	84.2711	71.6153	56.8703	0.855281	0.248426	3.4428	0.000575733	0.0119702
chr1	32717561	32717980	102.189	121.879	117.744	201.482	196.984	197.622	156.317	0.729177	0.198016	3.68241	0.000231039	0.00631005
chr1	32887412	32887741	34.7654	49.1154	34.0838	112.53	147.474	103.344	80.2188	1.38305	0.242363	5.70652	1.15312e-08	3.34999e-06
chr1	32952090	32952445	67.4238	54.5726	59.9048	109.315	122.193	137.792	91.8668	0.904976	0.223198	4.0546	5.02212e-05	0.00207491
chr1	32959831	32960220	93.7613	102.778	122.908	160.757	194.877	199.435	145.753	0.718488	0.207904	3.45586	0.000548539	0.0115809
chr1	33002262	33002917	178.041	182.818	216.897	750.2	663.635	540.288	421.98	1.60869	0.192838	8.34216	7.29459e-17	5.86309e-13
chr1	33366647	33367503	632.099	1018.69	823.174	1245.33	1234.57	1275.48	1038.22	0.551574	0.191397	2.88184	0.00395361	0.0443433
chr1	33372101	33372603	116.938	91.8639	110.514	231.49	147.474	167.707	144.331	0.688377	0.21978	3.13212	0.00173549	0.0256871
chr1	33372970	33373423	57.9424	49.1154	76.4302	126.462	125.353	148.67	97.3289	0.991379	0.227688	4.35412	1.33602e-05	0.000783109
chr1	33385346	33386064	100.082	117.331	146.663	253.996	248.6	239.322	184.332	0.9296	0.202813	4.58352	4.57207e-06	0.000353209
chr1	33386410	33387023	97.9753	84.5876	74.3646	168.259	158.008	146.857	121.675	0.789493	0.210906	3.74335	0.000181586	0.0053186
chr1	33389394	33389623	25.2839	29.1054	39.248	80.3786	58.9898	64.3631	49.5615	0.931345	0.259343	3.59118	0.000329189	0.00806775
chr1	33446707	33447152	85.3333	63.6681	136.335	183.263	133.78	219.379	136.96	0.777339	0.247872	3.13605	0.0017124	0.0254625
chr1	33608341	33608657	67.4238	67.3062	78.4959	150.04	122.193	149.576	105.839	0.877441	0.216604	4.05089	5.10224e-05	0.00209947
chr1	33648156	33648424	66.3703	71.8539	69.2003	137.179	132.727	126.913	100.707	0.834937	0.213603	3.90883	9.27457e-05	0.0032588
chr1	33702953	33703511	76.9053	83.678	82.6273	120.032	151.688	161.361	112.715	0.743394	0.215205	3.45435	0.000551629	0.0116216
chr1	33839921	33840353	85.3333	148.256	204.503	219.701	245.44	319.096	203.721	0.719307	0.243617	2.95261	0.00315095	0.0382936
chr1	33921112	33922411	446.683	468.415	507.125	710.547	698.397	729.751	593.486	0.551382	0.168957	3.26346	0.00110062	0.018807
chr1	34368030	34368638	134.848	158.261	137.368	357.953	407.661	305.498	250.265	1.19773	0.19593	6.11308	9.77274e-10	4.42531e-07
chr1	34678181	34678619	69.5308	50.9344	54.7406	103.956	111.659	111.502	83.7206	0.794205	0.226455	3.50712	0.000452979	0.0101188
chr1	35271778	35272317	70.5843	57.3012	66.1018	187.55	155.901	155.922	115.56	1.21692	0.215552	5.64558	1.64623e-08	4.4352e-06
chr1	35293683	35294016	57.9424	45.4772	45.445	127.534	91.6448	85.2132	75.5428	0.886536	0.240496	3.68628	0.000227556	0.00624806
chr1	35294154	35294501	48.4609	43.6581	51.6421	114.673	79.0041	77.0545	69.0822	0.781703	0.242467	3.22396	0.0012643	0.0206683
chr1	35337406	35337727	60.0494	49.1154	51.6421	140.395	104.285	132.352	89.6399	1.07944	0.227884	4.73681	2.17112e-06	0.000198302
chr1	35512424	35513497	106.403	120.06	102.251	189.693	214.891	197.622	155.153	0.79229	0.19958	3.96978	7.19382e-05	0.0027093
chr1	35516528	35517086	52.6749	38.2008	32.0181	66.4463	84.2711	102.437	62.6747	0.881371	0.253288	3.47972	0.000501938	0.0108844
chr1	36148699	36149095	61.1029	63.6681	57.8391	102.885	126.407	154.109	94.335	0.939977	0.227683	4.12845	3.65213e-05	0.00165688
chr1	36329809	36330116	55.8354	36.3817	41.3136	88.9523	83.2177	69.8023	62.5838	0.732967	0.245566	2.98481	0.00283759	0.0357973
chr1	36909466	36909676	26.3374	39.1104	34.0838	47.1554	75.844	77.0545	49.9309	0.828556	0.26371	3.14192	0.00167845	0.0251476
chr1	36945338	36945867	178.041	132.793	171.452	317.227	240.173	277.396	219.514	0.719061	0.201848	3.56239	0.000367496	0.00871857
chr1	36971974	36972376	43.1934	37.2913	29.9524	72.8766	68.4702	94.2784	57.6771	0.926461	0.250735	3.69498	0.0002199	0.00609383
chr1	37526313	37526601	30.5514	31.834	19.624	56.8009	53.7228	79.774	45.3845	0.990567	0.268493	3.68936	0.000224816	0.00619663
chr1	38068200	38068434	31.6049	40.0199	41.3136	43.9403	80.0575	92.4654	54.9003	0.770812	0.266857	2.88848	0.00387105	0.0437428
chr1	38200603	38201411	458.271	587.565	482.337	800.571	835.337	744.256	651.389	0.593296	0.177502	3.34248	0.000830323	0.0155173
chr1	38524316	38525076	142.222	156.441	158.025	237.921	273.881	286.461	209.159	0.738712	0.19175	3.85248	0.000116926	0.00387081
chr1	39004548	39004871	147.49	130.974	144.598	217.558	234.906	199.435	179.16	0.570071	0.19462	2.92915	0.00339893	0.0402245
chr1	39361596	39361936	48.4609	36.3817	41.3136	100.741	72.6838	63.4566	60.5063	0.766903	0.25113	3.0538	0.00225959	0.030672
chr1	39364165	39364822	64.2633	48.2058	58.8719	116.817	92.6982	95.1849	79.3402	0.726563	0.230944	3.14606	0.00165489	0.024903
chr1	39380986	39381760	598.387	878.619	588.719	1018.13	1398.9	943.691	904.407	0.631575	0.207384	3.04545	0.00232335	0.0312603
chr1	39381819	39382067	49.5144	30.9245	32.0181	67.518	70.577	72.5219	53.8456	0.766361	0.252943	3.02978	0.00244732	0.0324261
chr1	39383063	39383380	45.3004	43.6581	39.248	128.606	116.926	100.624	79.0604	1.24556	0.231931	5.37039	7.85649e-08	1.51251e-05
chr1	39384344	39384699	52.6749	67.3062	60.9376	115.745	101.125	117.848	85.9395	0.780338	0.224315	3.47876	0.00050374	0.0109035
chr1	39391146	39391417	34.7654	41.839	52.6749	124.319	102.179	110.596	77.7288	1.19603	0.236012	5.06767	4.02724e-07	5.42502e-05
chr1	39391439	39391660	26.3374	15.4622	23.7553	52.514	38.9754	51.6718	34.786	0.902488	0.279589	3.22791	0.00124698	0.0204552
chr1	39402950	39403437	77.9588	80.0398	77.4631	157.542	143.261	138.698	112.494	0.807665	0.209441	3.8563	0.000115118	0.00382481
chr1	39406169	39406395	28.4444	30.9245	34.0838	53.5857	61.0965	72.5219	46.7761	0.838932	0.257316	3.26032	0.00111286	0.0189439
chr1	39735405	39735951	77.9588	102.778	114.645	143.61	166.435	177.679	130.518	0.64556	0.215021	3.00231	0.00267935	0.0344017
chr1	39844731	39845214	38.9794	46.3867	45.445	75.02	80.0575	77.0545	60.4905	0.711919	0.238691	2.9826	0.00285812	0.0360012
chr1	40055986	40057294	180.148	191.004	196.24	360.096	287.575	355.357	261.737	0.755748	0.188898	4.00083	6.31212e-05	0.00245389
chr1	40111856	40112898	264.428	345.627	344.969	721.264	747.906	794.114	536.385	1.15203	0.181601	6.34375	2.2424e-10	1.36455e-07
chr1	40154957	40155279	32.6584	60.0299	42.3465	100.741	170.649	133.259	89.9473	1.33117	0.250637	5.31116	1.08932e-07	1.94567e-05
chr1	40198478	40199200	100.082	71.8539	105.35	187.55	167.489	163.174	132.583	0.808128	0.214096	3.77461	0.00016026	0.00486966
chr1	40391891	40392436	57.9424	75.4921	68.1675	93.2391	131.674	153.202	96.6195	0.789297	0.233529	3.37987	0.000725196	0.0140963
chr1	40400054	40400624	89.5473	90.9544	98.1199	171.474	171.702	172.239	132.34	0.80429	0.202182	3.97804	6.94852e-05	0.00264115
chr1	40402053	40402733	64.2633	94.5925	102.251	145.753	146.421	206.687	126.661	0.818267	0.228856	3.57546	0.000349608	0.00840165
chr1	40405909	40406171	43.1934	40.0199	51.6421	96.4543	70.577	80.6806	63.7612	0.753549	0.242014	3.11366	0.00184782	0.0267945
chr1	40424154	40424733	68.4773	113.693	112.58	159.685	159.062	204.874	136.395	0.72834	0.225733	3.22656	0.00125289	0.0205236
chr1	40446024	40446856	166.453	160.08	162.156	241.136	262.294	228.444	203.427	0.535247	0.188942	2.83286	0.0046133	0.0490937
chr1	40584730	40585017	26.3374	26.3768	20.6568	49.2989	66.3635	52.5783	40.2686	0.974375	0.267971	3.63612	0.000276771	0.00714942
chr1	40588488	40589496	149.597	115.512	140.466	251.853	285.468	274.677	202.929	0.91581	0.195887	4.67521	2.93658e-06	0.000250166
chr1	40784528	40785284	208.593	154.622	178.681	378.315	277.041	248.387	240.94	0.662707	0.209768	3.15924	0.0015818	0.0241769
chr1	41086500	41086927	42.1399	42.7485	46.4778	123.247	73.7372	78.8675	67.8697	0.904825	0.249028	3.63343	0.000279679	0.00719535
chr1	41110539	41111204	203.325	249.215	219.995	503.706	384.487	433.318	332.341	0.893821	0.189799	4.70931	2.48555e-06	0.000220444
chr1	41306211	41307259	847.012	1002.32	732.284	1345	1443.14	1327.15	1116.15	0.62506	0.17712	3.52903	0.000417087	0.00954184
chr1	41353360	41354009	97.9753	79.1303	92.9557	163.972	205.411	161.361	133.468	0.874823	0.211106	4.144	3.41299e-05	0.00157459
chr1	41373957	41374741	91.6543	90.9544	68.1675	131.821	146.421	141.418	111.739	0.661971	0.214873	3.08076	0.00206476	0.0288711
chr1	41383688	41384307	105.35	100.05	101.218	206.841	159.062	171.333	140.642	0.729789	0.205732	3.54727	0.000389239	0.00907574
chr1	41796688	41797423	167.506	224.657	201.404	409.395	410.821	402.496	302.713	0.958351	0.187377	5.11457	3.14462e-07	4.48568e-05
chr1	41806764	41807398	61.1029	77.3112	71.266	86.8089	124.3	146.857	94.6076	0.670954	0.234545	2.86066	0.00422763	0.0463706
chr1	41823244	41823555	102.189	142.798	96.0542	221.845	179.076	176.772	153.122	0.67445	0.215237	3.13353	0.00172718	0.0255974
chr1	41825937	41826168	106.403	142.798	96.0542	187.55	205.411	249.294	164.585	0.798292	0.214346	3.72431	0.000195852	0.00561809
chr1	42005866	42007213	419.292	512.983	543.274	858.443	839.551	962.728	689.378	0.78991	0.178404	4.42764	9.52676e-06	0.000614831
chr1	42011968	42012521	54.7819	58.2108	49.5764	120.032	94.805	85.2132	77.1032	0.765224	0.233345	3.27936	0.00104042	0.0180989
chr1	42995308	42995889	71.6378	40.0199	42.3465	105.028	156.955	120.568	89.4258	1.1193	0.247115	4.52948	5.91294e-06	0.000430585
chr1	43475038	43475348	92.7078	102.778	117.744	218.63	180.129	256.546	161.423	0.95665	0.210555	4.54347	5.53356e-06	0.000407729
chr1	43493583	43494143	104.296	103.688	100.186	208.984	152.741	155.922	137.636	0.670101	0.210385	3.18512	0.00144693	0.0226978
chr1	43499877	43500328	73.7448	99.1403	74.3646	126.462	153.795	170.426	116.322	0.766013	0.220266	3.47767	0.000505787	0.0109319
chr1	43504828	43505273	92.7078	89.1353	120.842	191.837	183.29	136.885	135.783	0.673171	0.217974	3.08831	0.00201301	0.0283979
chr1	43515645	43515845	32.6584	36.3817	30.9852	58.9443	63.2033	63.4566	47.6049	0.749898	0.252247	2.97288	0.00295024	0.0367617
chr1	43522142	43522503	75.8518	80.0398	79.5288	161.829	109.552	129.633	106.072	0.679285	0.220826	3.07611	0.00209722	0.0291805
chr1	43522843	43523082	58.9959	57.3012	51.6421	110.387	102.179	109.689	81.699	0.828933	0.22373	3.70506	0.00021134	0.00592085
chr1	43524103	43524930	257.053	300.149	296.425	426.542	388.7	484.083	358.826	0.5602	0.183765	3.04846	0.0023002	0.0310463
chr1	43586076	43586588	99.0288	64.5776	89.8572	181.12	165.382	163.174	127.19	0.900438	0.216403	4.16094	3.16939e-05	0.00149227
chr1	43586811	43587436	97.9753	81.8589	76.4302	176.833	144.314	127.82	117.539	0.717879	0.218095	3.29158	0.000996253	0.0175978
chr1	43621570	43622055	80.0658	80.0398	85.7258	162.901	127.46	161.361	116.259	0.786281	0.212713	3.69645	0.000218635	0.00606837
chr1	43671359	43671577	22.1234	13.6432	24.7882	49.2989	51.616	41.7001	33.8616	0.981792	0.281212	3.49129	0.000480687	0.010537
chr1	43672487	43673017	46.3539	40.9295	40.2808	86.8089	96.9117	81.5871	65.4786	0.913254	0.236822	3.85629	0.00011512	0.00382481
chr1	43736054	43737168	464.592	541.178	438.957	1013.84	1195.6	976.326	771.749	1.05893	0.178234	5.94126	2.82841e-09	1.06387e-06
chr1	43739874	43740339	114.831	146.437	163.189	244.351	234.906	284.648	198.06	0.767889	0.202791	3.78661	0.000152717	0.00471332
chr1	43754745	43755218	71.6378	77.3112	70.2332	148.968	104.285	157.735	105.028	0.799382	0.22459	3.55929	0.000371862	0.00879403
chr1	43756021	43756336	51.6214	55.4822	61.9705	102.885	90.5914	95.1849	76.2892	0.676734	0.227363	2.97644	0.00291616	0.0364737
chr1	43758757	43759565	128.527	131.884	108.448	284.004	242.279	223.911	186.509	0.928388	0.20012	4.63915	3.49853e-06	0.000285359
chr1	43761370	43761575	24.2304	26.3768	20.6568	41.7969	60.0431	46.2327	36.5561	0.847373	0.273486	3.09841	0.00194563	0.0277827
chr1	43926692	43927046	32.6584	30.9245	42.3465	81.4503	70.577	75.2414	55.533	0.936626	0.24794	3.77763	0.000158329	0.00483321
chr1	43931382	43931741	51.6214	53.6631	41.3136	84.6654	101.125	74.3349	67.7873	0.709358	0.239151	2.96616	0.00301546	0.0372482
chr1	43945015	43945484	51.6214	49.1154	44.4122	114.673	73.7372	97.9045	71.9107	0.843099	0.240035	3.51241	0.000444068	0.00997501
chr1	43959495	43960075	44.2469	60.9394	43.3793	109.315	135.887	121.474	85.8736	1.13153	0.23152	4.88741	1.02169e-06	0.000111097
chr1	43960811	43961512	205.432	231.934	193.141	392.247	470.865	383.459	312.846	0.903808	0.187637	4.81679	1.45886e-06	0.000145705
chr1	43970814	43971601	179.095	167.356	152.86	319.371	267.561	269.237	225.913	0.712841	0.191327	3.72578	0.000194715	0.00559858
chr1	44100422	44100814	73.7448	55.4822	80.5616	120.032	112.713	126.007	94.7566	0.686827	0.223333	3.07536	0.00210251	0.0292372
chr1	44534071	44534479	54.7819	61.849	80.5616	113.602	108.499	107.876	87.8616	0.653073	0.226	2.8897	0.00385605	0.0436423
chr1	44536661	44537548	128.527	131.884	124.974	275.431	334.978	234.79	205.097	1.02569	0.201634	5.08691	3.63953e-07	5.02111e-05
chr1	44539269	44539502	46.3539	41.839	45.445	77.1634	105.339	85.2132	66.8922	0.865034	0.238646	3.62476	0.000289227	0.00735705
chr1	44583938	44584751	107.457	111.874	109.481	204.697	159.062	179.492	145.344	0.654908	0.203332	3.22088	0.00127797	0.0208282
chr1	44586016	44586463	69.5308	77.3112	79.5288	130.749	145.368	194.902	116.232	0.936527	0.221779	4.2228	2.41285e-05	0.00121621
chr1	44592116	44592431	38.9794	42.7485	41.3136	78.2351	91.6448	85.2132	63.0225	0.906993	0.237929	3.81204	0.000137826	0.00437718
chr1	44592963	44593173	18.963	25.4672	30.9852	42.8686	52.6694	51.6718	37.1042	0.779933	0.272435	2.86282	0.00419889	0.0461813
chr1	44598201	44598838	100.082	110.964	116.711	334.375	360.259	337.227	226.603	1.51696	0.190752	7.95252	1.82762e-15	8.81379e-12
chr1	44600299	44600581	36.8724	32.7436	34.0838	71.8049	57.9364	72.5219	50.9938	0.816573	0.250651	3.2578	0.00112278	0.0190533
chr1	44604316	44604647	29.4979	23.6481	26.8539	64.3029	56.883	46.2327	41.2364	0.873167	0.265726	3.28596	0.00101634	0.0178247
chr1	44612309	44612998	67.4238	59.1203	92.9557	132.893	97.9651	142.324	98.7803	0.668872	0.233952	2.85901	0.00424971	0.0465201
chr1	44623204	44623944	68.4773	63.6681	61.9705	133.964	153.795	146.857	104.789	1.03861	0.214367	4.84502	1.266e-06	0.000130456
chr1	44653603	44654236	54.7819	51.844	44.4122	88.9523	109.552	96.0915	74.2724	0.839702	0.231594	3.62575	0.000288129	0.00733737
chr1	44654598	44654836	14.749	22.7386	18.5911	40.7251	47.4025	42.6066	31.1355	0.956123	0.282462	3.38496	0.000711886	0.0139006
chr1	44666099	44666887	87.4403	98.2307	89.8572	139.323	152.741	152.296	119.981	0.621011	0.206422	3.00846	0.0026258	0.0339741
chr1	44834182	44834466	29.4979	24.5577	33.0509	53.5857	55.8296	71.6153	44.6895	0.878766	0.261875	3.35567	0.000791732	0.0149879
chr1	44835422	44835924	53.7284	44.5676	55.7734	88.9523	107.446	146.857	82.8873	0.998904	0.240481	4.15378	3.2703e-05	0.00152748
chr1	44889479	44889841	47.4074	42.7485	44.4122	98.5977	82.1643	119.661	72.4985	1.00329	0.238045	4.21472	2.50091e-05	0.00124885
chr1	44938302	44938931	83.2263	54.5726	65.069	121.104	123.246	96.0915	90.5516	0.653598	0.230505	2.83551	0.00457526	0.0488426
chr1	44965035	44965244	29.4979	33.6531	35.1166	73.9483	67.4169	78.8675	53.0834	0.986895	0.248632	3.96929	7.20858e-05	0.00271327
chr1	44966330	44967523	235.983	334.712	277.834	426.542	541.442	598.305	402.47	0.803419	0.199319	4.03082	5.55833e-05	0.00223212
chr1	44973379	44973616	17.9095	26.3768	24.7882	34.2949	62.1499	54.3914	36.6518	0.88991	0.280993	3.16702	0.00154012	0.0237446
chr1	44976765	44977001	24.2304	29.1054	28.9195	61.0877	45.2957	73.4284	43.6779	0.924857	0.266754	3.46707	0.000526157	0.0112273
chr1	45007939	45008157	42.1399	36.3817	35.1166	93.2391	55.8296	65.2697	54.6628	0.764797	0.256214	2.985	0.00283581	0.0357837
chr1	45053177	45053977	234.93	241.029	252.013	352.594	379.22	378.927	306.452	0.566395	0.178275	3.17709	0.00148762	0.0231515
chr1	45161827	45162115	20.0165	36.3817	34.0838	58.9443	43.1889	75.2414	44.6428	0.781557	0.273946	2.85297	0.00433134	0.0471009
chr1	45162495	45163111	73.7448	111.874	91.9229	139.323	201.197	159.548	129.602	0.746494	0.223294	3.34309	0.000828498	0.0154979
chr1	45256894	45257537	270.749	382.008	246.849	470.483	514.054	431.505	385.941	0.592762	0.199996	2.96387	0.00303799	0.037412
chr1	45509271	45509496	32.6584	10.9145	20.6568	58.9443	40.0288	46.2327	34.9059	0.90975	0.292874	3.10629	0.00189454	0.0272793
chr1	45523816	45524662	77.9588	61.849	80.5616	165.044	158.008	152.296	115.953	0.993999	0.212921	4.6684	3.03554e-06	0.000257164
chr1	45617840	45618165	15.8025	15.4622	19.624	39.6534	54.7762	39.887	30.8676	1.09225	0.285786	3.82191	0.000132421	0.00425524
chr1	45727802	45728267	57.9424	59.1203	43.3793	95.3826	108.499	99.7176	77.3402	0.801455	0.230684	3.47425	0.000512276	0.0110165
chr1	45763779	45764012	54.7819	31.834	48.5435	113.602	84.2711	81.5871	69.1032	0.891326	0.249042	3.57902	0.000344891	0.00832667
chr1	46625255	46625468	46.3539	56.3917	41.3136	131.821	129.567	86.1197	81.9278	1.08501	0.240958	4.50289	6.70345e-06	0.000471938
chr1	46639024	46639704	240.197	245.577	240.652	596.945	565.67	591.053	413.349	1.18619	0.173275	6.84573	7.60877e-12	8.73659e-09
chr1	46671118	46671772	170.667	152.803	186.944	277.574	246.493	284.648	219.855	0.610241	0.191324	3.18957	0.00142485	0.0224592
chr1	46885845	46886652	608.922	598.48	540.176	868.089	916.448	801.367	722.247	0.528871	0.169598	3.11838	0.00181845	0.0265022
chr1	46903194	46903806	287.605	360.179	355.297	590.515	497.199	426.066	419.477	0.542885	0.19183	2.83004	0.00465428	0.0493823
chr1	46950453	46950731	279.177	326.526	305.721	500.491	475.078	420.627	384.603	0.569427	0.180042	3.16274	0.00156292	0.0239754
chr1	47048590	47049035	48.4609	70.9444	72.2989	103.956	169.596	179.492	107.458	1.06555	0.241024	4.42093	9.82756e-06	0.000630085
chr1	47107804	47108169	26.3374	13.6432	17.5583	55.7291	64.2567	75.2414	42.1277	1.42007	0.275325	5.15779	2.49884e-07	3.77222e-05
chr1	47185564	47185773	45.3004	54.5726	53.7077	77.1634	89.538	96.998	69.5467	0.677595	0.23414	2.89397	0.00380408	0.0432801
chr1	47187319	47187792	108.51	149.165	119.81	193.98	353.939	209.407	189.135	0.872816	0.232125	3.76012	0.000169834	0.00506932
chr1	47704791	47705390	172.774	258.31	240.652	432.973	333.924	329.974	294.768	0.637149	0.205026	3.10765	0.00188583	0.0271822
chr1	47707206	47707878	400.329	475.691	382.151	733.053	880.633	520.344	565.367	0.687339	0.204971	3.35335	0.000798407	0.0150822
chr1	47922816	47923088	31.6049	30.9245	37.1823	76.0917	49.5093	82.4936	51.301	0.884423	0.259995	3.40169	0.000669712	0.0133528
chr1	47981070	47981680	259.16	275.592	376.987	491.917	527.748	522.157	408.927	0.695116	0.1918	3.62418	0.000289882	0.00736743
chr1	47985687	47986009	72.6913	40.0199	30.9852	109.315	158.008	145.044	92.6772	1.27519	0.256009	4.98105	6.32386e-07	7.72079e-05
chr1	47998763	47999519	141.169	161.899	146.663	225.06	298.109	289.181	210.347	0.776439	0.197886	3.92367	8.72089e-05	0.00312285
chr1	48000010	48000621	135.901	90.0448	131.171	222.917	211.731	244.761	172.754	0.836959	0.209506	3.99491	6.47183e-05	0.00249836
chr1	48011517	48012116	103.243	102.778	80.5616	255.068	279.148	261.079	180.313	1.33593	0.200152	6.67458	2.47949e-11	2.23504e-08
chr1	48021060	48021337	40.0329	35.4722	51.6421	79.3069	57.9364	94.2784	59.7781	0.73218	0.253542	2.88781	0.00387939	0.0438012
chr1	48053742	48054082	20.0165	30.9245	28.9195	54.6574	66.3635	64.3631	44.2074	0.997563	0.263319	3.78842	0.00015161	0.00469201
chr1	48384230	48384757	90.6008	79.1303	107.415	234.705	182.236	155.015	141.517	0.926086	0.220076	4.20803	2.57612e-05	0.0012779
chr1	48387612	48388175	203.325	204.647	197.273	389.032	459.277	415.188	311.457	0.983085	0.181446	5.41807	6.02464e-08	1.2298e-05
chr1	48642824	48643383	235.983	237.391	236.521	363.311	520.374	367.142	326.787	0.744859	0.196271	3.79505	0.000147615	0.00460019
chr1	52030336	52031096	206.486	222.838	194.174	324.729	431.889	252.92	272.173	0.622395	0.210147	2.96171	0.00305933	0.0375701
chr1	52044091	52044775	96.9218	81.8589	100.186	196.124	136.94	141.418	125.575	0.680625	0.218592	3.11367	0.00184774	0.0267945
chr1	52434320	52434622	53.7284	37.2913	61.9705	71.8049	108.499	96.0915	71.5642	0.730365	0.247253	2.95392	0.00313766	0.0381965
chr1	53055356	53055783	72.6913	40.9295	56.8063	115.745	95.8583	86.1197	78.025	0.692443	0.242666	2.85348	0.00432437	0.047049
chr1	53131329	53131698	46.3539	54.5726	54.7406	91.0957	97.9651	87.9328	72.1101	0.724382	0.230154	3.14738	0.0016474	0.0248174
chr1	53637770	53638154	53.7284	47.2963	50.6092	85.7371	96.9117	77.961	68.7073	0.67892	0.233567	2.90674	0.00365214	0.0421254
chr1	53816082	53816396	62.1564	63.6681	35.1166	84.6654	108.499	104.25	76.3926	0.754693	0.244864	3.08209	0.00205551	0.0287964
chr1	54045271	54046015	285.498	402.018	303.655	577.654	725.785	727.032	503.607	0.945317	0.193799	4.87782	1.07263e-06	0.000114443
chr1	54155459	54156012	298.14	446.586	276.801	600.16	678.382	632.753	488.804	0.818236	0.201474	4.06124	4.88125e-05	0.00203282
chr1	54482036	54482400	99.0288	90.9544	105.35	153.255	136.94	180.398	127.654	0.60608	0.210038	2.88557	0.00390704	0.0439897
chr1	54573812	54574245	192.79	191.004	156.992	318.299	321.283	236.603	236.162	0.630483	0.20026	3.14832	0.0016421	0.0247746
chr1	54994143	54994727	49.5144	37.2913	34.0838	78.2351	80.0575	101.531	63.4521	0.945152	0.245624	3.84796	0.000119108	0.00392084
chr1	55012626	55012929	75.8518	90.9544	81.5944	217.558	187.503	167.707	136.861	1.07883	0.209969	5.13806	2.77587e-07	4.07666e-05
chr1	55023645	55023995	48.4609	41.839	32.0181	75.02	85.3245	80.6806	60.5572	0.836329	0.244152	3.42544	0.000613809	0.0125358
chr1	55030009	55031573	538.337	667.605	562.898	1356.79	1455.78	1065.16	941.096	1.04433	0.184913	5.64771	1.62597e-08	4.38676e-06
chr1	55043404	55043642	40.0329	56.3917	46.4778	114.673	103.232	72.5219	72.2216	0.866303	0.245028	3.53552	0.000406968	0.00938156
chr1	55106516	55107287	95.8683	112.783	113.613	229.347	187.503	188.557	154.612	0.82112	0.203693	4.03117	5.55006e-05	0.0022305
chr1	55176641	55177033	54.7819	60.9394	78.4959	94.3109	108.499	145.044	90.3451	0.731808	0.235815	3.10332	0.00191363	0.0274701
chr1	55216402	55216738	33.7119	68.2158	33.0509	66.4463	131.674	119.661	75.4599	0.993184	0.272536	3.64423	0.000268191	0.00700268
chr1	55325383	55325681	38.9794	41.839	41.3136	62.1594	82.1643	110.596	62.8419	0.89787	0.252191	3.56028	0.000370464	0.00876807
chr1	55708968	55709901	99.0288	83.678	98.1199	176.833	156.955	164.987	129.934	0.749337	0.205617	3.64433	0.000268089	0.00700174
chr1	55710196	55710538	32.6584	23.6481	23.7553	61.0877	64.2567	60.7371	44.3572	1.01048	0.260769	3.87501	0.000106622	0.00360834
chr1	55753938	55754366	66.3703	46.3867	66.1018	128.606	109.552	98.811	85.9713	0.798606	0.231656	3.44737	0.00056607	0.0118254
chr1	57449188	57449583	36.8724	41.839	37.1823	139.323	166.435	84.3067	84.3264	1.46716	0.252665	5.80673	6.37049e-09	2.08638e-06
chr1	57452115	57452765	40.0329	35.4722	26.8539	105.028	193.823	106.063	84.5456	1.64186	0.259851	6.31845	2.64193e-10	1.53504e-07
chr1	57465233	57465628	21.07	10.005	18.5911	64.3029	51.616	32.6348	33.0366	1.19822	0.296134	4.04621	5.20527e-05	0.00213096
chr1	59062281	59063000	178.041	109.145	120.842	246.494	275.988	221.192	191.95	0.774122	0.214944	3.6015	0.000316388	0.00784571
chr1	59320203	59320456	23.1769	12.7336	30.9852	47.1554	41.0821	49.8588	34.1654	0.827037	0.285588	2.89591	0.00378063	0.0430988
chr1	59437430	59437798	41.0864	47.2963	35.1166	48.2271	124.3	96.0915	65.353	0.907416	0.271467	3.34264	0.000829856	0.0155117
chr1	59492001	59492549	60.0494	43.6581	58.8719	115.745	115.873	72.5219	77.7865	0.771463	0.244447	3.15595	0.00159977	0.0243624
chr1	59509355	59509894	129.58	114.602	150.795	290.435	351.832	340.853	229.683	1.20065	0.196933	6.09676	1.08242e-09	4.82217e-07
chr1	59521525	59522211	195.951	138.251	175.583	251.853	268.614	262.892	215.524	0.566682	0.197328	2.87178	0.00408172	0.0453034
chr1	59561956	59562580	202.272	135.522	170.419	384.745	386.594	285.555	260.851	0.951859	0.207552	4.58611	4.51575e-06	0.000349417
chr1	59571225	59571502	35.8189	28.1959	41.3136	77.1634	83.2177	54.3914	53.3502	0.856986	0.25774	3.32501	0.000884167	0.0162235
chr1	59753680	59754111	100.082	88.2257	90.89	156.47	165.382	163.174	127.371	0.721441	0.204082	3.53506	0.000407682	0.00939466
chr1	60209480	60209739	29.4979	24.5577	35.1166	64.3029	58.9898	49.8588	43.7206	0.792219	0.262091	3.02268	0.00250543	0.0329127
chr1	61352513	61353095	152.757	135.522	176.616	237.921	297.056	217.566	202.906	0.628753	0.203656	3.08733	0.0020196	0.028468
chr1	61460056	61460374	74.7983	84.5876	88.8243	147.897	218.051	136.885	125.174	0.894086	0.225316	3.96815	7.24332e-05	0.00272262
chr1	61640122	61640382	27.3909	28.1959	39.248	66.4463	72.6838	67.0827	50.1746	0.94168	0.254202	3.70446	0.000211843	0.00593106
chr1	62057077	62057692	47.4074	49.1154	49.5764	70.7331	89.538	98.811	67.5302	0.716254	0.237447	3.01648	0.00255726	0.0333808
chr1	64919400	64919770	50.5679	40.0199	47.5107	114.673	95.8583	93.3719	73.667	0.989713	0.233878	4.23174	2.31888e-05	0.00118169
chr1	64947097	64947404	41.0864	21.829	27.8867	50.3706	68.4702	62.5501	45.3655	0.822169	0.26777	3.07043	0.00213749	0.0295507
chr1	64970860	64971876	445.629	556.641	517.453	726.622	922.768	707.088	646.034	0.5835	0.184668	3.15973	0.00157915	0.0241532
chr1	65383021	65383870	158.025	99.1403	132.204	206.841	257.027	190.37	173.934	0.66831	0.216432	3.08786	0.00201607	0.0284348
chr1	65584687	65585098	41.0864	30.0149	30.9852	63.2311	71.6304	52.5783	48.2544	0.731736	0.257401	2.84278	0.00447214	0.0481409
chr1	66998432	67000071	549.926	505.706	498.862	743.77	1040.75	693.49	672.084	0.616051	0.192192	3.20539	0.00134879	0.0216117
chr1	67233364	67233647	34.7654	13.6432	23.7553	48.2271	56.883	58.0175	39.2153	0.941678	0.280823	3.35328	0.000798608	0.015084
chr1	67235264	67235515	26.3374	19.1004	26.8539	50.3706	61.0965	42.6066	37.7276	0.882225	0.273198	3.22925	0.00124116	0.0204077
chr1	67658211	67658691	51.6214	46.3867	52.6749	90.024	101.125	103.344	74.196	0.847845	0.229367	3.69646	0.00021863	0.00606837
chr1	67821437	67822479	617.35	512.073	580.457	900.24	965.957	764.199	723.379	0.577309	0.178059	3.24223	0.00118598	0.0197675
chr1	68023860	68024505	231.769	310.154	282.998	515.495	480.345	387.992	368.126	0.680959	0.193692	3.51567	0.000438642	0.00989185
chr1	68055992	68056369	49.5144	51.844	68.1675	108.243	137.994	117.848	88.9352	0.966132	0.228694	4.22457	2.39396e-05	0.00120946
chr1	68084922	68085279	23.1769	16.3718	33.0509	60.016	45.2957	43.5131	36.9041	0.825333	0.280069	2.94689	0.00320987	0.0387503
chr1	68316365	68316739	70.5843	80.9494	81.5944	123.247	174.862	105.157	106.066	0.68811	0.230044	2.99121	0.00277872	0.0352901
chr1	68512255	68513252	184.362	235.572	164.222	341.877	330.764	318.19	262.498	0.694103	0.19517	3.55639	0.00037598	0.00885559
chr1	68515962	68516523	80.0658	60.0299	61.9705	167.187	121.14	101.531	98.654	0.821143	0.235372	3.4887	0.000485382	0.0106254
chr1	69865784	69866247	21.07	14.5527	30.9852	58.9443	41.0821	48.0457	35.78	0.912393	0.283176	3.222	0.00127297	0.0207776
chr1	70685709	70686059	94.8148	77.3112	58.8719	138.251	116.926	128.726	102.484	0.645485	0.225029	2.86845	0.00412484	0.045648
chr1	70951346	70951605	25.2839	21.829	26.8539	63.2311	37.922	56.2044	38.5541	0.879752	0.274017	3.21058	0.00132469	0.0213594
chr1	70994118	70994394	22.1234	21.829	20.6568	40.7251	46.3491	41.7001	32.2306	0.795981	0.276361	2.88022	0.00397396	0.0444757
chr1	75860156	75860796	88.4938	60.0299	84.693	152.183	179.076	124.194	114.778	0.849445	0.226614	3.74842	0.000177952	0.0052416
chr1	76446677	76447311	53.7284	43.6581	65.069	120.032	115.873	79.774	79.689	0.822821	0.24129	3.41009	0.000649421	0.0130671
chr1	77773702	77774087	32.6584	16.3718	23.7553	38.5817	60.0431	59.8305	38.5402	0.897866	0.280795	3.19758	0.00138584	0.0220188
chr1	78298691	78299008	33.7119	25.4672	37.1823	46.0837	85.3245	67.9892	49.2931	0.862238	0.267216	3.22674	0.00125209	0.0205121
chr1	78509154	78509928	94.8148	70.0349	72.2989	135.036	170.649	144.137	114.495	0.821979	0.218411	3.76345	0.000167588	0.00501616
chr1	84744599	84745153	44.2469	36.3817	42.3465	76.0917	68.4702	75.2414	57.1298	0.720764	0.242499	2.97224	0.00295637	0.0368063
chr1	84892879	84893633	94.8148	62.7585	92.9557	175.761	180.129	189.463	132.647	1.00434	0.215574	4.65891	3.17892e-06	0.00026603
chr1	84927817	84928102	24.2304	14.5527	29.9524	38.5817	55.8296	48.9523	35.3498	0.843655	0.282619	2.98513	0.00283457	0.0357756
chr1	85181254	85181702	48.4609	56.3917	44.4122	88.9523	119.033	82.4936	73.2906	0.823974	0.238776	3.45082	0.000558878	0.0117273
chr1	85673940	85674388	33.7119	35.4722	34.0838	71.8049	52.6694	65.2697	48.8353	0.737232	0.253527	2.90791	0.00363858	0.0420167
chr1	86901027	86901352	40.0329	23.6481	40.2808	93.2391	85.3245	77.961	60.0811	1.10299	0.251834	4.37982	1.18779e-05	0.00072417
chr1	86937889	86938301	38.9794	48.2058	57.8391	85.7371	101.125	73.4284	67.5525	0.720782	0.242332	2.97436	0.00293601	0.0366364
chr1	87603074	87603357	40.0329	30.0149	32.0181	82.522	56.883	77.961	53.2386	0.917697	0.25484	3.60107	0.000316916	0.00785377
chr1	87645519	87646255	135.901	92.7734	131.171	300.08	278.095	293.714	205.289	1.1586	0.202875	5.71089	1.12387e-08	3.2898e-06
chr1	87750567	87751147	91.6543	101.869	114.645	202.554	180.129	141.418	138.712	0.682561	0.213644	3.19484	0.00139906	0.0221742
chr1	89505224	89505633	32.6584	25.4672	33.0509	55.7291	76.8974	65.2697	48.1788	0.934862	0.258002	3.62346	0.000290685	0.0073811
chr1	90354090	90354405	71.6378	49.1154	64.0361	105.028	173.809	95.1849	93.1352	0.864573	0.24791	3.48745	0.000487645	0.0106604
chr1	90539536	90539980	21.07	25.4672	20.6568	50.3706	47.4025	53.4849	36.4087	0.94679	0.270735	3.49712	0.000470317	0.0103801
chr1	92534770	92535143	29.4979	31.834	39.248	69.6614	80.0575	59.8305	51.6882	0.888323	0.253412	3.50546	0.000455826	0.01017
chr1	92925131	92925908	93.7613	74.5826	100.186	157.542	159.062	155.922	123.509	0.734253	0.21	3.49644	0.000471508	0.0104008
chr1	93465948	93466236	30.5514	40.9295	25.821	66.4463	74.7906	72.5219	51.8434	0.947558	0.254244	3.72696	0.000193802	0.00557733
chr1	93912386	93913011	307.621	271.044	320.181	504.777	578.31	511.279	415.535	0.768181	0.178691	4.29893	1.71624e-05	0.000944283
chr1	94091161	94091414	22.1234	25.4672	24.7882	53.5857	46.3491	40.7935	35.5179	0.771861	0.27203	2.83741	0.00454811	0.04866
chr1	94163821	94164352	86.3868	78.2207	69.2003	148.968	129.567	113.315	104.276	0.659887	0.218609	3.01857	0.00253974	0.0332104
chr1	94164628	94165196	99.0288	85.4971	100.186	162.901	188.557	145.044	130.202	0.720575	0.209749	3.43541	0.000591664	0.0121979
chr1	94176331	94177064	82.1728	90.0448	103.284	184.335	162.222	175.866	132.987	0.832335	0.206419	4.03226	5.52431e-05	0.00222325
chr1	94234018	94234806	148.543	147.346	174.55	230.419	268.614	223.005	198.746	0.564437	0.195047	2.89386	0.00380542	0.0432903
chr1	94441730	94442495	100.082	67.3062	96.0542	286.148	245.44	211.22	167.708	1.33401	0.21599	6.17626	6.56358e-10	3.20539e-07
chr1	94465287	94465739	46.3539	44.5676	59.9048	95.3826	80.0575	87.9328	69.0332	0.698102	0.235973	2.9584	0.00309238	0.0378339
chr1	94465985	94466651	97.9753	156.441	127.039	249.709	191.717	208.5	171.897	0.683128	0.214749	3.18106	0.00146737	0.0229234
chr1	94478681	94479098	58.9959	60.0299	51.6421	99.6694	105.339	104.25	79.9877	0.754767	0.224416	3.36325	0.000770312	0.0147065
chr1	94489686	94490117	63.2099	58.2108	53.7077	166.116	166.435	120.568	104.708	1.2054	0.224529	5.36858	7.93589e-08	1.52178e-05
chr1	95028368	95028825	24.2304	14.5527	21.6897	43.9403	41.0821	56.2044	33.6166	0.975408	0.28179	3.46148	0.000537223	0.0114031
chr1	95045212	95046323	176.988	139.16	195.207	287.219	320.23	308.218	237.837	0.76884	0.195814	3.92639	8.62304e-05	0.00309816
chr1	95055780	95056167	42.1399	38.2008	33.0509	58.9443	74.7906	82.4936	54.9367	0.790438	0.249929	3.16265	0.00156343	0.0239806
chr1	95073642	95073969	26.3374	22.7386	40.2808	45.012	71.6304	61.6436	44.6071	0.812272	0.271308	2.99391	0.00275426	0.0350626
chr1	95113665	95114128	159.078	149.165	196.24	286.148	260.187	236.603	214.57	0.578012	0.197073	2.93299	0.0033572	0.0398848
chr1	95121779	95122069	22.1234	17.2813	21.6897	41.7969	56.883	48.9523	34.7878	1.02099	0.276715	3.68968	0.000224535	0.00619203
chr1	95133145	95133708	53.7284	28.1959	47.5107	92.1674	97.9651	90.6523	68.37	0.95534	0.247386	3.86174	0.000112581	0.00376295
chr1	95143242	95143641	139.062	253.763	199.338	290.435	416.088	375.301	278.998	0.768148	0.220804	3.47886	0.000503545	0.0109019
chr1	95179267	95179632	25.2839	40.0199	50.6092	64.3029	95.8583	162.268	73.057	1.17775	0.278517	4.22863	2.35116e-05	0.00119353
chr1	108586385	108586791	74.7983	32.7436	41.3136	120.032	106.392	96.0915	78.5619	0.938031	0.255722	3.66817	0.000244291	0.00658251
chr1	109074309	109074788	90.6008	79.1303	70.2332	190.765	144.314	89.7458	110.798	0.700486	0.244992	2.85922	0.00424686	0.0464942
chr1	109385111	109385907	143.276	119.15	167.32	286.148	319.177	290.994	221.011	0.967536	0.1975	4.89891	9.63679e-07	0.000106348
chr1	109393663	109393960	32.6584	26.3768	23.7553	50.3706	52.6694	67.9892	42.3033	0.863938	0.265294	3.25653	0.00112783	0.0191171
chr1	109693751	109694272	181.202	169.175	185.911	273.287	309.696	330.881	241.692	0.708831	0.187939	3.7716	0.000162204	0.00491367
chr1	109694908	109695111	25.2839	21.829	25.821	80.3786	54.7762	64.3631	45.4087	1.19417	0.264285	4.51851	6.22768e-06	0.000447257
chr1	110017353	110017756	101.136	107.326	111.547	230.419	168.542	160.455	146.571	0.72003	0.211861	3.3986	0.000677315	0.0134391
chr1	110387099	110388036	150.65	124.607	155.959	241.136	223.318	213.939	184.935	0.597293	0.196166	3.04484	0.00232805	0.0313017
chr1	110501137	110501630	77.9588	42.7485	52.6749	114.673	123.246	74.3349	80.9395	0.715838	0.252528	2.83469	0.00458704	0.0489156
chr1	110600543	110600935	194.897	301.059	229.291	345.092	383.433	425.159	313.155	0.606319	0.201375	3.0109	0.00260478	0.0337998
chr1	110778547	110778856	68.4773	99.1403	126.007	169.331	154.848	209.407	137.868	0.755024	0.228983	3.29729	0.00097623	0.0173628
chr1	110780471	110780815	55.8354	104.598	98.1199	193.98	203.304	185.837	140.279	1.02765	0.226044	4.54623	5.46147e-06	0.000403496
chr1	110823807	110824534	74.7983	77.3112	109.481	160.757	167.489	214.846	134.114	0.935298	0.22114	4.22945	2.34266e-05	0.00119016
chr1	110836415	110836649	28.4444	37.2913	28.9195	61.0877	65.3101	70.7088	48.627	0.88501	0.254347	3.47954	0.000502271	0.0108864
chr1	110969478	110969805	56.8889	43.6581	27.8867	87.8806	96.9117	77.0545	65.0467	0.864373	0.252511	3.42311	0.000619081	0.0126199
chr1	110975908	110976811	594.173	796.76	629	1097.44	1070.24	896.551	847.36	0.554688	0.183692	3.01966	0.00253057	0.0331293
chr1	110977585	110978005	123.259	109.145	109.481	232.562	240.173	221.192	172.635	0.932848	0.195166	4.77976	1.75502e-06	0.000167101
chr1	110997435	110997700	53.7284	66.3967	49.5764	114.673	96.9117	91.5588	78.8076	0.725704	0.231129	3.13982	0.0016905	0.0252674
chr1	110997742	110998165	246.518	337.441	252.013	424.399	475.078	418.814	359.044	0.6012	0.190957	3.14835	0.00164196	0.0247746
chr1	111023067	111023354	74.7983	84.5876	64.0361	130.749	121.14	112.409	97.9533	0.622945	0.218903	2.84575	0.00443068	0.0478549
chr1	111037966	111038168	54.7819	40.0199	30.9852	94.3109	100.072	87.9328	68.0171	0.996578	0.244478	4.07635	4.57479e-05	0.00194252
chr1	111257279	111257722	129.58	134.612	110.514	158.614	277.041	190.37	166.789	0.652921	0.222654	2.93245	0.00336304	0.0399324
chr1	111460783	111460995	41.0864	20.9195	30.9852	58.9443	82.1643	50.7653	47.4775	0.849769	0.271685	3.12777	0.00176136	0.0259565
chr1	111745311	111746000	141.169	144.617	147.696	324.729	370.793	266.518	232.587	1.04684	0.197076	5.31187	1.08507e-07	1.93987e-05
chr1	111757235	111757621	38.9794	44.5676	47.5107	72.8766	84.2711	90.6523	63.1429	0.79259	0.239254	3.31275	0.000923824	0.0167237
chr1	111955452	111955929	54.7819	34.5627	68.1675	150.04	129.567	144.137	96.876	1.23767	0.237766	5.2054	1.93581e-07	3.09636e-05
chr1	112028068	112028327	27.3909	27.2863	33.0509	48.2271	50.5626	72.5219	43.1733	0.797197	0.26595	2.99755	0.00272161	0.0347791
chr1	112046213	112046490	66.3703	51.844	42.3465	132.893	117.98	132.352	90.6309	1.09941	0.229028	4.80034	1.58393e-06	0.000154705
chr1	112286276	112286721	79.0123	88.2257	84.693	190.765	239.119	247.481	154.883	1.28574	0.206694	6.22049	4.95608e-10	2.58388e-07
chr1	112810989	112811450	65.3168	68.2158	77.4631	96.4543	137.994	148.67	99.0189	0.756534	0.22808	3.31697	0.000909989	0.0165592
chr1	112864590	112865004	45.3004	50.9344	73.3317	106.1	113.766	81.5871	78.5032	0.711416	0.241348	2.94767	0.00320174	0.0387006
chr1	112937161	112937425	91.6543	103.688	138.401	186.478	169.596	200.342	148.36	0.661309	0.212291	3.11511	0.00183874	0.0267046
chr1	113004159	113004418	55.8354	60.9394	85.7258	133.964	154.848	134.165	104.246	0.936092	0.224748	4.16508	3.11241e-05	0.00147263
chr1	113005450	113005881	231.769	301.968	252.013	359.024	477.185	430.599	342.093	0.629878	0.192938	3.26467	0.00109592	0.0187582
chr1	113050498	113050836	108.51	136.432	141.499	269	272.828	252.013	196.714	0.945759	0.196355	4.81656	1.46051e-06	0.00014575
chr1	113056869	113057166	63.2099	83.678	71.266	148.968	180.129	132.352	113.267	0.953347	0.220366	4.3262	1.51705e-05	0.000860712
chr1	113057697	113058482	173.827	190.095	133.236	318.299	380.273	387.992	263.954	1.02513	0.198832	5.15578	2.52579e-07	3.80351e-05
chr1	113256574	113256895	106.403	123.698	98.1199	284.004	183.29	174.052	161.595	0.849996	0.223142	3.80921	0.00013941	0.00441299
chr1	113276060	113276713	79.0123	94.5925	70.2332	138.251	134.834	133.259	108.364	0.65507	0.214437	3.05483	0.00225185	0.0306121
chr1	113300635	113301139	31.6049	47.2963	41.3136	85.7371	91.6448	110.596	68.0321	1.07715	0.242704	4.43811	9.07506e-06	0.000594027
chr1	113301164	113301519	27.3909	50.9344	34.0838	72.8766	82.1643	103.344	61.7989	0.999131	0.256414	3.89656	9.75697e-05	0.00337846
chr1	113301582	113301941	46.3539	62.7585	45.445	118.96	102.179	108.783	80.7465	0.949861	0.231054	4.11099	3.93964e-05	0.00174744
chr1	113305419	113305900	50.5679	35.4722	56.8063	103.956	74.7906	86.1197	67.9522	0.763427	0.24534	3.11172	0.00186003	0.0269251
chr1	113313216	113314324	153.811	151.894	148.729	274.359	248.6	258.359	205.959	0.719209	0.187986	3.82586	0.000130317	0.00420656
chr1	113315364	113315756	47.4074	42.7485	34.0838	84.6654	84.2711	87.9328	63.5182	0.902289	0.239562	3.76641	0.000165612	0.00497615
chr1	113320803	113321147	37.9259	40.9295	53.7077	53.5857	93.7516	103.344	63.874	0.768316	0.259131	2.96497	0.00302715	0.0373246
chr1	113322121	113323030	113.778	78.2207	65.069	187.55	152.741	157.735	125.849	0.839025	0.226519	3.70399	0.000212235	0.00593857
chr1	113332650	113333018	33.7119	43.6581	32.0181	114.673	125.353	135.072	80.7478	1.53657	0.234802	6.54413	5.98443e-11	4.71187e-08
chr1	113333878	113334234	116.938	207.376	149.762	276.502	359.205	312.751	237.089	0.887915	0.216776	4.096	4.20343e-05	0.00183332
chr1	113337066	113337571	127.473	159.17	155.959	332.231	422.409	328.161	254.234	1.17389	0.197604	5.9406	2.83977e-09	1.06387e-06
chr1	113343193	113343438	67.4238	56.3917	54.7406	199.339	129.567	112.409	103.312	1.12228	0.239553	4.68489	2.80115e-06	0.000241658
chr1	113346461	113347160	397.169	407.476	397.644	736.268	666.795	648.164	542.252	0.720524	0.170488	4.22624	2.37627e-05	0.00120375
chr1	113361605	113362325	454.057	505.706	547.406	815.575	738.425	696.21	626.23	0.53844	0.174704	3.08201	0.00205605	0.0288008
chr1	113368627	113369458	132.741	116.422	143.565	236.849	175.916	216.659	170.358	0.616516	0.204228	3.01876	0.00253815	0.0331965
chr1	113420903	113421510	347.654	390.194	349.1	456.55	609.912	551.166	450.763	0.529759	0.18373	2.88337	0.0039345	0.044188
chr1	113614743	113615009	68.4773	120.06	81.5944	136.108	152.741	184.931	123.985	0.705318	0.230664	3.05777	0.00222988	0.0304077
chr1	113752851	113753341	370.831	365.637	482.337	605.519	638.353	594.679	509.559	0.549079	0.18232	3.01163	0.00259851	0.0337442
chr1	114401931	114402442	34.7654	50.0249	44.4122	66.4463	117.98	112.409	71.0062	1.0076	0.253282	3.97819	6.94413e-05	0.00264
chr1	114748808	114749608	253.893	223.748	211.732	326.873	407.661	373.488	299.566	0.63083	0.187335	3.36738	0.000758853	0.0145425
chr1	114751314	114751544	26.3374	43.6581	29.9524	48.2271	79.0041	67.9892	49.1947	0.787086	0.266007	2.95889	0.00308748	0.0378026
chr1	114758469	114758799	37.9259	32.7436	36.1494	83.5937	65.3101	50.7653	51.0813	0.75006	0.257769	2.90981	0.00361643	0.0418461
chr1	114866616	114867402	105.35	101.869	114.645	167.187	194.877	150.483	139.069	0.604864	0.20601	2.9361	0.00332371	0.0396408
chr1	115727465	115728011	83.2263	74.5826	106.383	135.036	147.474	150.483	116.197	0.638064	0.2154	2.96223	0.00305421	0.0375334
chr1	116253930	116254171	25.2839	26.3768	37.1823	68.5897	46.3491	60.7371	44.0865	0.808433	0.265862	3.0408	0.00235952	0.0315861
chr1	116335746	116336236	47.4074	51.844	33.0509	85.7371	116.926	114.222	74.8646	1.07806	0.242287	4.44951	8.60674e-06	0.000571363
chr1	116518603	116519676	288.658	375.642	383.184	486.558	553.029	575.642	443.786	0.575699	0.186258	3.09087	0.00199573	0.0282391
chr1	116672997	116673282	41.0864	38.2008	44.4122	99.6694	124.3	115.128	77.1329	1.26723	0.232602	5.44805	5.09238e-08	1.06891e-05
chr1	116674413	116675166	261.267	284.687	245.816	381.53	471.918	385.272	338.415	0.59492	0.185135	3.21344	0.00131157	0.0212093
chr1	116699673	116700086	70.5843	68.2158	83.6601	126.462	152.741	116.941	103.101	0.738008	0.219542	3.36158	0.000774965	0.0147647
chr1	116726580	116726920	29.4979	20.9195	21.6897	53.5857	45.2957	49.8588	36.8079	0.849544	0.271324	3.13111	0.00174149	0.0257521
chr1	116803320	116803626	51.6214	35.4722	51.6421	87.8806	90.5914	80.6806	66.3147	0.779072	0.240047	3.24549	0.00117247	0.0196244
chr1	116820820	116821431	68.4773	93.683	98.1199	143.61	232.799	187.65	137.39	0.978299	0.22687	4.31216	1.6167e-05	0.000902911
chr1	116835551	116836226	77.9588	53.6631	76.4302	188.622	166.435	133.259	116.061	1.08296	0.22615	4.78869	1.67873e-06	0.000161996
chr1	116852712	116853232	60.0494	51.844	59.9048	121.104	109.552	75.2414	79.6159	0.716619	0.23798	3.01125	0.00260172	0.0337736
chr1	116854398	116854841	57.9424	66.3967	75.3974	129.677	103.232	106.063	89.7849	0.670734	0.224596	2.9864	0.00282283	0.0356834
chr1	116861361	116861970	165.399	179.18	195.207	233.634	308.643	312.751	232.469	0.605512	0.197071	3.07256	0.00212234	0.0294302
chr1	116991180	116991918	116.938	80.9494	85.7258	210.056	161.168	180.398	139.206	0.856605	0.216308	3.96011	7.49159e-05	0.00279272
chr1	117034781	117035572	522.535	455.681	464.778	974.188	983.865	671.734	678.797	0.793069	0.191965	4.13131	3.60695e-05	0.00164411
chr1	117343266	117343535	27.3909	27.2863	29.9524	67.518	65.3101	43.5131	43.4951	0.864578	0.265836	3.25229	0.00114478	0.019305
chr1	117563381	117564115	132.741	85.4971	132.204	231.49	248.6	218.472	174.834	0.894047	0.21176	4.22198	2.42166e-05	0.00121938
chr1	117567269	117567530	38.9794	23.6481	39.248	76.0917	64.2567	77.0545	53.2131	0.921351	0.256086	3.59782	0.000320892	0.00792379
chr1	118081160	118081451	51.6214	31.834	36.1494	81.4503	68.4702	79.774	58.2166	0.801548	0.249803	3.20872	0.00133327	0.0214397
chr1	118084187	118084570	55.8354	40.0199	57.8391	105.028	83.2177	97.9045	73.3074	0.779468	0.236924	3.28994	0.00100208	0.0176774
chr1	118138612	118139118	85.3333	87.3162	70.2332	174.689	133.78	133.259	114.102	0.76462	0.217903	3.50899	0.00044981	0.010067
chr1	120189385	120189992	158.025	172.813	160.09	229.347	286.522	238.416	207.535	0.566008	0.193285	2.92837	0.00340746	0.0402737
chr1	120357994	120358271	20.0165	23.6481	18.5911	52.514	47.4025	48.0457	35.0363	1.00152	0.27365	3.65987	0.000252344	0.00672623
chr1	120462780	120463356	117.992	134.612	109.481	217.558	322.337	278.303	196.714	1.05751	0.207853	5.08777	3.62294e-07	5.00983e-05
chr1	121280096	121280416	20.0165	16.3718	30.9852	54.6574	48.4559	35.3544	34.3069	0.815674	0.284642	2.86562	0.00416195	0.0459322
chr1	145554677	145555419	148.543	142.798	161.123	248.638	244.386	335.414	213.484	0.793616	0.201183	3.94474	7.98863e-05	0.00292636
chr1	145606103	145606448	131.687	85.4971	78.4959	215.415	211.731	133.259	142.681	0.797166	0.237105	3.36207	0.000773595	0.0147531
chr1	145606481	145606724	65.3168	46.3867	43.3793	118.96	107.446	83.4001	77.4815	0.857916	0.240559	3.56634	0.000362007	0.00862014
chr1	145738393	145739424	134.848	139.16	118.777	218.63	238.066	285.555	189.172	0.834905	0.199774	4.17925	2.92478e-05	0.00140838
chr1	146578669	146579147	55.8354	35.4722	46.4778	75.02	89.538	91.5588	65.6504	0.771581	0.242941	3.176	0.00149322	0.023222
chr1	146591484	146591913	75.8518	45.4772	61.9705	129.677	143.261	129.633	97.6451	0.998178	0.228424	4.36985	1.24329e-05	0.000743441
chr1	146874558	146874765	34.7654	21.829	25.821	56.8009	72.6838	49.8588	43.6265	0.91766	0.268014	3.42392	0.000617246	0.0125918
chr1	147319801	147320437	97.9753	69.1253	88.8243	168.259	170.649	169.52	127.392	0.890473	0.211394	4.21239	2.52688e-05	0.00126018
chr1	150718981	150719344	27.3909	19.1004	11.3613	62.1594	53.7228	28.1022	33.6395	0.981211	0.299515	3.27599	0.00105291	0.0182366
chr1	150760150	150760579	38.9794	28.1959	43.3793	78.2351	69.5236	75.2414	55.5925	0.861851	0.249373	3.45607	0.000548107	0.0115778
chr1	151458168	151458797	90.6008	75.4921	90.89	158.614	146.421	150.483	118.75	0.744157	0.208811	3.56377	0.00036556	0.00868817
chr1	151459035	151459385	81.1193	100.05	87.7915	192.909	211.731	225.724	149.887	1.10955	0.204101	5.43628	5.44055e-08	1.13336e-05
chr1	151483347	151484441	574.156	1191.5	739.514	1360.01	1608.52	1477.63	1158.56	0.732689	0.220314	3.32566	0.000882107	0.0161979
chr1	151486079	151486281	23.1769	40.0199	37.1823	53.5857	76.8974	72.5219	50.564	0.83715	0.26184	3.19719	0.00138774	0.0220419
chr1	151563432	151563842	92.7078	63.6681	81.5944	199.339	206.464	163.174	134.491	1.12129	0.216487	5.1795	2.22484e-07	3.45275e-05
chr1	151569777	151570225	67.4238	66.3967	47.5107	163.972	108.499	110.596	94.0664	0.929743	0.237126	3.92088	8.82257e-05	0.00314849
chr1	151574784	151575266	57.9424	60.9394	51.6421	141.466	86.3779	106.063	84.0719	0.836453	0.236794	3.53241	0.000411795	0.00946457
chr1	151580805	151581128	128.527	100.05	158.025	302.223	203.304	260.172	192.05	0.877493	0.218491	4.01616	5.9155e-05	0.00233691
chr1	151783640	151784122	82.1728	109.145	59.9048	170.403	172.756	154.109	124.748	0.861581	0.2259	3.814	0.000136736	0.00435043
chr1	151794924	151795239	46.3539	63.6681	68.1675	115.745	124.3	160.455	96.4482	1.01958	0.231184	4.41028	1.03239e-05	0.000653591
chr1	151835095	151835528	79.0123	91.8639	133.236	161.829	172.756	208.5	141.2	0.739811	0.223546	3.30943	0.000934853	0.0168569
chr1	151909192	151909560	71.6378	87.3162	80.5616	177.905	171.702	142.324	121.908	0.926098	0.212371	4.36075	1.29616e-05	0.0007665
chr1	151943143	151943488	122.206	140.07	148.729	362.239	428.729	275.583	246.259	1.23703	0.20749	5.96189	2.49342e-09	9.54337e-07
chr1	151964770	151965408	280.23	310.154	277.834	437.259	463.491	443.29	368.71	0.586335	0.175753	3.33613	0.000849539	0.0157604
chr1	151965997	151966852	134.848	196.461	148.729	241.136	270.721	254.733	207.771	0.609936	0.201792	3.0226	0.00250612	0.032918
chr1	153045279	153046206	116.938	109.145	103.284	167.187	238.066	198.529	155.525	0.787102	0.207953	3.785	0.000153706	0.0047304
chr1	153264543	153265747	186.469	164.627	186.944	469.411	440.316	323.629	295.233	1.08832	0.198589	5.48028	4.24664e-08	9.29835e-06
chr1	153280066	153280368	25.2839	28.1959	24.7882	55.7291	57.9364	60.7371	42.1118	0.95581	0.261004	3.66205	0.000250209	0.00668871
chr1	153285047	153285490	67.4238	100.05	95.0214	130.749	233.852	184.931	135.338	0.923905	0.234303	3.94321	8.03987e-05	0.00293946
chr1	153310601	153310987	36.8724	30.0149	45.445	98.5977	69.5236	59.8305	56.714	0.849836	0.258568	3.2867	0.00101369	0.0177911
chr1	153314608	153314968	145.383	109.145	98.1199	382.602	436.103	300.966	245.386	1.49201	0.212119	7.03384	2.00924e-12	2.87102e-09
chr1	153330659	153331075	80.0658	61.849	73.3317	185.407	200.144	136.885	122.947	1.13036	0.222135	5.08859	3.60729e-07	5.00501e-05
chr1	153362479	153362936	54.7819	39.1104	49.5764	110.387	113.766	100.624	78.0409	1.02991	0.231688	4.44522	8.7801e-06	0.00057924
chr1	153379767	153380067	34.7654	24.5577	16.5255	51.4423	64.2567	39.887	38.5724	0.818657	0.281067	2.91268	0.00358342	0.0416139
chr1	153548490	153548849	43.1934	40.9295	23.7553	90.024	65.3101	69.8023	55.5024	0.879833	0.258822	3.39938	0.000675394	0.0134204
chr1	153549722	153550602	120.099	141.889	108.448	208.984	215.945	191.276	164.44	0.663671	0.201015	3.30161	0.000961327	0.0171831
chr1	153752539	153752898	87.4403	110.964	100.186	308.654	226.479	219.379	175.517	1.19549	0.211421	5.65452	1.56278e-08	4.25616e-06
chr1	154164157	154164949	249.679	213.743	207.601	514.423	513	342.666	340.185	0.931702	0.202857	4.59289	4.37152e-06	0.00034118
chr1	154231239	154231593	62.1564	53.6631	67.1347	127.534	88.4846	123.287	87.0433	0.780333	0.230996	3.37813	0.000729809	0.0141617
chr1	154462834	154463200	67.4238	76.4017	99.1527	185.407	213.838	203.968	141.032	1.17418	0.212581	5.52345	3.32411e-08	7.67018e-06
chr1	154464754	154465023	24.2304	48.2058	36.1494	64.3029	90.5914	77.961	56.9068	0.907622	0.259772	3.49392	0.000475987	0.0104708
chr1	154465630	154466096	72.6913	102.778	93.9885	189.693	181.183	173.146	135.58	0.907017	0.209913	4.32093	1.55376e-05	0.000877156
chr1	154487766	154488162	38.9794	48.2058	40.2808	76.0917	87.4312	70.7088	60.283	0.748765	0.241887	3.09552	0.00196469	0.0279514
chr1	154492277	154492587	32.6584	24.5577	32.0181	54.6574	65.3101	47.1392	42.7235	0.74672	0.263815	2.83048	0.00464789	0.0493417
chr1	154492841	154493148	32.6584	27.2863	34.0838	73.9483	90.5914	98.811	59.5632	1.26363	0.248427	5.08655	3.64635e-07	5.02111e-05
chr1	154494289	154494645	37.9259	34.5627	60.9376	93.2391	104.285	79.774	68.4541	0.895407	0.249226	3.59276	0.000327197	0.00803526
chr1	154601564	154602121	179.095	231.024	205.535	318.299	384.487	339.946	276.398	0.696309	0.190568	3.65386	0.000258331	0.00683199
chr1	154630050	154630566	71.6378	59.1203	50.6092	234.705	248.6	232.07	149.457	1.77463	0.210749	8.42058	3.7463e-17	3.80352e-13
chr1	154687120	154687479	58.9959	83.678	78.4959	100.741	134.834	139.605	99.3915	0.668003	0.227534	2.93583	0.00332653	0.0396648
chr1	154688442	154688814	88.4938	81.8589	84.693	171.474	223.318	261.079	151.819	1.21813	0.214642	5.67516	1.38563e-08	3.85701e-06
chr1	154701481	154701879	92.7078	94.5925	91.9229	153.255	195.93	163.174	131.93	0.788119	0.207309	3.80167	0.000143726	0.00450593
chr1	154709334	154709685	64.2633	75.4921	105.35	103.956	172.756	242.948	127.461	0.910341	0.255817	3.55856	0.000372887	0.00881287
chr1	154729697	154729983	40.0329	43.6581	36.1494	67.518	91.6448	104.25	63.8756	0.967585	0.246666	3.92266	8.75784e-05	0.00313375
chr1	154780856	154781778	152.757	190.095	174.55	346.164	367.633	419.72	275.153	1.03822	0.190146	5.46012	4.75805e-08	1.01982e-05
chr1	154795208	154795851	84.2798	77.3112	99.1527	147.897	141.154	155.015	117.468	0.691234	0.210501	3.28376	0.00102432	0.0179142
chr1	154868155	154869776	239.144	287.416	253.046	462.981	415.035	392.525	341.691	0.650229	0.182937	3.55439	0.000378852	0.00890367
chr1	156341293	156342126	79.0123	150.075	96.0542	211.128	344.458	284.648	194.229	1.18227	0.236268	5.00391	5.61778e-07	7.04604e-05
chr1	156349186	156349820	132.741	150.984	131.171	335.447	270.721	279.209	216.712	0.997385	0.194732	5.12183	3.0259e-07	4.35924e-05
chr1	156380488	156380906	56.8889	65.4871	53.7077	138.251	115.873	168.613	99.8035	1.10881	0.22692	4.88635	1.02721e-06	0.000111196
chr1	156399980	156400845	204.379	224.657	237.553	407.251	378.166	332.694	297.45	0.687326	0.185502	3.70523	0.0002112	0.00591916
chr1	156408820	156409256	79.0123	86.4066	68.1675	135.036	132.727	145.044	107.732	0.733381	0.213405	3.43657	0.00058914	0.0121625
chr1	156421671	156421918	47.4074	48.2058	65.069	94.3109	86.3779	92.4654	72.306	0.667008	0.233533	2.85616	0.00428795	0.0467791
chr1	156805865	156806161	56.8889	72.7635	66.1018	114.673	122.193	135.072	94.6154	0.819083	0.220497	3.71471	0.000203437	0.00576853
chr1	156806672	156806895	48.4609	67.3062	66.1018	118.96	112.713	135.072	91.4356	0.888493	0.225789	3.93506	8.31771e-05	0.00301712
chr1	156851981	156852826	330.798	373.822	336.706	823.077	633.086	602.838	516.721	0.905228	0.186629	4.85041	1.23209e-06	0.000127987
chr1	157052337	157052984	76.9053	53.6631	47.5107	146.825	102.179	126.913	92.3326	0.934033	0.236827	3.94394	8.01535e-05	0.0029317
chr1	157075536	157075786	33.7119	40.0199	37.1823	72.8766	83.2177	66.1762	55.5308	0.850011	0.246352	3.45039	0.000559774	0.0117387
chr1	157076193	157076636	61.1029	105.507	104.317	151.112	150.635	210.313	130.498	0.798538	0.233092	3.42585	0.000612876	0.0125275
chr1	157160342	157160624	37.9259	45.4772	42.3465	91.0957	74.7906	67.9892	59.9375	0.761555	0.243586	3.12643	0.00176944	0.0260374
chr1	157188326	157188900	43.1934	33.6531	41.3136	88.9523	58.9898	69.8023	55.9841	0.746073	0.251383	2.96787	0.0029987	0.0371328
chr1	157208407	157208679	43.1934	16.3718	23.7553	73.9483	49.5093	55.2979	43.6793	0.873517	0.283134	3.08517	0.00203436	0.028605
chr1	157244426	157244937	267.588	259.22	289.195	405.108	565.67	358.077	357.476	0.637516	0.201442	3.16476	0.00155209	0.0238658
chr1	157258875	157259122	30.5514	29.1054	45.445	85.7371	73.7372	91.5588	59.3558	1.06502	0.250471	4.25205	2.11823e-05	0.00110615
chr1	157358526	157359396	84.2798	58.2108	77.4631	123.247	130.62	109.689	97.2517	0.641734	0.223405	2.87252	0.00407216	0.0452259
chr1	157468922	157469170	24.2304	19.1004	22.7225	46.0837	57.9364	30.8218	33.4825	0.804963	0.284681	2.8276	0.00468986	0.0496128
chr1	157474542	157474788	27.3909	30.9245	32.0181	65.3746	63.2033	54.3914	45.5505	0.847593	0.256695	3.30195	0.000960161	0.0171736
chr1	158012973	158013520	125.366	150.075	127.039	372.957	474.025	352.638	267.017	1.43155	0.198319	7.21841	5.25996e-13	9.75632e-10
chr1	159198413	159198719	25.2839	26.3768	26.8539	81.4503	58.9898	47.1392	44.349	1.01868	0.268784	3.78996	0.000150669	0.00467574
chr1	159803708	159804098	43.1934	47.2963	43.3793	90.024	94.805	92.4654	68.5272	0.913178	0.232478	3.92802	8.5648e-05	0.00308413
chr1	159918789	159919049	34.7654	46.3867	49.5764	116.817	89.538	94.2784	71.8936	1.03154	0.239387	4.3091	1.63922e-05	0.000913109
chr1	159927559	159928169	187.523	259.22	239.619	329.016	365.526	396.151	296.176	0.610789	0.193427	3.15772	0.0015901	0.0242673
chr1	159929070	159929611	68.4773	71.8539	57.8391	130.749	104.285	122.381	92.5976	0.750727	0.222161	3.3792	0.000726958	0.0141206
chr1	159992067	159992609	69.5308	41.839	72.2989	133.964	132.727	112.409	93.7948	0.910546	0.234808	3.87784	0.000105389	0.0035798
chr1	160002334	160002609	135.901	90.0448	97.0871	181.12	223.318	141.418	144.815	0.665067	0.226532	2.93586	0.00332625	0.0396648
chr1	160010332	160010590	21.07	16.3718	19.624	46.0837	48.4559	36.2609	31.311	0.943531	0.282299	3.34232	0.000830823	0.0155203
chr1	160023779	160024138	38.9794	40.0199	40.2808	108.243	81.1109	72.5219	63.526	0.964414	0.245265	3.93213	8.41973e-05	0.00304496
chr1	160025483	160025706	30.5514	20.9195	32.0181	56.8009	68.4702	42.6066	41.8944	0.817692	0.27139	3.01298	0.00258699	0.0336426
chr1	160076965	160077224	40.0329	32.7436	34.0838	75.02	93.7516	51.6718	54.5506	0.864628	0.260084	3.32441	0.000886054	0.0162488
chr1	160151424	160152027	70.5843	65.4871	67.1347	142.538	104.285	126.913	96.1571	0.778146	0.221466	3.51362	0.000442052	0.00994677
chr1	160596379	160597260	192.79	134.612	187.977	385.817	356.045	277.396	255.773	0.886906	0.207246	4.27949	1.87321e-05	0.00100759
chr1	160649739	160649985	46.3539	36.3817	38.2151	79.3069	99.0185	69.8023	61.5131	0.883079	0.245941	3.59061	0.000329903	0.0080801
chr1	160708975	160709332	23.1769	24.5577	28.9195	73.9483	90.5914	69.8023	51.8327	1.34425	0.256331	5.2442	1.56965e-07	2.608e-05
chr1	160711597	160712243	80.0658	36.3817	69.2003	246.494	246.493	187.65	144.381	1.61551	0.240109	6.72823	1.71738e-11	1.69023e-08
chr1	160713054	160713417	54.7819	54.5726	58.8719	156.47	225.425	171.333	120.242	1.51586	0.222353	6.81736	9.27264e-12	1.02212e-08
chr1	160717973	160718557	122.206	94.5925	113.613	184.335	190.663	153.202	143.102	0.609837	0.20774	2.93558	0.0033293	0.0396903
chr1	160737486	160738417	166.453	172.813	204.503	321.514	426.622	386.179	279.681	0.970212	0.194136	4.99758	5.80531e-07	7.22488e-05
chr1	160751860	160752327	27.3909	18.1909	29.9524	72.8766	49.5093	85.2132	47.1889	1.18753	0.27169	4.37088	1.23745e-05	0.000742013
chr1	160777143	160777509	18.963	20.9195	27.8867	62.1594	52.6694	45.3262	37.9874	0.998488	0.273133	3.65568	0.000256501	0.00680226
chr1	160782959	160783930	167.506	191.004	214.831	377.243	429.782	446.009	304.396	1.03754	0.188432	5.50619	3.66685e-08	8.33737e-06
chr1	160799599	160799842	24.2304	12.7336	19.624	55.7291	33.7084	40.7935	31.1365	0.931633	0.290824	3.20342	0.00135806	0.0217171
chr1	160805605	160805906	24.2304	20.01	22.7225	110.387	103.232	97.9045	63.081	1.87245	0.249419	7.50726	6.03777e-14	1.64042e-10
chr1	160814253	160814508	20.0165	15.4622	19.624	67.518	67.4169	62.5501	42.0979	1.50014	0.26822	5.59293	2.23265e-08	5.55004e-06
chr1	160814724	160814924	12.642	16.3718	26.8539	49.2989	65.3101	35.3544	34.3052	1.08846	0.292256	3.72434	0.000195825	0.00561809
chr1	160825378	160825802	32.6584	28.1959	33.0509	79.3069	83.2177	51.6718	51.3503	0.984749	0.260063	3.78657	0.00015274	0.00471332
chr1	160827950	160828344	51.6214	57.3012	47.5107	157.542	268.614	197.622	130.035	1.73402	0.232208	7.46754	8.17093e-14	2.07393e-10
chr1	160832401	160832817	32.6584	46.3867	39.248	93.2391	95.8583	100.624	68.0024	1.11087	0.238266	4.66232	3.12663e-06	0.000262574
chr1	160835192	160835427	35.8189	24.5577	37.1823	58.9443	57.9364	63.4566	46.316	0.744284	0.258292	2.88156	0.00395708	0.0443641
chr1	160850724	160850948	16.856	10.005	12.3941	64.3029	36.8686	49.8588	31.7142	1.47759	0.294387	5.01922	5.18817e-07	6.6191e-05
chr1	160851755	160852185	42.1399	64.5776	65.069	180.048	194.877	141.418	114.688	1.38362	0.229309	6.03386	1.60087e-09	6.52877e-07
chr1	160854437	160854794	46.3539	82.7685	57.8391	109.315	159.062	137.792	98.8549	0.959703	0.239234	4.01157	6.03167e-05	0.00236922
chr1	160854882	160855155	17.9095	20.9195	28.9195	56.8009	72.6838	66.1762	43.9016	1.24997	0.267214	4.67778	2.89993e-06	0.000247743
chr1	160857512	160857941	28.4444	37.2913	48.5435	95.3826	140.101	105.157	75.8199	1.3355	0.247846	5.38842	7.10817e-08	1.3944e-05
chr1	160881117	160881777	82.1728	86.4066	65.069	215.415	211.731	199.435	143.372	1.27921	0.207334	6.16981	6.83727e-10	3.31388e-07
chr1	160895719	160896098	16.856	21.829	22.7225	47.1554	36.8686	56.2044	33.606	0.944517	0.280571	3.3664	0.000761549	0.0145853
chr1	160903942	160904256	21.07	34.5627	28.9195	52.514	56.883	51.6718	40.9368	0.756476	0.265921	2.84474	0.00444482	0.0479297
chr1	160905287	160905897	54.7819	47.2963	53.7077	108.243	102.179	86.1197	75.3879	0.810415	0.23066	3.51346	0.000442308	0.00994777
chr1	160914746	160915231	486.716	512.073	474.074	950.611	987.025	662.668	678.861	0.751639	0.190745	3.94055	8.12946e-05	0.00296164
chr1	161211488	161212040	111.671	127.336	165.255	225.06	258.08	229.35	186.125	0.738369	0.205092	3.60019	0.000317986	0.00787119
chr1	161212143	161212459	36.8724	50.0249	68.1675	90.024	100.072	112.409	76.2616	0.826883	0.242875	3.40456	0.000662717	0.0132641
chr1	162032309	162032804	35.8189	27.2863	36.1494	55.7291	62.1499	77.0545	49.0314	0.819652	0.257048	3.18872	0.00142905	0.0225053
chr1	162137932	162138377	48.4609	31.834	27.8867	68.5897	80.0575	60.7371	52.9277	0.79479	0.258216	3.078	0.00208395	0.0290567
chr1	162392919	162393143	34.7654	30.0149	57.8391	93.2391	73.7372	102.437	65.3388	0.954893	0.25613	3.72816	0.00019288	0.00556074
chr1	162816454	162816936	36.8724	38.2008	44.4122	95.3826	94.805	87.0262	66.1165	1.04919	0.236796	4.43075	9.39041e-06	0.000608679
chr1	164571368	164571654	36.8724	24.5577	25.821	56.8009	66.3635	54.3914	44.1345	0.848488	0.262829	3.22829	0.00124535	0.0204468
chr1	164571778	164572317	52.6749	51.844	38.2151	93.2391	83.2177	84.3067	67.2496	0.749583	0.237164	3.16061	0.00157439	0.0241129
chr1	164582495	164582742	25.2839	20.01	34.0838	97.526	84.2711	99.7176	60.1487	1.53726	0.253507	6.06398	1.32793e-09	5.6423e-07
chr1	164592356	164592564	23.1769	10.005	20.6568	70.7331	48.4559	33.5414	34.4282	1.13568	0.297801	3.81355	0.000136987	0.00435699
chr1	164595174	164595481	31.6049	29.1054	41.3136	96.4543	73.7372	42.6066	52.4703	0.851651	0.273723	3.11136	0.00186228	0.0269441
chr1	164629466	164629964	41.0864	35.4722	42.3465	87.8806	95.8583	77.0545	63.2831	0.974485	0.240366	4.05417	5.03132e-05	0.00207749
chr1	164636948	164637249	27.3909	20.9195	15.4926	68.5897	65.3101	52.5783	41.7135	1.24876	0.271712	4.59591	4.30875e-06	0.00033713
chr1	164644713	164645063	54.7819	45.4772	44.4122	114.673	71.6304	83.4001	69.0625	0.767422	0.244462	3.13923	0.00169391	0.0252953
chr1	164652561	164652848	28.4444	25.4672	33.0509	84.6654	94.805	67.0827	55.5859	1.26046	0.254045	4.96156	6.99284e-07	8.38368e-05
chr1	164659258	164659608	120.099	109.145	101.218	347.235	376.06	242.042	215.967	1.38446	0.21134	6.55089	5.71948e-11	4.55909e-08
chr1	164696871	164697161	28.4444	22.7386	21.6897	71.8049	66.3635	66.1762	46.2029	1.23533	0.259506	4.76033	1.9328e-06	0.000181343
chr1	164704795	164705400	166.453	93.683	123.941	246.494	288.628	208.5	187.95	0.8436	0.222543	3.79073	0.000150203	0.00466352
chr1	164717866	164718224	49.5144	40.9295	44.4122	184.335	252.813	150.483	120.414	1.83784	0.235259	7.81196	5.63051e-15	2.31093e-11
chr1	164722776	164723723	116.938	69.1253	93.9885	205.769	194.877	177.679	143.063	0.931627	0.218661	4.26059	2.03884e-05	0.0010737
chr1	164739057	164739762	217.02	147.346	160.09	464.052	443.477	237.509	278.249	0.977973	0.234223	4.17539	2.97481e-05	0.00142819
chr1	164750044	164750422	70.5843	48.2058	63.0033	127.534	114.819	86.1197	85.0444	0.739344	0.236352	3.12815	0.00175911	0.0259392
chr1	164760546	164760771	24.2304	21.829	27.8867	76.0917	85.3245	63.4566	49.8032	1.33177	0.259102	5.13994	2.74831e-07	4.04698e-05
chr1	164883516	164883769	27.3909	15.4622	33.0509	53.5857	68.4702	67.9892	44.3249	1.0788	0.272121	3.96441	7.35772e-05	0.00275409
chr1	165579520	165580428	117.992	88.2257	133.236	216.486	183.29	174.052	152.214	0.678808	0.213194	3.18398	0.00145263	0.0227651
chr1	165586230	165586826	72.6913	55.4822	72.2989	114.673	148.528	106.97	95.1072	0.776865	0.227859	3.40942	0.00065102	0.0130935
chr1	165784975	165785753	171.72	148.256	144.598	241.136	238.066	243.855	197.938	0.586233	0.190861	3.07152	0.0021297	0.0295048
chr1	166513409	166514306	104.296	83.678	108.448	175.761	169.596	161.361	133.857	0.698872	0.206649	3.38193	0.000719796	0.0140125
chr1	166569868	166570476	90.6008	42.7485	71.266	126.462	139.047	98.811	94.8227	0.710814	0.247194	2.87553	0.00403344	0.0449225
chr1	167033881	167034239	141.169	201.919	143.565	277.574	266.507	277.396	218.022	0.683061	0.20098	3.39865	0.000677194	0.0134381
chr1	167167717	167168284	60.0494	79.1303	73.3317	107.171	128.513	118.755	94.4918	0.651185	0.221054	2.94582	0.00322103	0.0388333
chr1	167416814	167417366	94.8148	140.07	164.222	232.562	221.212	281.022	188.984	0.782993	0.217665	3.59723	0.000321625	0.00793655
chr1	167433427	167433709	25.2839	28.1959	36.1494	56.8009	69.5236	59.8305	45.964	0.876695	0.259129	3.38324	0.000716359	0.0139625
chr1	167434346	167434559	31.6049	43.6581	45.445	108.243	79.0041	61.6436	61.5998	0.866996	0.256461	3.38061	0.000723239	0.0140693
chr1	167471117	167471489	81.1193	110.055	111.547	156.47	153.795	213.033	137.67	0.70155	0.218949	3.20417	0.00135451	0.021671
chr1	167639704	167640239	121.152	127.336	142.532	183.263	299.162	271.05	190.749	0.845752	0.214353	3.94561	7.95976e-05	0.00291967
chr1	167798971	167799181	43.1934	37.2913	50.6092	99.6694	79.0041	64.3631	62.3551	0.754841	0.248337	3.03959	0.00236902	0.0316891
chr1	168111191	168111488	49.5144	60.0299	68.1675	118.96	114.819	131.446	90.4895	0.916074	0.224088	4.08801	4.35081e-05	0.00187298
chr1	168361483	168361739	38.9794	31.834	28.9195	67.518	61.0965	54.3914	47.1232	0.732025	0.255966	2.85985	0.00423845	0.0464469
chr1	169021957	169022349	34.7654	27.2863	37.1823	73.9483	77.9507	46.2327	49.561	0.820148	0.263962	3.10707	0.00188951	0.027219
chr1	169030201	169030527	63.2099	30.0149	72.2989	98.5977	106.392	96.0915	77.7675	0.728629	0.255391	2.85299	0.004331	0.0470999
chr1	169056390	169056605	33.7119	25.4672	18.5911	56.8009	44.2423	57.111	39.3207	0.829703	0.272558	3.04414	0.0023335	0.0313536
chr1	169396120	169396925	95.8683	70.0349	81.5944	171.474	226.479	175.866	136.886	1.08252	0.215954	5.01274	5.36614e-07	6.80564e-05
chr1	172456011	172456547	207.539	121.879	187.977	397.606	388.7	273.77	262.912	0.917279	0.220768	4.15494	3.25369e-05	0.00152101
chr1	172627928	172628309	87.4403	51.844	70.2332	144.681	104.285	109.689	94.6956	0.674356	0.236007	2.85735	0.00427192	0.0466753
chr1	172694177	172694619	30.5514	18.1909	34.0838	42.8686	63.2033	77.0545	44.3254	0.925407	0.276753	3.3438	0.000826382	0.0154648
chr1	172949525	172950001	54.7819	28.1959	33.0509	90.024	79.0041	57.111	57.028	0.793458	0.264741	2.99711	0.00272554	0.0348118
chr1	175187975	175188278	35.8189	26.3768	39.248	86.8089	71.6304	55.2979	52.5301	0.89396	0.259398	3.44629	0.000568349	0.0118631
chr1	175190875	175191202	75.8518	49.1154	76.4302	140.395	166.435	151.389	109.936	1.04817	0.224831	4.66202	3.13124e-06	0.000262733
chr1	175191535	175192036	57.9424	50.0249	86.7586	153.255	188.557	137.792	112.388	1.13128	0.233787	4.83895	1.30526e-06	0.000133716
chr1	175388988	175389271	24.2304	36.3817	29.9524	39.6534	60.0431	76.148	44.4015	0.773283	0.273079	2.83171	0.00462991	0.0492131
chr1	175687778	175688563	139.062	110.964	105.35	208.984	247.546	154.109	161.003	0.691934	0.21923	3.1562	0.00159837	0.0243531
chr1	178475758	178476152	159.078	203.738	176.616	305.439	344.458	363.516	258.807	0.833379	0.191238	4.35781	1.31371e-05	0.000773556
chr1	178506084	178506346	40.0329	64.5776	46.4778	110.387	112.713	111.502	80.9483	0.990433	0.234148	4.22995	2.33745e-05	0.00118814
chr1	178507820	178508045	32.6584	35.4722	43.3793	108.243	132.727	87.9328	73.4021	1.33015	0.244172	5.44759	5.10578e-08	1.07056e-05
chr1	178509353	178509697	214.913	220.11	218.962	558.363	542.495	477.738	372.097	1.17971	0.178628	6.60429	3.9942e-11	3.40925e-08
chr1	178915153	178915446	52.6749	41.839	49.5764	70.7331	86.3779	98.811	66.6687	0.718233	0.239945	2.99332	0.00275956	0.0351107
chr1	180125763	180126198	148.543	175.542	183.846	352.594	313.91	300.966	245.9	0.851947	0.190516	4.4718	7.75646e-06	0.000528913
chr1	180902184	180903033	947.094	1081.45	800.452	1610.79	1547.43	1279.1	1211.05	0.600319	0.182367	3.29182	0.000995416	0.0175921
chr1	181005287	181005572	75.8518	84.5876	47.5107	120.032	152.741	109.689	98.4021	0.755433	0.237697	3.17813	0.00148229	0.0230948
chr1	181046050	181046263	23.1769	17.2813	18.5911	37.51	58.9898	40.7935	32.7238	0.957141	0.283872	3.37173	0.000746976	0.0143734
chr1	181046435	181046860	46.3539	51.844	44.4122	84.6654	106.392	79.774	68.907	0.796708	0.236987	3.36182	0.000774294	0.0147603
chr1	181047022	181047394	38.9794	52.7535	44.4122	90.024	88.4846	73.4284	64.6804	0.758741	0.239923	3.16244	0.00156453	0.0239925
chr1	181083803	181084271	136.955	158.261	137.368	385.817	321.283	298.246	239.655	1.10923	0.194939	5.69011	1.26956e-08	3.62278e-06
chr1	181100545	181100774	76.9053	80.0398	78.4959	118.96	123.246	149.576	104.537	0.656965	0.215092	3.05434	0.00225554	0.0306342
chr1	181147512	181148135	81.1193	111.874	82.6273	143.61	150.635	161.361	121.871	0.645316	0.214066	3.01456	0.00257348	0.0335222
chr1	181148811	181149598	138.008	146.437	108.448	168.259	212.784	252.013	170.992	0.6157	0.213674	2.8815	0.00395791	0.0443675
chr1	182056386	182056750	53.7284	76.4017	69.2003	146.825	173.809	128.726	108.115	1.02918	0.224048	4.59358	4.35698e-06	0.000340409
chr1	182083462	182084187	178.041	122.788	164.222	323.658	350.778	275.583	235.845	0.933923	0.20321	4.59586	4.30977e-06	0.00033713
chr1	182318446	182319469	128.527	102.778	138.401	231.49	278.095	220.285	183.263	0.888035	0.204367	4.3453	1.39085e-05	0.00080618
chr1	182399628	182400184	111.671	134.612	197.273	255.068	228.585	252.013	196.537	0.650702	0.216283	3.00857	0.00262479	0.033971
chr1	182575717	182576024	67.4238	49.1154	92.9557	167.187	136.94	156.829	111.742	0.993775	0.232787	4.26902	1.96331e-05	0.00104361
chr1	182585859	182586083	32.6584	37.2913	37.1823	75.02	61.0965	71.6153	52.4773	0.809387	0.248485	3.25729	0.00112483	0.0190821
chr1	182723107	182723590	77.9588	50.0249	53.7077	120.032	121.14	79.774	83.7729	0.702804	0.243131	2.89065	0.00384452	0.0435682
chr1	182947058	182947301	30.5514	16.3718	26.8539	53.5857	46.3491	45.3262	36.5063	0.789118	0.276176	2.8573	0.00427266	0.0466775
chr1	183185329	183185887	104.296	123.698	78.4959	138.251	190.663	184.024	136.571	0.655165	0.222237	2.94804	0.00319794	0.0386764
chr1	183430628	183431070	34.7654	38.2008	28.9195	66.4463	80.0575	88.8393	56.2048	1.02129	0.249738	4.08947	4.32366e-05	0.00186687
chr1	183536529	183537223	243.358	268.315	313.984	722.335	601.485	630.034	463.252	1.14784	0.183912	6.24125	4.34081e-10	2.34552e-07
chr1	183549125	183549865	218.074	209.195	209.667	404.036	339.191	376.207	292.728	0.752845	0.182377	4.12797	3.65979e-05	0.00165918
chr1	183559380	183559897	69.5308	56.3917	75.3974	105.028	109.552	122.381	89.7135	0.659533	0.2233	2.95357	0.00314123	0.0382214
chr1	183573029	183573821	175.934	201.009	248.915	350.451	437.156	425.159	306.437	0.870619	0.196586	4.42868	9.48103e-06	0.000612495
chr1	183578413	183578783	68.4773	91.8639	101.218	127.534	134.834	173.146	116.179	0.65011	0.223227	2.91233	0.0035874	0.0416376
chr1	183579164	183579591	43.1934	34.5627	51.6421	63.2311	102.179	108.783	67.2651	0.915751	0.253716	3.60935	0.000306961	0.00766418
chr1	184774715	184775877	771.16	745.826	860.357	1168.17	1647.5	1226.53	1069.92	0.706677	0.185061	3.81861	0.000134206	0.00429687
chr1	184970262	184970740	50.5679	31.834	45.445	93.2391	110.606	77.961	68.2755	0.972888	0.246552	3.94597	7.94765e-05	0.00291633
chr1	185512000	185512448	40.0329	15.4622	43.3793	71.8049	67.4169	60.7371	49.8055	0.821001	0.276399	2.97035	0.0029746	0.0369459
chr1	185702815	185703851	204.379	275.592	253.046	312.941	576.203	446.916	344.846	0.768822	0.218272	3.52231	0.000427805	0.00970699
chr1	186251560	186252018	45.3004	48.2058	55.7734	103.956	94.805	67.9892	69.3383	0.715374	0.241793	2.95863	0.00309014	0.0378149
chr1	192757347	192757719	36.8724	49.1154	68.1675	72.8766	123.246	134.165	80.7406	0.919747	0.257237	3.57549	0.000349579	0.00840165
chr1	197927632	197928085	29.4979	26.3768	32.0181	50.3706	86.3779	57.111	46.9587	0.934783	0.266503	3.50759	0.000452188	0.0101064
chr1	197964893	197965204	37.9259	50.0249	44.4122	76.0917	90.5914	66.1762	60.8704	0.691369	0.244294	2.83007	0.00465375	0.0493794
chr1	200223738	200223961	16.856	23.6481	18.5911	40.7251	38.9754	48.0457	31.1402	0.875734	0.281708	3.10866	0.00187937	0.0271235
chr1	200306076	200306864	68.4773	58.2108	76.4302	122.175	139.047	133.259	99.6	0.85283	0.218554	3.90216	9.5339e-05	0.00332629
chr1	200384756	200385665	69.5308	47.2963	84.693	124.319	102.179	125.1	92.1863	0.700538	0.235609	2.9733	0.00294616	0.0367233
chr1	200422330	200422858	103.243	77.3112	95.0214	235.777	250.706	197.622	159.947	1.18102	0.208309	5.66955	1.4317e-08	3.96806e-06
chr1	200423617	200424259	128.527	95.5021	102.251	300.08	348.672	265.611	206.774	1.34364	0.204754	6.56224	5.30052e-11	4.33255e-08
chr1	200427970	200428353	54.7819	26.3768	35.1166	77.1634	107.446	88.8393	64.9539	1.03413	0.25781	4.01121	6.04084e-05	0.00237089
chr1	200995967	200996172	62.1564	49.1154	79.5288	122.175	114.819	124.194	91.9982	0.810034	0.228512	3.54482	0.000392877	0.00914857
chr1	201153394	201153940	81.1193	89.1353	91.9229	193.98	168.542	155.922	130.104	0.88352	0.207922	4.24928	2.14461e-05	0.0011163
chr1	201164905	201165327	38.9794	66.3967	41.3136	95.3826	110.606	124.194	79.4786	0.997124	0.243145	4.10095	4.11465e-05	0.00180556
chr1	201346704	201347254	123.259	155.532	123.941	220.773	223.318	224.818	178.607	0.66513	0.197179	3.37323	0.000742931	0.0143186
chr1	201405564	201406085	116.938	136.432	107.415	207.913	261.24	235.696	177.606	0.874427	0.201671	4.33592	1.45153e-05	0.000833092
chr1	201425518	201426437	214.913	246.486	305.721	351.522	375.006	464.14	326.298	0.577847	0.198848	2.90598	0.00366103	0.0421851
chr1	201504237	201504523	85.3333	81.8589	74.3646	155.399	132.727	162.268	115.325	0.806054	0.211568	3.80991	0.000139017	0.0044034
chr1	201504647	201504989	66.3703	77.3112	82.6273	183.263	167.489	164.987	123.675	1.0659	0.209542	5.08682	3.64121e-07	5.02111e-05
chr1	201508834	201509746	239.144	246.486	289.195	479.056	425.569	479.551	359.834	0.775384	0.181726	4.26678	1.9831e-05	0.00105008
chr1	201513014	201513345	89.5473	115.512	135.302	196.124	199.09	174.052	151.605	0.664667	0.210144	3.16291	0.00156202	0.023971
chr1	201601741	201602028	86.3868	120.969	129.105	163.972	215.945	188.557	150.822	0.674013	0.214879	3.13671	0.00170857	0.0254389
chr1	201603473	201603860	119.045	105.507	131.171	331.16	308.643	237.509	205.506	1.17625	0.204718	5.74568	9.155e-09	2.76372e-06
chr1	201605207	201605594	105.35	102.778	115.678	200.411	187.503	152.296	144.003	0.664753	0.206214	3.22361	0.00126588	0.0206888
chr1	201608307	201608652	83.2263	63.6681	72.2989	165.044	120.086	124.194	104.753	0.795422	0.223664	3.55633	0.000376078	0.00885683
chr1	201810481	201810940	69.5308	52.7535	67.1347	133.964	116.926	104.25	90.7599	0.798434	0.225771	3.53649	0.000405489	0.00936426
chr1	201976895	201977656	567.835	653.052	584.588	1179.96	1118.7	985.391	848.254	0.80572	0.171845	4.68864	2.75033e-06	0.000237806
chr1	202003690	202004423	153.811	255.582	231.356	278.646	372.9	461.42	292.286	0.702802	0.223231	3.14832	0.00164212	0.0247746
chr1	202010204	202010547	42.1399	50.9344	40.2808	90.024	94.805	111.502	71.6144	0.996788	0.23556	4.23156	2.32074e-05	0.00118183
chr1	202017076	202017328	26.3374	30.0149	37.1823	64.3029	49.5093	70.7088	46.3426	0.814225	0.261088	3.11859	0.00181719	0.0264906
chr1	202018080	202018639	89.5473	91.8639	87.7915	150.04	162.222	192.183	128.941	0.816269	0.208343	3.91792	8.93178e-05	0.00317357
chr1	202027426	202028041	107.457	119.15	104.317	211.128	169.596	213.033	154.113	0.762662	0.203423	3.74913	0.000177446	0.00523352
chr1	202033379	202033597	32.6584	37.2913	36.1494	72.8766	47.4025	74.3349	50.1188	0.730361	0.257861	2.83238	0.00462033	0.0491465
chr1	202033758	202033994	47.4074	74.5826	91.9229	136.108	114.819	158.642	103.914	0.8085	0.238554	3.38918	0.000701031	0.0137625
chr1	202634539	202634909	31.6049	53.6631	50.6092	87.8806	85.3245	116.035	70.8529	0.925262	0.247124	3.74412	0.00018103	0.00530796
chr1	203042809	203043044	28.4444	25.4672	24.7882	57.8726	66.3635	49.8588	42.1324	0.941898	0.263546	3.57394	0.00035165	0.00843391
chr1	203119993	203120651	108.51	138.251	140.466	233.634	221.212	266.518	184.765	0.814513	0.200629	4.05979	4.9117e-05	0.00203987
chr1	203121053	203121260	44.2469	36.3817	49.5764	61.0877	71.6304	100.624	60.5912	0.715449	0.252715	2.83105	0.00463957	0.049286
chr1	203122918	203123210	63.2099	57.3012	69.2003	97.526	123.246	107.876	86.3934	0.699964	0.224284	3.12088	0.0018031	0.0263581
chr1	203232524	203233109	131.687	103.688	133.236	274.359	293.895	200.342	189.535	0.950412	0.21117	4.50069	6.77346e-06	0.000475651
chr1	203233242	203233708	87.4403	71.8539	89.8572	258.283	270.721	164.987	157.19	1.30079	0.224591	5.79181	6.96307e-09	2.2092e-06
chr1	203251032	203251693	213.86	259.22	292.294	424.399	383.433	364.422	322.938	0.56421	0.189676	2.9746	0.0029337	0.0366146
chr1	203294320	203294530	64.2633	55.4822	66.1018	206.841	132.727	103.344	104.793	1.06742	0.245032	4.35625	1.32311e-05	0.000777669
chr1	203301986	203302186	29.4979	22.7386	44.4122	67.518	73.7372	60.7371	49.7735	0.880955	0.26297	3.35002	0.000808068	0.0152116
chr1	203304524	203304752	43.1934	38.2008	57.8391	110.387	73.7372	72.5219	65.9798	0.74543	0.250889	2.97116	0.00296678	0.0368832
chr1	203313206	203313408	47.4074	51.844	33.0509	95.3826	93.7516	83.4001	67.4728	0.89117	0.241085	3.6965	0.00021859	0.00606837
chr1	203320311	203320866	164.346	169.175	198.305	280.789	281.255	249.294	223.861	0.558923	0.1904	2.93552	0.00332993	0.0396953
chr1	203333328	203333998	183.309	259.22	236.521	569.08	637.3	655.416	423.474	1.33557	0.189491	7.0482	1.81241e-12	2.64862e-09
chr1	203347658	203348034	43.1934	34.5627	20.6568	55.7291	66.3635	69.8023	48.3846	0.792609	0.26521	2.98861	0.00280247	0.0354961
chr1	203444758	203445095	81.1193	101.869	89.8572	193.98	186.45	183.118	139.399	0.943532	0.2042	4.62063	3.82572e-06	0.000307368
chr1	203488585	203488893	55.8354	40.9295	50.6092	103.956	84.2711	117.848	75.5749	0.916344	0.23718	3.86349	0.000111776	0.00374207
chr1	203507155	203507564	55.8354	45.4772	53.7077	87.8806	87.4312	122.381	75.4521	0.819065	0.237109	3.45438	0.000551562	0.0116216
chr1	203509155	203509493	42.1399	56.3917	36.1494	87.8806	121.14	102.437	74.3564	1.03252	0.241907	4.26825	1.97009e-05	0.00104542
chr1	203513487	203513992	50.5679	49.1154	58.8719	108.243	107.446	132.352	84.4327	0.997682	0.227408	4.3872	1.14821e-05	0.000706921
chr1	203514469	203514895	56.8889	67.3062	50.6092	135.036	178.023	202.155	115.003	1.36698	0.227032	6.0211	1.73232e-09	7.00561e-07
chr1	203524242	203524814	80.0658	60.9394	60.9376	123.247	112.713	116.035	92.3229	0.710445	0.221816	3.20286	0.00136072	0.0217407
chr1	203559729	203560318	81.1193	89.1353	102.251	180.048	121.14	171.333	124.171	0.704338	0.220167	3.19911	0.00137854	0.0219318
chr1	203575605	203575851	48.4609	39.1104	45.445	96.4543	82.1643	85.2132	66.1413	0.856457	0.236627	3.61943	0.000295252	0.00746554
chr1	203576350	203576733	197.004	242.848	268.539	413.682	310.75	365.329	299.692	0.566117	0.196681	2.87835	0.00399758	0.0446624
chr1	203875461	203875937	43.1934	36.3817	51.6421	76.0917	69.5236	89.7458	61.0964	0.725161	0.244424	2.96682	0.00300899	0.0372124
chr1	203924074	203924624	20.0165	35.4722	22.7225	82.522	49.5093	99.7176	51.66	1.24809	0.276672	4.51109	6.44956e-06	0.000458582
chr1	203966087	203967050	100.082	86.4066	90.89	116.817	168.542	174.052	122.798	0.648592	0.219087	2.96043	0.00307214	0.0376699
chr1	203972714	203973325	90.6008	80.9494	83.6601	215.415	277.041	222.098	161.627	1.34007	0.205823	6.51079	7.47548e-11	5.65504e-08
chr1	204146212	204146738	231.769	314.702	330.509	413.682	640.46	535.755	411.146	0.773178	0.206809	3.73861	0.000185037	0.0053943
chr1	204155845	204156107	30.5514	21.829	36.1494	83.5937	62.1499	64.3631	49.7728	1.03532	0.261257	3.96285	7.40606e-05	0.00276654
chr1	204181224	204181566	82.1728	92.7734	75.3974	220.773	249.653	254.733	162.584	1.38734	0.202906	6.83734	8.06749e-12	9.10079e-09
chr1	204196237	204197469	324.477	388.375	300.557	715.905	844.818	749.695	553.971	1.09992	0.181545	6.05869	1.37234e-09	5.80543e-07
chr1	204197716	204197963	37.9259	24.5577	25.821	54.6574	72.6838	45.3262	43.4953	0.786676	0.27022	2.91125	0.00359989	0.0417198
chr1	204215259	204215739	124.313	132.793	111.547	183.263	206.464	203.061	160.24	0.623115	0.1982	3.14387	0.00166728	0.0250289
chr1	204232507	204232903	47.4074	69.1253	78.4959	103.956	109.552	141.418	91.6592	0.749486	0.235474	3.18288	0.00145819	0.0228262
chr1	204255204	204255545	50.5679	50.0249	55.7734	92.1674	81.1109	103.344	72.1647	0.719552	0.231895	3.10292	0.00191622	0.0275012
chr1	204255959	204256558	120.099	113.693	136.335	203.626	242.279	247.481	177.252	0.825163	0.198977	4.14703	3.36819e-05	0.00155998
chr1	204317790	204318328	201.218	267.406	266.473	411.538	337.084	416.094	316.636	0.606848	0.19372	3.13259	0.00173268	0.0256613
chr1	204339354	204339746	130.634	114.602	118.777	206.841	169.596	196.716	156.194	0.595776	0.200238	2.97533	0.00292671	0.0365606
chr1	204346894	204347765	229.662	269.225	275.769	391.176	353.939	408.842	321.435	0.5315	0.18316	2.90184	0.00370981	0.0425819
chr1	204351493	204351930	82.1728	77.3112	79.5288	155.399	187.503	132.352	119.044	0.882219	0.21596	4.0851	4.40585e-05	0.00188978
chr1	204352374	204352577	33.7119	33.6531	43.3793	92.1674	92.6982	88.8393	64.0749	1.12335	0.240098	4.67872	2.88667e-06	0.000246828
chr1	204352651	204353025	60.0494	90.9544	82.6273	110.387	154.848	147.763	107.771	0.718978	0.227782	3.15643	0.00159713	0.0243377
chr1	204403498	204403862	49.5144	66.3967	55.7734	117.889	116.926	115.128	86.9379	0.901939	0.224025	4.02606	5.6719e-05	0.00226526
chr1	204417798	204418019	38.9794	50.9344	50.6092	77.1634	113.766	88.8393	70.0486	0.850009	0.24171	3.51664	0.000437045	0.00986738
chr1	204542108	204542367	48.4609	45.4772	36.1494	105.028	85.3245	90.6523	68.5154	0.957802	0.237849	4.02694	5.65083e-05	0.00225872
chr1	204542835	204543171	48.4609	50.9344	49.5764	122.175	135.887	85.2132	82.0412	1.03655	0.237489	4.36461	1.27351e-05	0.000757047
chr1	204543735	204544157	63.2099	72.7635	58.8719	243.279	220.158	198.529	142.802	1.57873	0.210466	7.5011	6.32863e-14	1.65991e-10
chr1	204545399	204545821	125.366	102.778	109.481	210.056	172.756	161.361	146.966	0.620515	0.206906	2.99902	0.00270852	0.0346633
chr1	204548041	204548304	47.4074	69.1253	53.7077	116.817	102.179	100.624	81.6433	0.788394	0.230696	3.41746	0.000632077	0.012809
chr1	204548991	204549559	109.564	110.055	93.9885	210.056	165.382	148.67	139.619	0.661316	0.211961	3.11999	0.00180859	0.0264209
chr1	204556737	204557221	122.206	92.7734	93.9885	242.207	208.571	177.679	156.237	0.917761	0.211645	4.33632	1.44885e-05	0.000832053
chr1	204561811	204562164	57.9424	50.9344	40.2808	114.673	117.98	139.605	86.9025	1.15396	0.230037	5.01641	5.26454e-07	6.70152e-05
chr1	204567449	204567759	43.1934	48.2058	50.6092	153.255	167.489	192.183	109.156	1.63828	0.221137	7.40846	1.27771e-13	3.00577e-10
chr1	204567853	204568586	111.671	104.598	127.039	334.375	261.24	242.948	196.979	1.16372	0.20467	5.68585	1.30165e-08	3.67281e-06
chr1	204568683	204568996	62.1564	75.4921	58.8719	158.614	130.62	140.511	104.378	0.998762	0.218805	4.56462	5.00393e-06	0.000376833
chr1	204574501	204574717	40.0329	40.0199	44.4122	86.8089	84.2711	67.0827	60.4379	0.800541	0.242225	3.30495	0.000949928	0.0170459
chr1	204574925	204575183	23.1769	35.4722	37.1823	71.8049	61.0965	68.8958	49.6048	0.894002	0.256951	3.47926	0.000502796	0.0108941
chr1	204582725	204582974	29.4979	32.7436	37.1823	102.885	56.883	65.2697	54.0768	0.969344	0.263104	3.68426	0.000229372	0.00627696
chr1	204584252	204584452	44.2469	32.7436	25.821	67.518	69.5236	54.3914	49.0408	0.744141	0.259764	2.86468	0.0041743	0.0460052
chr1	204584505	204585431	219.127	156.441	176.616	572.295	448.743	358.077	321.883	1.18431	0.210901	5.61549	1.96008e-08	5.05486e-06
chr1	204593725	204594377	398.222	720.359	459.614	1214.25	1267.23	1048.85	851.42	1.0412	0.210338	4.95012	7.4167e-07	8.71844e-05
chr1	204595144	204595350	67.4238	64.5776	56.8063	153.255	169.596	138.698	108.393	1.14656	0.21638	5.29883	1.16547e-07	2.05116e-05
chr1	204605143	204605385	60.0494	32.7436	42.3465	90.024	84.2711	67.9892	62.904	0.712783	0.252101	2.82737	0.00469323	0.0496318
chr1	204609584	204610051	148.543	162.808	170.419	262.57	250.706	222.098	202.857	0.557994	0.191819	2.90897	0.00362625	0.0419113
chr1	204631496	204632053	104.296	69.1253	111.547	208.984	149.581	132.352	129.314	0.683739	0.233085	2.93343	0.0033524	0.0398548
chr1	204633428	204633685	42.1399	32.7436	46.4778	117.889	67.4169	58.924	60.9318	0.827307	0.265522	3.11577	0.00183463	0.0266674
chr1	204633948	204634200	42.1399	40.0199	46.4778	117.889	91.6448	58.924	66.1825	0.883765	0.256436	3.44634	0.000568235	0.0118631
chr1	204643165	204643406	103.243	147.346	84.693	210.056	198.037	153.202	149.43	0.648542	0.226478	2.86359	0.00418864	0.0461185
chr1	204648495	204648864	71.6378	67.3062	66.1018	180.048	155.901	143.231	114.038	1.09282	0.213853	5.11012	3.21949e-07	4.56652e-05
chr1	204694893	204695533	135.901	99.1403	133.236	226.132	239.119	166.8	166.722	0.695869	0.21468	3.24143	0.00118933	0.0198087
chr1	204701208	204701410	51.6214	50.0249	45.445	110.387	76.8974	76.148	68.4205	0.719731	0.241057	2.98573	0.00282906	0.0357314
chr1	204705848	204706395	84.2798	58.2108	55.7734	184.335	194.877	146.857	120.722	1.23876	0.225427	5.49517	3.90339e-08	8.70488e-06
chr1	204712479	204712747	18.963	20.9195	18.5911	38.5817	61.0965	37.1675	32.5532	0.955269	0.285155	3.35	0.000808122	0.0152116
chr1	204720617	204721574	331.852	391.104	367.691	500.491	539.335	561.138	448.602	0.51535	0.175679	2.93347	0.00335197	0.0398522
chr1	204723879	204724170	52.6749	50.9344	52.6749	114.673	103.232	87.0262	76.8693	0.840516	0.230202	3.6512	0.000261015	0.00687889
chr1	204735564	204735798	45.3004	30.0149	26.8539	109.315	65.3101	58.0175	55.8019	0.962497	0.270624	3.55659	0.000375705	0.00885128
chr1	204738595	204739442	107.457	72.7635	128.072	250.781	253.867	172.239	164.197	0.993361	0.229564	4.32717	1.51038e-05	0.000857867
chr1	204761506	204761754	43.1934	41.839	41.3136	88.9523	91.6448	84.3067	65.2083	0.92533	0.235142	3.93519	8.31301e-05	0.00301598
chr1	204768376	204768644	40.0329	22.7386	23.7553	65.3746	55.8296	57.111	44.1403	0.857499	0.267095	3.21047	0.0013252	0.0213633
chr1	204768794	204769112	42.1399	35.4722	32.0181	83.5937	73.7372	71.6153	56.4294	0.904606	0.246009	3.67712	0.000235883	0.00641059
chr1	204777182	204777520	163.292	161.899	165.255	244.351	294.949	218.472	208.036	0.57167	0.196072	2.91561	0.00354992	0.0413563
chr1	204827439	204827842	73.7448	66.3967	73.3317	155.399	126.407	122.381	102.943	0.8186	0.217559	3.76266	0.000168117	0.00502637
chr1	204828981	204829524	336.066	331.983	297.458	834.865	867.992	733.377	566.957	1.24312	0.175252	7.09335	1.30907e-12	1.98837e-09
chr1	204894762	204895224	304.461	353.812	325.345	684.825	746.852	558.418	495.619	0.937711	0.184352	5.08653	3.64666e-07	5.02111e-05
chr1	204896702	204897516	256	261.949	278.867	558.363	550.922	357.17	377.212	0.796476	0.202033	3.94231	8.07019e-05	0.00294617
chr1	204901800	204902064	31.6049	18.1909	28.9195	72.8766	60.0431	80.6806	48.7193	1.19256	0.26408	4.51591	6.30451e-06	0.000451095
chr1	204913841	204914172	52.6749	77.3112	45.445	128.606	173.809	155.015	105.477	1.19609	0.233848	5.1148	3.14073e-07	4.48448e-05
chr1	204940881	204941487	272.856	348.355	320.181	727.694	692.076	708.901	511.677	1.09322	0.177468	6.1601	7.26996e-10	3.50598e-07
chr1	205178016	205178270	176.988	149.165	129.105	300.08	244.386	199.435	199.86	0.634008	0.211116	3.00313	0.00267221	0.0343536
chr1	205199403	205199778	204.379	209.195	204.503	423.327	447.69	294.62	297.286	0.829752	0.200254	4.1435	3.42051e-05	0.00157735
chr1	205276076	205276655	99.0288	110.964	105.35	171.474	175.916	148.67	135.234	0.58913	0.203703	2.89211	0.00382667	0.043445
chr1	205296068	205296592	141.169	158.261	154.926	295.793	222.265	267.424	206.64	0.719481	0.196696	3.65784	0.000254354	0.00676205
chr1	205344939	205345718	136.955	110.055	141.499	210.056	198.037	194.902	165.251	0.577797	0.199647	2.89409	0.00380258	0.0432754
chr1	205485063	205485550	140.115	155.532	203.47	259.355	286.522	327.255	228.708	0.73138	0.203262	3.59822	0.000320405	0.00791278
chr1	205501257	205501567	48.4609	82.7685	75.3974	133.964	163.275	270.144	129.002	1.22806	0.251964	4.87396	1.09383e-06	0.00011636
chr1	205512396	205513101	120.099	192.823	202.437	285.076	338.138	415.188	258.96	0.896534	0.219261	4.0889	4.33432e-05	0.00186963
chr1	205517343	205517746	54.7819	83.678	55.7734	103.956	137.994	155.922	98.6842	0.892934	0.236398	3.77725	0.000158571	0.00483672
chr1	205899842	205900312	142.222	136.432	159.058	234.705	243.333	251.107	194.476	0.676225	0.191133	3.53798	0.000403205	0.00932603
chr1	205914230	205914544	83.2263	83.678	98.1199	169.331	164.329	184.931	130.602	0.874895	0.206068	4.24566	2.17946e-05	0.00112805
chr1	206236444	206236785	104.296	80.9494	103.284	183.263	189.61	164.987	137.732	0.810541	0.207462	3.90693	9.34745e-05	0.00328142
chr1	206240837	206241143	42.1399	35.4722	45.445	65.3746	91.6448	73.4284	58.9175	0.772222	0.246705	3.13014	0.00174721	0.0258042
chr1	206246943	206247312	49.5144	29.1054	45.445	91.0957	70.577	71.6153	59.5588	0.771851	0.252147	3.06112	0.00220512	0.030196
chr1	206265986	206266525	91.6543	110.055	137.368	280.789	299.162	318.19	206.203	1.27182	0.203305	6.25571	3.95703e-10	2.16828e-07
chr1	206281274	206282014	63.2099	71.8539	84.693	107.171	126.407	137.792	98.5211	0.670654	0.221927	3.02196	0.00251143	0.0329564
chr1	206317221	206317653	56.8889	60.9394	26.8539	154.327	131.674	157.735	98.0696	1.37218	0.246395	5.56901	2.56188e-08	6.19289e-06
chr1	206319493	206320233	125.366	121.879	121.875	263.642	265.454	209.407	184.604	0.909401	0.198189	4.58856	4.4632e-06	0.000346742
chr1	206328768	206329470	122.206	107.326	162.156	296.865	364.472	399.777	242.134	1.29482	0.20875	6.20273	5.54928e-10	2.82445e-07
chr1	206674405	206674947	643.687	925.915	820.076	1341.79	1396.79	1106.86	1039.19	0.630734	0.188141	3.35246	0.000800977	0.0151095
chr1	206675027	206675279	69.5308	68.2158	71.266	145.753	144.314	101.531	100.102	0.795667	0.224242	3.54825	0.000387799	0.00905327
chr1	206753281	206753585	42.1399	83.678	74.3646	132.893	119.033	155.922	101.338	0.880919	0.239974	3.67089	0.000241703	0.00652738
chr1	206890671	206891131	277.07	342.898	259.243	509.064	575.15	509.466	412.149	0.79045	0.185197	4.26815	1.971e-05	0.00104542
chr1	206944403	206944775	81.1193	88.2257	84.693	190.765	179.076	182.211	134.348	1.01263	0.202921	4.99025	6.03016e-07	7.43753e-05
chr1	206949460	206949818	55.8354	30.0149	45.445	120.032	76.8974	82.4936	68.453	0.914914	0.256132	3.57204	0.000354212	0.00847114
chr1	206951150	206951918	102.189	119.15	83.6601	162.901	161.168	177.679	134.458	0.643283	0.209968	3.06373	0.00218598	0.0300214
chr1	206977317	206977732	68.4773	39.1104	50.6092	154.327	139.047	82.4936	89.0108	1.0478	0.254583	4.11573	3.85952e-05	0.001725
chr1	206997285	206997971	116.938	102.778	104.317	197.195	168.542	169.52	143.215	0.656021	0.202456	3.24031	0.00119399	0.0198675
chr1	206999233	207000093	147.49	94.5925	119.81	272.215	214.891	218.472	177.912	0.863576	0.21282	4.05778	4.9541e-05	0.00205429
chr1	207005029	207005396	51.6214	50.9344	64.0361	101.813	117.98	87.0262	78.9018	0.766556	0.232238	3.30074	0.000964303	0.0172145
chr1	207008050	207008299	44.2469	30.9245	41.3136	95.3826	115.873	82.4936	68.3723	1.14085	0.244657	4.66305	3.11564e-06	0.000261994
chr1	207013316	207013666	69.5308	56.3917	78.4959	156.47	119.033	88.8393	94.7935	0.717402	0.239386	2.99685	0.00272788	0.0348324
chr1	207014111	207014446	57.9424	44.5676	38.2151	157.542	130.62	123.287	92.0291	1.34752	0.232102	5.80573	6.40875e-09	2.09536e-06
chr1	207078755	207079094	71.6378	97.3212	114.645	156.47	180.129	213.033	138.873	0.845348	0.22119	3.82182	0.000132468	0.00425604
chr1	207118115	207119042	298.14	263.768	287.13	477.985	409.768	405.216	357.001	0.562535	0.180487	3.11677	0.00182845	0.0265997
chr1	207119632	207119985	83.2263	65.4871	68.1675	154.327	116.926	126.913	102.508	0.776527	0.221183	3.51078	0.00044679	0.0100144
chr1	207377003	207377310	23.1769	23.6481	21.6897	47.1554	62.1499	35.3544	35.5291	0.852187	0.279221	3.05202	0.00227311	0.0308003
chr1	207501322	207501747	37.9259	31.834	38.2151	45.012	79.0041	83.4001	52.5652	0.782378	0.263027	2.97452	0.0029345	0.03662
chr1	207586234	207586758	45.3004	50.9344	55.7734	103.956	87.4312	81.5871	70.8305	0.731289	0.234184	3.12272	0.00179191	0.0262642
chr1	207613124	207613607	37.9259	19.1004	34.0838	77.1634	72.6838	48.0457	48.1672	0.907606	0.272356	3.33243	0.000860921	0.0159028
chr1	207980952	207981336	107.457	124.607	143.565	170.403	183.29	252.013	163.556	0.61684	0.215108	2.86759	0.00413612	0.0457413
chr1	208046376	208047173	247.572	274.682	281.966	499.419	423.462	406.122	355.537	0.669373	0.182851	3.66076	0.000251468	0.00671121
chr1	208052354	208053018	54.7819	87.3162	73.3317	156.47	180.129	165.894	119.654	1.07853	0.220245	4.89693	9.73461e-07	0.000107304
chr1	208077809	208078021	25.2839	27.2863	30.9852	58.9443	47.4025	60.7371	41.7732	0.826136	0.263008	3.1411	0.00168314	0.0251828
chr1	208210317	208210670	174.881	203.738	183.846	280.789	302.322	328.161	245.623	0.64059	0.187474	3.41695	0.000633267	0.0128197
chr1	208259931	208260137	20.0165	20.9195	23.7553	53.5857	47.4025	51.6718	36.2252	1.00346	0.271179	3.70035	0.0002153	0.00600604
chr1	208312888	208313195	18.963	24.5577	42.3465	80.3786	69.5236	78.8675	52.4395	1.16057	0.265619	4.3693	1.24643e-05	0.000744854
chr1	209601605	209602164	76.9053	76.4017	81.5944	172.546	160.115	168.613	122.696	0.986377	0.206248	4.78249	1.73141e-06	0.000165753
chr1	209826401	209826785	121.152	160.08	170.419	256.14	265.454	206.687	196.655	0.620207	0.205429	3.01909	0.00253535	0.0331688
chr1	209830443	209830844	116.938	83.678	126.007	212.199	183.29	190.37	152.08	0.757806	0.211475	3.58343	0.000339115	0.00823093
chr1	209901124	209901502	68.4773	54.5726	84.693	133.964	188.557	117.848	108.019	0.939303	0.236153	3.97752	6.96363e-05	0.00264533
chr1	209925536	209925779	41.0864	30.9245	44.4122	75.02	72.6838	81.5871	57.619	0.838121	0.245892	3.40849	0.000653227	0.0131259
chr1	209969748	209970297	57.9424	55.4822	56.8063	150.04	134.834	139.605	99.1182	1.17287	0.216817	5.40951	6.31962e-08	1.27456e-05
chr1	209981374	209981823	371.885	365.637	441.023	556.22	605.698	565.67	484.355	0.513758	0.176141	2.91675	0.00353702	0.0412415
chr1	210048911	210049231	33.7119	42.7485	35.1166	62.1594	91.6448	95.1849	60.0944	0.976505	0.25114	3.88829	0.000100953	0.00347005
chr1	210755585	210756308	73.7448	45.4772	53.7077	122.175	125.353	84.3067	84.1275	0.806902	0.242326	3.32983	0.000869005	0.0160101
chr1	211286882	211287291	38.9794	60.0299	35.1166	67.518	109.552	87.9328	66.5215	0.817779	0.25536	3.20245	0.00136263	0.0217558
chr1	211503283	211503532	55.8354	44.5676	37.1823	90.024	93.7516	93.3719	69.1221	0.874393	0.237211	3.68614	0.000227679	0.00625014
chr1	211665376	211665691	76.9053	80.0398	50.6092	252.925	228.585	192.183	146.875	1.49863	0.221277	6.77261	1.26477e-11	1.33321e-08
chr1	211665791	211666163	60.0494	73.673	78.4959	145.753	140.101	155.015	108.848	0.940491	0.214927	4.37586	1.20954e-05	0.000731741
chr1	211676871	211677307	138.008	149.165	133.236	312.941	258.08	239.322	205.125	0.861089	0.196956	4.37198	1.23126e-05	0.000739611
chr1	211683505	211683770	65.3168	82.7685	82.6273	162.901	134.834	141.418	111.644	0.8259	0.215379	3.83464	0.00012575	0.00409408
chr1	211870823	211871028	27.3909	44.5676	29.9524	63.2311	61.0965	81.5871	51.3043	0.839668	0.259473	3.23605	0.00121194	0.020064
chr1	212068548	212069084	89.5473	90.9544	85.7258	167.187	173.809	181.305	131.421	0.880145	0.203013	4.33541	1.45488e-05	0.00083369
chr1	212084305	212084845	79.0123	80.0398	90.89	162.901	154.848	135.072	117.127	0.768149	0.21062	3.64708	0.00026524	0.00694143
chr1	212111837	212112107	87.4403	87.3162	80.5616	120.032	175.916	122.381	112.274	0.628505	0.2217	2.83493	0.00458361	0.0488907
chr1	212669692	212670255	93.7613	85.4971	75.3974	143.61	167.489	125.1	115.142	0.690461	0.215886	3.19826	0.0013826	0.0219818
chr1	212671515	212671908	69.5308	80.0398	118.777	172.546	155.901	193.089	131.647	0.845951	0.224637	3.76585	0.000165982	0.00498184
chr1	212761014	212761846	163.292	143.708	154.926	286.148	216.998	253.827	203.15	0.650522	0.196433	3.31167	0.00092741	0.016765
chr1	212780157	212780411	88.4938	128.246	86.7586	183.263	298.109	224.818	168.281	1.06669	0.226755	4.70416	2.54916e-06	0.000224435
chr1	212818355	212818864	85.3333	76.4017	78.4959	136.108	139.047	146.857	110.374	0.731495	0.209657	3.489	0.000484827	0.0106181
chr1	212830338	212831327	119.045	110.055	108.448	197.195	168.542	171.333	145.77	0.607874	0.200787	3.02746	0.00246621	0.0325602
chr1	212844602	212845405	126.42	122.788	128.072	272.215	190.663	195.809	172.661	0.72319	0.207361	3.4876	0.00048738	0.0106558
chr1	213104335	213104635	31.6049	34.5627	41.3136	83.5937	81.1109	99.7176	61.9839	1.11192	0.243817	4.56049	5.10345e-06	0.000382317
chr1	213108878	213109364	65.3168	52.7535	85.7258	161.829	109.552	92.4654	94.6071	0.712782	0.245724	2.90074	0.00372277	0.0426721
chr1	213129161	213129631	75.8518	68.2158	79.5288	122.175	114.819	131.446	98.6728	0.64474	0.215472	2.99222	0.00276956	0.0352057
chr1	213746277	213746648	31.6049	26.3768	41.3136	71.8049	76.8974	77.0545	54.1753	1.00339	0.251535	3.98906	6.63346e-05	0.00254496
chr1	213758539	213759071	47.4074	40.9295	49.5764	86.8089	66.3635	103.344	65.7382	0.769606	0.244315	3.15005	0.0016324	0.0246782
chr1	213759955	213760457	45.3004	46.3867	82.6273	191.837	123.246	146.857	106.042	1.19786	0.246409	4.86124	1.1665e-06	0.000122694
chr1	213769503	213769864	34.7654	24.5577	41.3136	77.1634	67.4169	60.7371	50.9923	0.860996	0.257606	3.3423	0.00083088	0.0155203
chr1	213770625	213771106	44.2469	48.2058	43.3793	123.247	88.4846	82.4936	71.6762	0.954341	0.240789	3.96339	7.38926e-05	0.00276129
chr1	213777702	213778290	77.9588	66.3967	70.2332	277.574	206.464	162.268	143.482	1.39519	0.226635	6.15612	7.45507e-10	3.58628e-07
chr1	213779045	213779510	131.687	174.632	191.076	413.682	545.655	414.281	311.836	1.32472	0.203423	6.51215	7.40851e-11	5.62644e-08
chr1	214162043	214162605	66.3703	75.4921	91.9229	136.108	121.14	167.707	109.79	0.763229	0.222812	3.42543	0.000613819	0.0125358
chr1	214162791	214163225	57.9424	60.0299	46.4778	79.3069	132.727	128.726	84.2017	0.902121	0.241859	3.72995	0.000191517	0.00553566
chr1	214397845	214398195	27.3909	13.6432	20.6568	43.9403	37.922	52.5783	32.6886	0.889082	0.285521	3.11389	0.00184639	0.0267839
chr1	214535470	214536056	86.3868	69.1253	100.186	125.391	145.368	181.305	117.96	0.729043	0.224101	3.25319	0.00114119	0.0192596
chr1	214537574	214538056	48.4609	61.849	44.4122	125.391	154.848	135.978	95.1565	1.24883	0.226761	5.50725	3.64475e-08	8.30081e-06
chr1	214556763	214557604	74.7983	81.8589	68.1675	126.462	117.98	156.829	104.349	0.742099	0.219327	3.38353	0.000715591	0.0139504
chr1	214560128	214560494	35.8189	30.9245	49.5764	85.7371	86.3779	90.6523	63.1812	1.00715	0.244863	4.11312	3.90351e-05	0.00173621
chr1	214565915	214566260	35.8189	20.9195	36.1494	64.3029	79.0041	56.2044	48.7332	0.911256	0.264416	3.4463	0.000568326	0.0118631
chr1	214575958	214576283	49.5144	37.2913	41.3136	107.171	83.2177	81.5871	66.6826	0.93315	0.241403	3.86553	0.000110848	0.00372132
chr1	214578360	214578697	49.5144	30.0149	39.248	69.6614	87.4312	69.8023	57.612	0.791848	0.251427	3.14942	0.00163596	0.0247165
chr1	214592533	214593568	609.975	569.374	526.749	1065.28	1254.59	818.59	807.426	0.806201	0.190976	4.22148	2.42701e-05	0.00122038
chr1	214600977	214601612	71.6378	49.1154	61.9705	126.462	124.3	114.222	91.2846	0.881136	0.225118	3.9141	9.07406e-05	0.00320763
chr1	214603386	214603740	41.0864	27.2863	27.8867	108.243	109.552	84.3067	66.3936	1.39879	0.248639	5.6258	1.8465e-08	4.81994e-06
chr1	214611429	214611819	74.7983	45.4772	53.7077	191.837	250.706	155.922	128.741	1.54366	0.236192	6.53561	6.33524e-11	4.88832e-08
chr1	214611983	214612186	25.2839	6.36681	25.821	54.6574	57.9364	35.3544	34.2367	1.01222	0.304358	3.32574	0.000881834	0.0161955
chr1	214612764	214613278	108.51	45.4772	80.5616	199.339	195.93	135.978	127.633	1.00005	0.25036	3.99444	6.48483e-05	0.0025005
chr1	214624949	214625506	49.5144	39.1104	60.9376	94.3109	108.499	83.4001	72.6287	0.807919	0.239722	3.37023	0.000751055	0.0144317
chr1	214637667	214638578	285.498	289.235	307.787	579.797	563.563	504.027	421.651	0.83813	0.175525	4.775	1.79706e-06	0.000170431
chr1	220097638	220097960	121.152	94.5925	80.5616	191.837	155.901	157.735	133.63	0.686456	0.216286	3.17383	0.00150441	0.023346
chr1	220510592	220511180	57.9424	49.1154	65.069	135.036	185.396	162.268	109.138	1.31355	0.223786	5.86968	4.36631e-09	1.52889e-06
chr1	221100552	221101196	172.774	102.778	132.204	232.562	279.148	171.333	181.8	0.652995	0.228086	2.86293	0.00419738	0.04617
chr1	223209202	223209841	87.4403	101.869	138.401	189.693	316.017	387.085	203.418	1.2454	0.240098	5.18704	2.13666e-07	3.34551e-05
chr1	223351098	223351434	35.8189	34.5627	43.3793	53.5857	74.7906	81.5871	53.954	0.7474	0.253537	2.9479	0.00319945	0.0386898
chr1	224228800	224230026	206.486	170.994	186.944	317.227	325.497	286.461	248.935	0.662392	0.187591	3.53104	0.000413924	0.00949653
chr1	224230224	224231171	241.251	272.863	199.338	330.088	546.709	340.853	321.85	0.684902	0.217179	3.15363	0.00161251	0.0244926
chr1	224277543	224278288	80.0658	53.6631	71.266	108.243	119.033	110.596	90.4778	0.637452	0.22566	2.82483	0.00473052	0.0498925
chr1	224698411	224699153	251.786	187.366	211.732	526.212	366.579	290.994	305.778	0.765414	0.219165	3.49241	0.000478691	0.0105123
chr1	225671825	225672377	105.35	79.1303	96.0542	183.263	158.008	144.137	127.657	0.708563	0.212863	3.32874	0.000872407	0.0160566
chr1	225865013	225865823	88.4938	111.874	100.186	166.116	152.741	176.772	132.697	0.649536	0.206519	3.14517	0.00165991	0.0249528
chr1	225866518	225866730	24.2304	20.01	27.8867	56.8009	46.3491	44.4196	36.6161	0.836495	0.272197	3.07312	0.00211832	0.0293851
chr1	225867715	225868110	57.9424	45.4772	65.069	92.1674	109.552	111.502	80.2851	0.784419	0.231346	3.39067	0.000697214	0.0137029
chr1	225881863	225882247	40.0329	43.6581	53.7077	84.6654	81.1109	106.97	68.3575	0.854143	0.23991	3.56026	0.000370491	0.00876807
chr1	225895784	225896361	93.7613	54.5726	73.3317	140.395	127.46	112.409	100.322	0.682353	0.230747	2.95715	0.00310498	0.0379254
chr1	225912623	225912962	24.2304	28.1959	30.9852	68.5897	72.6838	61.6436	47.7214	1.06925	0.256217	4.17322	3.00326e-05	0.00143649
chr1	225915607	225915983	37.9259	43.6581	41.3136	82.522	67.4169	80.6806	58.9195	0.77778	0.242052	3.21328	0.00131229	0.0212191
chr1	225942648	225943888	186.469	192.823	161.123	284.004	267.561	270.144	227.021	0.555549	0.187848	2.95744	0.00310207	0.0379115
chr1	226189709	226190068	286.551	304.697	185.911	625.881	622.553	329.068	392.444	0.883736	0.235578	3.75136	0.000175878	0.00519956
chr1	226285999	226286819	201.218	201.919	171.452	345.092	379.22	247.481	257.73	0.683519	0.204353	3.34479	0.000823454	0.0154249
chr1	226300292	226300645	117.992	150.984	113.613	292.578	226.479	174.052	179.283	0.755375	0.220927	3.41911	0.000628266	0.0127519
chr1	226311387	226311604	72.6913	100.959	79.5288	171.474	147.474	132.352	117.413	0.736337	0.218365	3.37206	0.000746094	0.0143607
chr1	226394468	226394771	49.5144	36.3817	42.3465	90.024	70.577	68.8958	59.6232	0.717101	0.245576	2.92007	0.00349951	0.0409613
chr1	226648787	226649143	43.1934	21.829	42.3465	61.0877	83.2177	145.044	66.1197	1.14251	0.280416	4.07434	4.61459e-05	0.00195011
chr1	226672880	226673311	46.3539	58.2108	42.3465	96.4543	90.5914	111.502	74.2432	0.885664	0.234696	3.77366	0.000160869	0.00488306
chr1	226765072	226765744	113.778	124.607	119.81	230.419	183.29	202.155	162.343	0.709505	0.199709	3.5527	0.000381301	0.00893945
chr1	226766744	226767334	101.136	121.879	88.8243	329.016	248.6	228.444	186.316	1.22158	0.213244	5.72855	1.0129e-08	3.01994e-06
chr1	226767621	226767968	48.4609	64.5776	50.6092	143.61	94.805	130.539	88.7669	1.014	0.23511	4.31289	1.61136e-05	0.000900711
chr1	226837925	226838572	87.4403	190.095	136.335	244.351	317.07	310.937	214.371	0.933792	0.232707	4.01274	6.00172e-05	0.00235985
chr1	226843996	226844303	29.4979	57.3012	25.821	76.0917	89.538	96.0915	62.3902	0.995208	0.263412	3.77814	0.000158005	0.00482653
chr1	226862650	226863142	63.2099	61.849	76.4302	221.845	222.265	203.061	141.443	1.51479	0.207911	7.28577	3.19849e-13	6.28292e-10
chr1	226866079	226866291	40.0329	30.9245	35.1166	139.323	90.5914	95.1849	71.8622	1.37093	0.247962	5.52879	3.22453e-08	7.48517e-06
chr1	226866342	226866846	88.4938	86.4066	71.266	271.144	230.692	190.37	156.395	1.33111	0.213171	6.24434	4.25584e-10	2.30607e-07
chr1	226867546	226868272	415.078	504.797	455.483	841.296	876.419	818.59	651.944	0.824125	0.17195	4.79282	1.6445e-06	0.000159219
chr1	226886377	226886619	32.6584	40.9295	34.0838	61.0877	76.8974	89.7458	55.9004	0.91159	0.251389	3.62622	0.000287601	0.00732683
chr1	226900396	226900768	64.2633	57.3012	52.6749	144.681	151.688	176.772	107.897	1.28139	0.21831	5.86961	4.36831e-09	1.52889e-06
chr1	226933742	226934096	28.4444	22.7386	38.2151	47.1554	84.2711	106.063	54.4813	1.13481	0.276463	4.10476	4.04735e-05	0.00178223
chr1	226936108	226936326	22.1234	19.1004	14.4598	39.6534	46.3491	52.5783	32.3774	1.03935	0.282065	3.6848	0.000228886	0.00627061
chr1	226941161	226942029	303.407	367.456	368.724	482.271	541.442	505.84	428.19	0.516639	0.178977	2.88663	0.00389395	0.0439116
chr1	226950036	226950599	116.938	78.2207	78.4959	159.685	161.168	148.67	123.863	0.693707	0.218255	3.17843	0.00148074	0.0230774
chr1	227002704	227003171	73.7448	56.3917	71.266	108.243	109.552	115.128	89.0544	0.644367	0.221917	2.90364	0.0036885	0.0424003
chr1	227985682	227986487	122.206	129.155	122.908	187.55	226.479	202.155	165.075	0.654945	0.197097	3.32297	0.000890655	0.0163125
chr1	227987058	227987443	76.9053	59.1203	59.9048	147.897	110.606	91.5588	90.9986	0.724481	0.235629	3.07467	0.00210738	0.0292775
chr1	228028765	228029171	55.8354	59.1203	52.6749	143.61	99.0185	79.774	81.6721	0.803625	0.243152	3.30503	0.000949654	0.0170425
chr1	228033920	228034489	147.49	133.703	118.777	364.383	348.672	249.294	227.053	1.14057	0.206476	5.52399	3.31383e-08	7.65563e-06
chr1	228036015	228036870	557.3	423.847	463.746	1190.67	1235.62	641.818	752.168	0.960486	0.221712	4.33213	1.47675e-05	0.000843805
chr1	228048006	228048341	35.8189	44.5676	33.0509	69.6614	79.0041	71.6153	55.6197	0.810869	0.246475	3.28987	0.00100234	0.0176781
chr1	228058819	228059320	56.8889	37.2913	38.2151	91.0957	81.1109	81.5871	64.3648	0.805871	0.243601	3.30816	0.000939106	0.0169114
chr1	228067847	228068346	67.4238	74.5826	67.1347	144.681	191.717	136.885	113.737	1.04158	0.219981	4.73487	2.19193e-06	0.000199195
chr1	228207016	228207605	117.992	97.3212	108.448	175.761	173.809	237.509	151.807	0.773405	0.210745	3.66986	0.000242681	0.00654506
chr1	228382164	228382604	155.918	247.396	166.287	401.893	428.729	299.153	283.229	0.877706	0.215675	4.06958	4.70985e-05	0.00198025
chr1	228663577	228663864	67.4238	103.688	101.218	189.693	169.596	131.446	127.178	0.742867	0.225966	3.28752	0.00101073	0.0177567
chr1	228714508	228714857	35.8189	43.6581	32.0181	78.2351	100.072	78.8675	61.4449	1.02249	0.245778	4.16023	3.17929e-05	0.0014962
chr1	228715188	228715635	51.6214	35.4722	53.7077	107.171	120.086	87.0262	75.8475	0.997584	0.240726	4.14406	3.41207e-05	0.00157459
chr1	229034136	229034750	117.992	125.517	132.204	227.203	219.105	226.631	174.775	0.7695	0.193055	3.98592	6.72201e-05	0.00257184
chr1	229066188	229066723	108.51	99.1403	98.1199	156.47	200.144	256.546	153.155	0.894667	0.217935	4.1052	4.03962e-05	0.00178033
chr1	229124425	229124727	63.2099	66.3967	52.6749	116.817	130.62	130.539	93.3763	0.930502	0.220659	4.21692	2.47667e-05	0.00123867
chr1	229126679	229127204	70.5843	64.5776	92.9557	183.263	134.834	170.426	119.44	0.972715	0.222285	4.37598	1.20891e-05	0.000731741
chr1	229133849	229134118	37.9259	32.7436	33.0509	85.7371	47.4025	62.5501	49.9017	0.756683	0.262394	2.88377	0.00392944	0.0441569
chr1	229142090	229142437	82.1728	70.9444	65.069	169.331	129.567	117.848	105.822	0.821701	0.223891	3.67008	0.00024247	0.00654506
chr1	229143261	229143810	146.436	126.427	110.514	306.51	272.828	214.846	196.26	0.944712	0.207737	4.54763	5.42523e-06	0.00040128
chr1	229148592	229148902	38.9794	27.2863	60.9376	79.3069	91.6448	85.2132	63.8947	0.84788	0.257406	3.29394	0.000987942	0.0175065
chr1	229151497	229151946	84.2798	54.5726	90.89	172.546	136.94	137.792	112.837	0.844626	0.228574	3.6952	0.000219717	0.00608971
chr1	229160128	229160983	388.741	376.551	470.976	557.291	571.99	730.658	516.034	0.543192	0.188017	2.88907	0.00386388	0.0437027
chr1	229164357	229164558	30.5514	50.9344	29.9524	67.518	88.4846	77.0545	57.4159	0.883181	0.256187	3.44741	0.000565999	0.0118252
chr1	229181554	229182844	168.56	135.522	176.616	266.857	262.294	248.387	209.706	0.635596	0.194035	3.27568	0.00105408	0.0182507
chr1	229191851	229192286	77.9588	70.0349	66.1018	120.032	120.086	112.409	94.4371	0.64046	0.216572	2.95726	0.00310387	0.0379254
chr1	229242474	229242698	30.5514	20.01	27.8867	52.514	54.7762	45.3262	38.5107	0.784505	0.269503	2.91093	0.00360358	0.0417425
chr1	229253693	229253975	57.9424	60.0299	67.1347	99.6694	154.848	124.194	93.9697	0.902948	0.229821	3.92892	8.53295e-05	0.0030761
chr1	229257671	229258067	85.3333	82.7685	89.8572	168.259	160.115	148.67	122.5	0.799526	0.206245	3.87658	0.000105933	0.00359324
chr1	229258100	229258455	63.2099	44.5676	56.8063	111.458	88.4846	122.381	81.1512	0.846439	0.234652	3.60721	0.000309506	0.00771373
chr1	229384787	229385517	103.243	95.5021	89.8572	151.112	156.955	167.707	127.396	0.65265	0.204609	3.18974	0.00142401	0.0224497
chr1	229386119	229386542	54.7819	48.2058	42.3465	99.6694	86.3779	104.25	72.6053	0.869388	0.23323	3.7276	0.000193311	0.00556985
chr1	229388825	229389254	93.7613	80.9494	81.5944	133.964	154.848	137.792	113.818	0.660265	0.210377	3.13849	0.00169821	0.0253394
chr1	229485366	229485961	191.737	118.241	156.992	244.351	257.027	285.555	208.984	0.680229	0.20844	3.26343	0.00110071	0.018807
chr1	229487205	229487405	37.9259	21.829	28.9195	57.8726	73.7372	50.7653	45.1749	0.853468	0.267436	3.19129	0.00141637	0.0223627
chr1	229487989	229488405	72.6913	45.4772	60.9376	105.028	136.94	85.2132	84.3813	0.745806	0.242975	3.06947	0.00214436	0.0296147
chr1	229514905	229515208	48.4609	48.2058	53.7077	86.8089	90.5914	77.961	67.6226	0.66396	0.232934	2.85042	0.00436615	0.0473514
chr1	229533583	229533877	28.4444	32.7436	37.1823	61.0877	60.0431	58.0175	46.2531	0.724393	0.254667	2.84447	0.00444859	0.0479598
chr1	229714590	229715502	117.992	135.522	133.236	197.195	225.425	237.509	174.48	0.702941	0.197173	3.5651	0.000363715	0.00865275
chr1	229916098	229916474	47.4074	60.9394	49.5764	92.1674	104.285	97.9045	75.3801	0.781747	0.230174	3.39634	0.000682945	0.0135047
chr1	229971049	229971299	30.5514	20.9195	21.6897	64.3029	68.4702	67.0827	45.5027	1.20154	0.261734	4.59067	4.41817e-06	0.000344045
chr1	229971454	229972429	166.453	158.261	165.255	297.937	350.778	219.379	226.344	0.742465	0.206756	3.59102	0.000329391	0.00807065
chr1	230158391	230159079	110.617	83.678	98.1199	227.203	200.144	164.081	147.307	0.90952	0.212689	4.27628	1.90039e-05	0.00101633
chr1	230634476	230634855	64.2633	57.3012	54.7406	107.171	107.446	96.998	81.32	0.723753	0.224156	3.22879	0.00124315	0.0204212
chr1	230761137	230761445	44.2469	24.5577	29.9524	63.2311	64.2567	66.1762	48.7368	0.812644	0.259975	3.12585	0.00177293	0.0260718
chr1	230871235	230871638	51.6214	87.3162	64.0361	98.5977	125.353	149.576	96.0835	0.756872	0.2387	3.17081	0.00152015	0.0235043
chr1	230875192	230875620	65.3168	52.7535	64.0361	93.2391	148.528	96.998	86.8119	0.773501	0.238197	3.24731	0.00116499	0.0195349
chr1	230890608	230890981	84.2798	104.598	101.218	159.685	154.848	202.155	134.464	0.746559	0.211659	3.52718	0.000420017	0.00958998
chr1	231011783	231012073	42.1399	41.839	57.8391	99.6694	100.072	160.455	83.669	1.148	0.246927	4.64917	3.33278e-06	0.000275686
chr1	231012955	231013290	61.1029	79.1303	76.4302	122.175	103.232	135.978	96.3416	0.651294	0.222998	2.92063	0.00349323	0.0409163
chr1	231018467	231019121	115.885	94.5925	117.744	214.343	214.891	221.192	163.108	0.899095	0.199224	4.51298	6.39235e-06	0.000455522
chr1	231208874	231209435	185.416	166.446	133.236	244.351	319.177	255.64	217.378	0.683557	0.20341	3.36049	0.000778036	0.0148027
chr1	231229231	231229568	50.5679	55.4822	66.1018	81.4503	110.606	125.1	81.5514	0.765862	0.236204	3.24237	0.00118541	0.0197649
chr1	231242048	231242478	61.1029	30.9245	57.8391	93.2391	87.4312	105.157	72.6156	0.796288	0.249293	3.19418	0.0014023	0.0222109
chr1	231242754	231243349	69.5308	63.6681	66.1018	106.1	125.353	129.633	93.3977	0.762617	0.219241	3.47845	0.000504326	0.0109101
chr1	231254490	231254827	46.3539	23.6481	34.0838	84.6654	83.2177	58.924	55.1488	0.930506	0.262812	3.54058	0.00039925	0.00925674
chr1	231260335	231261090	122.206	110.055	88.8243	261.498	261.24	233.883	179.618	1.12005	0.201831	5.54946	2.86555e-08	6.84123e-06
chr1	231261894	231262103	23.1769	30.0149	20.6568	53.5857	64.2567	46.2327	39.654	0.927528	0.27035	3.43084	0.000601724	0.0123496
chr1	231265998	231266645	87.4403	76.4017	82.6273	150.04	174.862	148.67	120.007	0.846918	0.209457	4.04339	5.26832e-05	0.00214811
chr1	231269103	231269739	86.3868	68.2158	58.8719	128.606	111.659	133.259	97.833	0.713694	0.22364	3.19126	0.00141655	0.0223632
chr1	231283367	231284338	112.724	83.678	112.58	216.486	230.692	148.67	150.805	0.837639	0.221892	3.77498	0.000160023	0.00486889
chr1	231295559	231296287	1150.42	1322.48	1113.4	1854.07	1897.15	1701.54	1506.51	0.566834	0.166903	3.39618	0.000683323	0.0135056
chr1	231308119	231308466	53.7284	40.0199	45.445	97.526	97.9651	90.6523	70.8895	0.905381	0.233841	3.87179	0.00010804	0.0036474
chr1	231352232	231352566	79.0123	73.673	84.693	142.538	155.901	171.333	117.858	0.885734	0.210435	4.20905	2.56444e-05	0.00127439
chr1	233141419	233141992	110.617	130.065	158.025	274.359	235.959	277.396	197.737	0.890281	0.202262	4.40161	1.07449e-05	0.000673834
chr1	233170559	233171012	66.3703	36.3817	48.5435	108.243	135.887	79.774	79.2	0.925874	0.252933	3.66056	0.000251668	0.00671377
chr1	233528709	233529522	108.51	74.5826	74.3646	282.933	278.095	168.613	164.516	1.30746	0.23272	5.61817	1.92986e-08	4.98359e-06
chr1	234250365	234251225	143.276	100.05	103.284	185.407	193.823	181.305	151.191	0.625246	0.208731	2.99547	0.00274024	0.0349327
chr1	234623248	234623524	30.5514	15.4622	33.0509	54.6574	72.6838	52.5783	43.164	0.957745	0.275531	3.47599	0.000508964	0.0109657
chr1	234626581	234627378	253.893	383.827	276.801	411.538	641.514	449.636	402.868	0.638522	0.21414	2.98179	0.00286566	0.0360501
chr1	234648234	234648885	195.951	230.115	216.897	311.869	351.832	386.179	282.14	0.651408	0.187268	3.47849	0.000504252	0.0109101
chr1	234651110	234651516	53.7284	50.9344	45.445	101.813	88.4846	85.2132	70.9364	0.761631	0.232225	3.27972	0.00103911	0.0180827
chr1	234694160	234694545	123.259	167.356	121.875	257.211	265.454	206.687	190.307	0.737209	0.207277	3.55663	0.000375642	0.00885087
chr1	234792739	234793484	168.56	152.803	187.977	242.207	253.867	302.779	218.032	0.594989	0.195222	3.04775	0.00230558	0.0310863
chr1	234837358	234838079	161.185	134.612	149.762	242.207	262.294	231.163	196.871	0.663064	0.192689	3.44111	0.000579323	0.0120216
chr1	234891173	234891563	102.189	120.06	113.613	204.697	224.372	184.931	158.31	0.787829	0.200779	3.92386	8.71418e-05	0.00312102
chr1	234956419	234957098	58.9959	61.849	57.8391	122.175	84.2711	109.689	82.47	0.71901	0.229951	3.12679	0.00176724	0.0260212
chr1	234976455	234976927	81.1193	77.3112	80.5616	151.112	136.94	130.539	109.597	0.724935	0.210541	3.44321	0.00057486	0.0119598
chr1	235177023	235177352	27.3909	35.4722	30.9852	52.514	66.3635	65.2697	46.3326	0.809422	0.257387	3.14476	0.00166223	0.0249803
chr1	236063825	236064342	89.5473	97.3212	134.269	150.04	187.503	244.761	150.574	0.755897	0.227367	3.32457	0.000885534	0.0162446
chr1	236100415	236100836	58.9959	67.3062	67.1347	105.028	146.421	189.463	105.725	1.03175	0.235637	4.37854	1.19479e-05	0.000725911
chr1	236254822	236255457	55.8354	58.2108	56.8063	91.0957	95.8583	128.726	81.0888	0.77501	0.231426	3.34885	0.000811487	0.0152511
chr1	236271563	236271838	38.9794	49.1154	41.3136	147.897	80.0575	76.148	72.2517	1.0183	0.259714	3.92086	8.82353e-05	0.00314849
chr1	236292525	236292966	81.1193	64.5776	58.8719	125.391	111.659	106.063	91.2803	0.657968	0.223865	2.93913	0.00329131	0.0394012
chr1	236298577	236298876	35.8189	32.7436	38.2151	83.5937	65.3101	58.924	52.4342	0.808025	0.252339	3.20214	0.00136412	0.0217706
chr1	236339346	236340411	109.564	140.979	96.0542	184.335	234.906	183.118	158.159	0.709679	0.213488	3.32421	0.000886706	0.0162577
chr1	236451974	236452243	35.8189	20.9195	37.1823	70.7331	82.1643	77.961	54.1299	1.08975	0.256971	4.24076	2.22768e-05	0.00114746
chr1	236499332	236500263	153.811	145.527	139.434	234.705	240.173	203.061	186.118	0.57333	0.193588	2.9616	0.00306043	0.0375782
chr1	236658541	236659170	109.564	161.899	107.415	219.701	332.871	267.424	199.812	0.984196	0.220265	4.46824	7.88668e-06	0.000535112
chr1	236798666	236799692	135.901	97.3212	115.678	160.757	198.037	255.64	160.556	0.726836	0.220639	3.29423	0.000986911	0.0174942
chr1	236806123	236806406	47.4074	61.849	58.8719	83.5937	104.285	99.7176	75.9542	0.674012	0.231442	2.91223	0.00358864	0.0416444
chr1	236925696	236926043	52.6749	61.849	60.9376	125.391	83.2177	103.344	81.2356	0.720582	0.233091	3.09142	0.00199202	0.0282175
chr1	237111095	237111446	40.0329	31.834	40.2808	83.5937	71.6304	58.924	54.3826	0.78764	0.251216	3.13531	0.00171674	0.0254998
chr1	237115106	237115317	32.6584	21.829	17.5583	55.7291	65.3101	36.2609	38.2243	0.884872	0.28312	3.12543	0.00177545	0.0260943
chr1	237115719	237116253	45.3004	49.1154	69.2003	120.032	153.795	113.315	91.793	1.07799	0.23452	4.5966	4.29439e-06	0.000336473
chr1	237170860	237171134	52.6749	28.1959	32.0181	80.3786	84.2711	72.5219	58.3434	0.901139	0.255406	3.52826	0.000418302	0.00956399
chr1	237176010	237176807	265.481	298.33	320.181	525.14	545.655	438.757	398.924	0.712535	0.183708	3.87862	0.00010505	0.0035727
chr1	237200025	237200311	24.2304	22.7386	17.5583	50.3706	50.5626	31.7283	32.8648	0.812239	0.283375	2.86631	0.00415293	0.0458637
chr1	241648258	241648501	11.5885	20.9195	17.5583	34.2949	49.5093	51.6718	30.9237	1.10371	0.28978	3.80879	0.000139646	0.00441749
chr1	242097085	242098003	144.329	100.959	129.105	213.271	182.236	195.809	160.952	0.596748	0.206397	2.89126	0.00383702	0.0435163
chr1	242107906	242108493	210.7	220.11	235.488	393.319	413.982	366.235	306.639	0.756366	0.18066	4.18667	2.83075e-05	0.00137166
chr1	242136004	242136324	38.9794	43.6581	41.3136	82.522	89.538	61.6436	59.6091	0.774901	0.246029	3.14964	0.00163473	0.0247037
chr1	242147596	242147992	83.2263	56.3917	57.8391	156.47	132.727	145.95	105.434	1.00757	0.223847	4.50118	6.75775e-06	0.000474896
chr1	242153366	242153693	114.831	176.451	133.236	211.128	207.518	269.237	185.4	0.621685	0.213048	2.91805	0.00352233	0.0411348
chr1	242188747	242189424	80.0658	65.4871	56.8063	130.749	140.101	131.446	100.776	0.879735	0.21955	4.00699	6.14969e-05	0.00240577
chr1	243040578	243040931	100.082	70.9444	75.3974	127.534	164.329	161.361	116.608	0.781937	0.220302	3.54938	0.000386137	0.00902759
chr1	244248128	244248416	21.07	14.5527	30.9852	37.51	47.4025	63.4566	35.8295	0.910213	0.286934	3.17221	0.00151284	0.0234214
chr1	244417665	244418239	76.9053	87.3162	79.5288	183.263	198.037	198.529	137.263	1.1293	0.203883	5.53895	3.04289e-08	7.12542e-06
chr1	244432597	244432865	32.6584	33.6531	23.7553	55.7291	88.4846	87.9328	53.7022	1.12987	0.261299	4.32403	1.53201e-05	0.00086767
chr1	244533521	244533946	183.309	191.914	198.305	338.662	251.76	296.433	243.397	0.575711	0.192481	2.99101	0.00278058	0.0353061
chr1	245474399	245474774	37.9259	43.6581	34.0838	70.7331	56.883	94.2784	56.2604	0.789246	0.255021	3.09483	0.00196928	0.0280002
chr1	246984011	246984566	43.1934	41.839	34.0838	77.1634	68.4702	72.5219	56.2119	0.745016	0.24417	3.05122	0.00227915	0.030855
chr1	247534227	247534855	136.955	144.617	121.875	217.558	219.105	198.529	173.106	0.596343	0.195391	3.05204	0.0022729	0.0308003
chr1	247570495	247570863	44.2469	33.6531	30.9852	76.0917	58.9898	72.5219	52.7481	0.786575	0.252456	3.11569	0.00183518	0.0266714
chr1	247642784	247643330	52.6749	38.2008	66.1018	105.028	112.713	101.531	79.3748	0.889058	0.237148	3.74895	0.000177576	0.00523534
chr1	247711404	247711793	121.152	78.2207	80.5616	225.06	263.347	177.679	157.67	1.10163	0.224915	4.89801	9.68129e-07	0.000106778
chr1	249219482	249219693	24.2304	30.9245	35.1166	73.9483	58.9898	48.0457	45.2092	0.820185	0.264739	3.09809	0.0019477	0.027802
chr10	102367199	102367523	30.5514	18.1909	9.29557	87.8806	105.339	90.6523	56.9849	1.83833	0.273568	6.71983	1.81937e-11	1.77253e-08
chr10	1015757	1016097	55.8354	66.3967	56.8063	107.171	83.2177	121.474	81.8169	0.697846	0.231962	3.00845	0.00262583	0.0339741
chr10	13418091	13418575	70.5843	80.9494	50.6092	128.606	134.834	115.128	96.7851	0.790304	0.227242	3.47781	0.000505522	0.0109286
chr10	29376370	29376649	27.3909	25.4672	26.8539	67.518	52.6694	40.7935	40.1155	0.819577	0.270528	3.02955	0.0024492	0.0324377
chr10	62422799	62423400	151.704	144.617	180.747	235.777	292.842	244.761	208.408	0.635595	0.197168	3.22363	0.00126577	0.0206888
chr10	64027881	64029085	342.387	389.285	376.987	517.638	574.097	530.316	455.118	0.511512	0.173925	2.941	0.00327155	0.0392517
chr10	77053763	77054147	68.4773	56.3917	61.9705	131.821	94.805	135.978	91.574	0.840554	0.228655	3.67608	0.000236844	0.00643126
chr10	82657232	82657569	50.5679	17.2813	34.0838	73.9483	74.7906	63.4566	52.3547	0.857608	0.274738	3.12155	0.00179901	0.0263303
chr10	89472710	89473039	34.7654	19.1004	29.9524	60.016	57.9364	44.4196	41.0317	0.776148	0.271649	2.85717	0.00427439	0.0466777
chr10	98074591	98074897	24.2304	20.01	27.8867	53.5857	43.1889	44.4196	35.5536	0.784201	0.273102	2.87146	0.00408576	0.0453352
chr10	99729240	99729672	40.0329	38.2008	37.1823	108.243	102.179	83.4001	68.2063	1.15984	0.238549	4.86206	1.16169e-06	0.000122254
chr10	118996926	118997182	12.642	28.1959	24.7882	58.9443	61.0965	75.2414	43.4847	1.25834	0.27425	4.5883	4.46866e-06	0.000346747
chr10	119225976	119226380	31.6049	36.3817	40.2808	80.3786	75.844	73.4284	56.3197	0.924331	0.244817	3.7756	0.000159622	0.00485976
chr10	120667995	120668332	45.3004	50.0249	58.8719	84.6654	97.9651	117.848	75.7793	0.836858	0.235376	3.55541	0.000377383	0.00887672
chr10	133095	133643	211.753	261.949	306.754	492.989	513	613.716	400.027	0.962984	0.194445	4.95246	7.32794e-07	8.64571e-05
chr10	1923743	1924120	23.1769	30.9245	24.7882	51.4423	60.0431	43.5131	38.9814	0.786938	0.268991	2.92551	0.00343889	0.0405036
chr10	2620502	2621181	89.5473	93.683	72.2989	156.47	172.756	134.165	119.82	0.763519	0.214845	3.55382	0.000379678	0.0089145
chr10	2675812	2676199	38.9794	38.2008	44.4122	65.3746	91.6448	81.5871	60.0331	0.831848	0.244723	3.39914	0.000675982	0.0134258
chr10	2951499	2951887	49.5144	42.7485	54.7406	118.96	74.7906	70.7088	68.5772	0.716053	0.249773	2.86682	0.00414621	0.0458217
chr10	3028651	3029029	31.6049	41.839	41.3136	61.0877	65.3101	111.502	58.7763	0.871726	0.262495	3.32093	0.000897181	0.0163983
chr10	3598392	3598644	56.8889	47.2963	57.8391	98.5977	100.072	77.0545	72.9581	0.666172	0.233927	2.84777	0.00440264	0.0476547
chr10	3697528	3698175	93.7613	64.5776	78.4959	182.191	134.834	145.044	116.484	0.854003	0.222197	3.84345	0.000121316	0.00397898
chr10	3710489	3711140	484.609	526.626	467.877	837.009	900.647	686.238	650.501	0.660602	0.179091	3.68863	0.000225466	0.00621061
chr10	3933247	3933586	90.6008	133.703	138.401	183.263	298.109	241.135	180.869	0.874718	0.22445	3.89717	9.73242e-05	0.0033748
chr10	6041458	6042980	279.177	214.652	224.126	414.753	445.583	394.338	328.772	0.742409	0.186953	3.9711	7.15407e-05	0.00269749
chr10	6063384	6064118	99.0288	98.2307	67.1347	232.562	148.528	173.146	136.438	0.934598	0.227572	4.10683	4.01122e-05	0.00177066
chr10	6095840	6096506	179.095	192.823	191.076	322.586	330.764	275.583	248.654	0.664165	0.187037	3.55097	0.000383807	0.00898509
chr10	6110377	6110690	30.5514	29.1054	46.4778	84.6654	57.9364	67.9892	52.7876	0.823485	0.259358	3.17508	0.00149793	0.0232708
chr10	6123806	6124196	102.189	75.4921	99.1527	212.199	208.571	147.763	140.895	0.920913	0.219646	4.19271	2.75643e-05	0.00134409
chr10	6124583	6124960	43.1934	40.9295	65.069	121.104	86.3779	96.0915	75.4608	0.877924	0.243715	3.60225	0.000315475	0.00782827
chr10	6176917	6177232	63.2099	72.7635	56.8063	114.673	100.072	110.596	86.3535	0.664149	0.223248	2.97494	0.00293042	0.0365927
chr10	6338970	6339271	27.3909	18.1909	19.624	62.1594	35.8152	56.2044	36.5641	0.985519	0.281537	3.50049	0.000464396	0.0102854
chr10	6556824	6557435	109.564	80.0398	122.908	152.183	199.09	186.744	141.755	0.699972	0.217665	3.21582	0.00130071	0.0210796
chr10	7473294	7473579	40.0329	33.6531	29.9524	67.518	61.0965	63.4566	49.2849	0.751082	0.251882	2.98188	0.00286485	0.0360481
chr10	11456287	11456696	60.0494	49.1154	70.2332	135.036	139.047	152.296	100.963	1.10768	0.221827	4.99346	5.93068e-07	7.33359e-05
chr10	11755085	11755796	214.913	276.501	236.521	370.813	421.355	361.703	313.634	0.610422	0.187332	3.2585	0.00112005	0.0190273
chr10	12375618	12376579	114.831	80.0398	108.448	170.403	198.037	173.146	140.817	0.752004	0.211412	3.55705	0.000375043	0.00884025
chr10	12987765	12988392	93.7613	76.4017	105.35	172.546	189.61	174.052	135.287	0.865607	0.208937	4.14291	3.42927e-05	0.0015803
chr10	13002370	13002970	63.2099	46.3867	42.3465	85.7371	85.3245	101.531	70.7559	0.731278	0.238344	3.06816	0.00215382	0.0297088
chr10	13131394	13131638	27.3909	25.4672	32.0181	51.4423	51.616	57.111	40.8409	0.760125	0.262337	2.89752	0.00376129	0.0429438
chr10	13472977	13473559	28.4444	40.9295	27.8867	45.012	76.8974	64.3631	47.2555	0.763437	0.266814	2.86131	0.00421893	0.0463225
chr10	14791123	14791708	31.6049	29.1054	39.248	68.5897	58.9898	68.8958	49.4056	0.822577	0.253403	3.24612	0.00116988	0.0195951
chr10	14854179	14854726	121.152	155.532	161.123	238.992	264.4	208.5	191.617	0.633668	0.202126	3.13502	0.00171844	0.0255071
chr10	15088789	15089391	51.6214	60.0299	54.7406	88.9523	88.4846	106.063	74.982	0.672688	0.229397	2.93242	0.00336327	0.0399324
chr10	15386859	15387272	79.0123	72.7635	103.284	157.542	137.994	151.389	116.998	0.723	0.215868	3.34927	0.000810236	0.015235
chr10	15486497	15487174	160.132	121.879	152.86	312.941	235.959	177.679	193.575	0.654379	0.221707	2.95155	0.00316183	0.038372
chr10	15527087	15527352	30.5514	22.7386	17.5583	47.1554	62.1499	55.2979	39.2419	0.983773	0.272628	3.60848	0.000307994	0.00768399
chr10	15645468	15646013	114.831	89.1353	116.711	163.972	215.945	145.044	140.94	0.632127	0.218335	2.89521	0.00378904	0.0431555
chr10	15921637	15921976	26.3374	29.1054	25.821	66.4463	51.616	49.8588	41.5308	0.857557	0.264198	3.24588	0.00117088	0.0196046
chr10	16607785	16608793	72.6913	61.849	83.6601	116.817	152.741	168.613	109.395	0.889809	0.224469	3.96407	7.36839e-05	0.00275621
chr10	18689264	18689624	63.2099	36.3817	52.6749	87.8806	102.179	77.0545	69.8967	0.694868	0.245366	2.83196	0.0046263	0.0491876
chr10	21562291	21562922	115.885	113.693	129.105	244.351	187.503	188.557	163.182	0.714163	0.204143	3.49835	0.000468139	0.0103489
chr10	21636080	21636996	93.7613	69.1253	91.9229	158.614	140.101	147.763	116.881	0.725318	0.214155	3.38689	0.000706891	0.0138353
chr10	21720798	21721110	25.2839	32.7436	26.8539	60.016	66.3635	56.2044	44.5775	0.913182	0.259258	3.52229	0.000427828	0.00970699
chr10	22803611	22804458	79.0123	61.849	84.693	139.323	141.154	115.128	103.527	0.718916	0.220626	3.25853	0.0011199	0.0190273
chr10	22965409	22965707	27.3909	23.6481	39.248	61.0877	74.7906	50.7653	46.1551	0.859501	0.266177	3.22906	0.00124198	0.0204125
chr10	25336802	25337773	274.963	183.728	279.9	414.753	451.904	323.629	321.479	0.619597	0.208885	2.96621	0.00301492	0.0372478
chr10	26846613	26847007	30.5514	23.6481	39.248	71.8049	58.9898	55.2979	46.59	0.82368	0.262221	3.14117	0.00168276	0.025181
chr10	26910666	26911687	129.58	115.512	144.598	223.988	187.503	207.594	168.129	0.607993	0.199759	3.04363	0.00233744	0.0313776
chr10	27220108	27220546	94.8148	129.155	110.514	165.044	204.357	254.733	159.77	0.800237	0.217511	3.67906	0.000234096	0.00637278
chr10	28623877	28624492	63.2099	60.0299	53.7077	108.243	136.94	138.698	93.4715	0.986465	0.223449	4.41472	1.0114e-05	0.000643896
chr10	28667784	28668166	14.749	17.2813	25.821	56.8009	38.9754	39.887	32.2524	0.956954	0.286621	3.33874	0.000841595	0.0156598
chr10	28675377	28675721	22.1234	43.6581	25.821	39.6534	79.0041	71.6153	46.9792	0.829957	0.281014	2.95344	0.00314252	0.0382333
chr10	28694157	28694529	56.8889	120.06	78.4959	103.956	224.372	172.239	126.002	0.801422	0.260943	3.07126	0.0021316	0.0295165
chr10	28725263	28725748	35.8189	26.3768	45.445	87.8806	80.0575	70.7088	57.7146	0.970184	0.252431	3.84336	0.000121362	0.00397941
chr10	28748336	28749030	60.0494	57.3012	44.4122	99.6694	119.033	105.157	80.937	0.874776	0.229407	3.8132	0.00013718	0.00436166
chr10	28757585	28758456	89.5473	78.2207	93.9885	177.905	146.421	170.426	126.085	0.827091	0.209211	3.95338	7.70534e-05	0.00285074
chr10	28759690	28760162	43.1934	52.7535	58.8719	113.602	110.606	94.2784	78.8841	0.905477	0.230932	3.92097	8.81918e-05	0.00314849
chr10	28760292	28761071	83.2263	76.4017	80.5616	188.622	193.823	157.735	130.062	1.05104	0.208332	5.04499	4.53542e-07	5.95975e-05
chr10	28767657	28768071	71.6378	61.849	80.5616	150.04	127.46	113.315	100.811	0.768056	0.221852	3.46202	0.000536133	0.0113825
chr10	28769487	28769977	125.366	94.5925	106.383	267.929	213.838	154.109	160.369	0.846979	0.224571	3.77155	0.000162236	0.00491375
chr10	28785404	28786047	167.506	150.075	142.532	424.399	377.113	264.705	254.388	1.08909	0.208609	5.22073	1.78216e-07	2.88892e-05
chr10	29294985	29295287	82.1728	87.3162	88.8243	165.044	160.115	169.52	125.499	0.847004	0.204471	4.14242	3.43655e-05	0.00158214
chr10	29297159	29297555	103.243	134.612	98.1199	193.98	193.823	189.463	152.207	0.702234	0.205317	3.42023	0.000625672	0.0127164
chr10	29304403	29304813	11.5885	25.4672	9.29557	52.514	80.0575	46.2327	37.5259	1.45005	0.296852	4.88477	1.03552e-06	0.000111844
chr10	29311411	29311997	64.2633	47.2963	49.5764	218.63	228.585	184.931	132.214	1.75149	0.218217	8.02638	1.00391e-15	5.6958e-12
chr10	29312595	29312822	27.3909	16.3718	18.5911	48.2271	31.6017	48.0457	31.7047	0.814534	0.286765	2.84043	0.00450532	0.0483447
chr10	29317105	29317549	29.4979	28.1959	35.1166	127.534	128.513	118.755	77.9354	1.74113	0.235961	7.37888	1.59621e-13	3.53923e-10
chr10	29322275	29322690	43.1934	23.6481	36.1494	147.897	113.766	104.25	78.1506	1.55118	0.24927	6.22291	4.88029e-10	2.5582e-07
chr10	29323722	29323992	23.1769	17.2813	18.5911	40.7251	42.1355	51.6718	32.2637	0.947411	0.280231	3.38083	0.000722684	0.0140643
chr10	29326148	29326802	88.4938	52.7535	65.069	262.57	244.386	175.866	148.19	1.50992	0.229955	6.56616	5.16289e-11	4.23801e-08
chr10	29353263	29353617	21.07	21.829	47.5107	46.0837	76.8974	69.8023	47.1988	0.867212	0.282026	3.07493	0.00210549	0.0292639
chr10	29357868	29358255	23.1769	28.1959	38.2151	68.5897	76.8974	69.8023	50.8129	1.05636	0.256498	4.11839	3.81525e-05	0.00171076
chr10	29371338	29371864	35.8189	27.2863	36.1494	80.3786	56.883	65.2697	50.2976	0.862827	0.256317	3.36625	0.000761984	0.0145894
chr10	29386496	29386798	26.3374	13.6432	23.7553	57.8726	42.1355	54.3914	36.3559	1.01953	0.280393	3.63607	0.000276824	0.00714954
chr10	29413959	29414195	23.1769	19.1004	20.6568	48.2271	34.7618	43.5131	31.5727	0.80092	0.280391	2.85644	0.00428415	0.0467433
chr10	29415380	29415622	22.1234	16.3718	20.6568	62.1594	44.2423	47.1392	35.4488	1.09838	0.277917	3.95219	7.7438e-05	0.00285948
chr10	29431368	29432856	340.28	271.044	296.425	556.22	559.349	484.99	418.051	0.75782	0.181733	4.16996	3.04659e-05	0.00145253
chr10	29543396	29543947	271.802	270.134	333.608	529.427	603.592	469.579	413.024	0.802947	0.187217	4.28887	1.79588e-05	0.00097613
chr10	29555559	29555900	13.6955	23.6481	13.4269	54.6574	37.922	87.0262	38.396	1.37634	0.295427	4.65883	3.18019e-06	0.00026603
chr10	30470721	30471071	29.4979	40.9295	35.1166	56.8009	73.7372	64.3631	50.0742	0.739765	0.253835	2.91435	0.00356425	0.0414686
chr10	30508802	30509325	25.2839	30.0149	41.3136	49.2989	80.0575	96.998	53.8278	1.00287	0.269626	3.71949	0.000199627	0.00569316
chr10	30782488	30783540	294.979	261.949	361.494	610.877	431.889	608.277	428.244	0.769173	0.200503	3.83622	0.000124941	0.00407598
chr10	30792624	30793185	222.288	200.1	262.342	401.893	446.637	278.303	301.927	0.645607	0.208829	3.09156	0.00199109	0.0282062
chr10	30876442	30876948	75.8518	93.683	98.1199	128.606	158.008	150.483	117.459	0.632069	0.213402	2.96187	0.00305778	0.0375559
chr10	30888977	30889288	45.3004	35.4722	49.5764	111.458	104.285	101.531	74.6039	1.11735	0.23391	4.77685	1.78066e-06	0.000169208
chr10	31117683	31118272	81.1193	121.879	108.448	126.462	178.023	221.192	139.521	0.658797	0.231548	2.84518	0.00443858	0.0478972
chr10	31418234	31418489	52.6749	73.673	59.9048	94.3109	126.407	100.624	84.599	0.682505	0.231325	2.95041	0.00317349	0.0384724
chr10	31531440	31532261	134.848	155.532	151.828	183.263	354.992	268.331	208.132	0.763918	0.224137	3.40826	0.000653787	0.0131358
chr10	31567328	31568040	178.041	93.683	151.828	272.215	306.536	216.659	203.16	0.799188	0.227534	3.51239	0.000444088	0.00997501
chr10	31872891	31873637	126.42	120.06	112.58	180.048	206.464	168.613	152.364	0.569707	0.200717	2.83836	0.00453455	0.0485488
chr10	31966404	31967302	35.8189	62.7585	45.445	75.02	143.261	123.287	80.9317	1.03626	0.257106	4.0305	5.56595e-05	0.00223405
chr10	32108163	32108787	84.2798	68.2158	105.35	143.61	179.076	163.174	123.951	0.813506	0.219409	3.70771	0.000209144	0.00588539
chr10	35015858	35016294	38.9794	30.0149	19.624	77.1634	50.5626	53.4849	44.9715	0.832384	0.272565	3.05389	0.00225892	0.0306694
chr10	35481850	35482068	20.0165	21.829	20.6568	52.514	48.4559	45.3262	34.7997	0.985751	0.273363	3.60601	0.000310938	0.00774442
chr10	35588981	35589414	113.778	135.522	127.039	155.399	243.333	229.35	167.403	0.659851	0.214344	3.07847	0.00208067	0.029015
chr10	35703059	35703751	518.321	601.208	525.716	884.164	980.705	680.799	698.485	0.578937	0.187336	3.09036	0.00199911	0.0282742
chr10	35932093	35932453	154.864	189.185	155.959	253.996	262.294	239.322	209.27	0.543923	0.192039	2.83235	0.00462068	0.0491475
chr10	42876431	42876797	42.1399	49.1154	41.3136	53.5857	108.499	100.624	65.8796	0.822045	0.258448	3.1807	0.00146919	0.0229352
chr10	43626392	43626672	65.3168	51.844	51.6421	110.387	82.1643	101.531	77.1474	0.698949	0.232802	3.00234	0.00267914	0.0344014
chr10	43788260	43789405	296.033	288.325	273.703	370.813	443.477	468.673	356.837	0.537545	0.182392	2.94719	0.00320678	0.0387371
chr10	43828178	43828796	134.848	126.427	158.025	244.351	264.4	263.798	198.641	0.807562	0.193772	4.1676	3.0783e-05	0.00146151
chr10	43834588	43835331	129.58	137.341	115.678	255.068	237.012	234.79	184.912	0.845397	0.193843	4.36125	1.29322e-05	0.000764994
chr10	43835661	43836472	117.992	137.341	123.941	253.996	219.105	239.322	181.949	0.829312	0.195169	4.2492	2.14531e-05	0.00111636
chr10	44123309	44123797	138.008	113.693	120.842	167.187	244.386	222.098	167.703	0.690212	0.209358	3.29681	0.0009779	0.0173781
chr10	45871812	45872036	31.6049	31.834	49.5764	103.956	135.887	142.324	82.5305	1.50585	0.243267	6.19011	6.01236e-10	2.98916e-07
chr10	46123084	46123431	25.2839	17.2813	20.6568	43.9403	46.3491	38.9805	32.082	0.82269	0.279404	2.94445	0.00323532	0.0389599
chr10	47129303	47129763	175.934	254.672	216.897	320.443	417.142	455.981	306.845	0.796756	0.204527	3.8956	9.79565e-05	0.00338881
chr10	47618802	47619999	565.728	821.318	485.435	993.479	1343.07	1157.63	894.443	0.810259	0.207008	3.91415	9.07222e-05	0.00320757
chr10	48550093	48550389	14.749	28.1959	20.6568	85.7371	77.9507	51.6718	46.4936	1.39534	0.275846	5.05838	4.22834e-07	5.65249e-05
chr10	49395177	49395602	113.778	115.512	92.9557	143.61	205.411	184.024	142.548	0.649275	0.212951	3.04894	0.00229647	0.0310133
chr10	51515554	51515998	38.9794	68.2158	60.9376	98.5977	100.072	122.381	81.5305	0.801675	0.239304	3.35003	0.000808026	0.0152116
chr10	51517636	51518562	114.831	132.793	136.335	225.06	222.265	244.761	179.341	0.776246	0.195013	3.98048	6.87757e-05	0.00261779
chr10	60143896	60144131	36.8724	26.3768	33.0509	62.1594	95.8583	78.8675	55.5309	1.08971	0.255983	4.25696	2.07222e-05	0.00108791
chr10	61705478	61706152	53.7284	47.2963	55.7734	75.02	91.6448	109.689	72.192	0.711531	0.236973	3.00258	0.00267697	0.0343873
chr10	61725343	61726007	105.35	80.0398	84.693	139.323	175.916	163.174	124.749	0.739573	0.213439	3.46503	0.000530179	0.0112846
chr10	62152142	62152399	30.5514	17.2813	13.4269	36.4383	57.9364	38.9805	32.4358	0.862059	0.292847	2.94372	0.00324297	0.0390229
chr10	62174663	62174987	29.4979	20.9195	32.0181	51.4423	61.0965	48.0457	40.5033	0.789362	0.267566	2.95016	0.00317606	0.0384915
chr10	62185272	62185660	24.2304	20.01	30.9852	55.7291	54.7762	58.0175	40.6247	0.957071	0.266499	3.59128	0.000329059	0.00806764
chr10	62760574	62761885	718.485	844.056	727.12	1166.03	1437.88	1205.68	1016.54	0.684037	0.174731	3.9148	9.04779e-05	0.00320305
chr10	64522858	64523261	32.6584	27.2863	30.9852	49.2989	66.3635	59.8305	44.4038	0.790745	0.25968	3.04507	0.00232626	0.0312864
chr10	65462865	65463158	43.1934	33.6531	47.5107	48.2271	86.3779	98.811	59.6289	0.754986	0.263697	2.86309	0.00419536	0.0461583
chr10	71181697	71181972	41.0864	70.0349	49.5764	110.387	76.8974	126.007	78.998	0.813442	0.249118	3.26529	0.00109352	0.0187322
chr10	71198324	71198933	70.5843	70.9444	90.89	135.036	121.14	192.183	113.463	0.832594	0.229477	3.62822	0.000285386	0.00729352
chr10	71199620	71199902	73.7448	69.1253	69.2003	125.391	140.101	136.885	102.408	0.82683	0.213318	3.87604	0.000106171	0.00359813
chr10	71232163	71232474	34.7654	40.9295	54.7406	106.1	68.4702	88.8393	65.6408	0.857856	0.25002	3.43115	0.000601038	0.0123416
chr10	71253630	71253887	47.4074	28.1959	44.4122	79.3069	73.7372	115.128	64.698	0.978197	0.256264	3.81714	0.000135006	0.00431461
chr10	71494499	71494875	66.3703	59.1203	78.4959	130.749	116.926	107.876	93.2564	0.708778	0.222391	3.18708	0.00143717	0.0225884
chr10	72151378	72151837	48.4609	58.2108	70.2332	109.315	114.819	145.044	91.0138	0.928932	0.230224	4.03491	5.46231e-05	0.0022053
chr10	72253077	72253423	48.4609	52.7535	48.5435	92.1674	123.246	110.596	79.2946	0.979189	0.230393	4.25008	2.1369e-05	0.00111403
chr10	72254142	72254639	85.3333	78.2207	59.9048	169.331	120.086	135.072	107.991	0.813372	0.225279	3.61051	0.000305591	0.00764978
chr10	72254698	72255233	79.0123	87.3162	74.3646	126.462	144.314	129.633	106.85	0.655481	0.212486	3.08482	0.00203676	0.0286226
chr10	72349624	72349891	48.4609	39.1104	33.0509	93.2391	99.0185	71.6153	64.0825	0.95969	0.246314	3.89621	9.77096e-05	0.0033827
chr10	72983086	72983864	226.502	231.024	223.094	417.969	299.162	386.179	297.322	0.638807	0.191756	3.33135	0.000864272	0.0159464
chr10	72994517	72995399	283.391	449.315	331.542	538.001	575.15	567.484	457.48	0.599954	0.196346	3.0556	0.0022461	0.0305654
chr10	73073032	73073653	144.329	150.984	130.138	237.921	208.571	217.566	181.585	0.586371	0.193971	3.02297	0.00250303	0.0328888
chr10	73138443	73138923	77.9588	96.4116	106.383	157.542	165.382	171.333	129.168	0.732984	0.209123	3.50503	0.000456552	0.0101827
chr10	73642449	73643512	289.712	381.099	263.374	459.765	531.961	455.075	396.831	0.57597	0.193398	2.97817	0.00289979	0.0363466
chr10	73728444	73728755	38.9794	52.7535	59.9048	112.53	90.5914	87.0262	73.6309	0.804082	0.238853	3.36644	0.00076146	0.0145852
chr10	73784226	73784883	107.457	103.688	71.266	190.765	146.421	160.455	130.009	0.723329	0.219629	3.29342	0.000989761	0.0175211
chr10	73785272	73785984	107.457	135.522	126.007	225.06	200.144	199.435	165.604	0.688213	0.199586	3.44821	0.000564324	0.011798
chr10	73786360	73786844	94.8148	115.512	102.251	169.331	201.197	222.098	150.867	0.83164	0.206615	4.02507	5.69591e-05	0.0022726
chr10	73790564	73790973	64.2633	88.2257	74.3646	110.387	136.94	137.792	101.995	0.673793	0.221375	3.04367	0.00233709	0.0313773
chr10	73855891	73856243	81.1193	90.0448	89.8572	123.247	161.168	152.296	116.289	0.664399	0.212765	3.12269	0.00179207	0.0262646
chr10	74016794	74017220	233.876	247.396	288.163	541.216	521.427	405.216	372.882	0.853919	0.191113	4.46813	7.89048e-06	0.000535112
chr10	74036668	74036908	93.7613	135.522	110.514	265.785	192.77	175.866	162.37	0.794615	0.220079	3.61059	0.000305497	0.00764978
chr10	74714125	74715196	136.955	138.251	130.138	198.267	213.838	231.163	174.769	0.609762	0.194095	3.14156	0.0016805	0.0251608
chr10	75229395	75229712	25.2839	16.3718	20.6568	47.1554	38.9754	53.4849	33.6547	0.931059	0.279797	3.32762	0.000875918	0.0161074
chr10	75408304	75409299	1121.97	1013.23	1001.86	2767.17	2195.26	1595.48	1615.83	0.96673	0.199474	4.8464	1.25723e-06	0.000129761
chr10	76547258	76547583	35.8189	31.834	37.1823	66.4463	49.5093	85.2132	51.0007	0.786483	0.259706	3.02836	0.00245884	0.0325074
chr10	76683315	76683620	47.4074	45.4772	47.5107	85.7371	100.072	83.4001	68.2674	0.81568	0.233705	3.49022	0.000482621	0.0105758
chr10	77188979	77189202	30.5514	22.7386	28.9195	70.7331	91.6448	51.6718	49.3766	1.12799	0.267054	4.22381	2.40205e-05	0.00121235
chr10	77189819	77190589	308.675	328.345	332.575	522.997	615.179	586.521	449.048	0.773888	0.175244	4.41607	1.00512e-05	0.000640959
chr10	79291141	79291743	141.169	140.07	130.138	190.765	258.08	232.976	182.2	0.662372	0.199957	3.31257	0.000924439	0.0167314
chr10	79685230	79685485	91.6543	113.693	72.2989	174.689	141.154	170.426	127.319	0.714623	0.21957	3.25465	0.00113533	0.019191
chr10	79696651	79697360	141.169	146.437	111.547	226.132	200.144	238.416	177.307	0.66713	0.201123	3.31702	0.000909831	0.0165589
chr10	80696233	80696495	40.0329	42.7485	53.7077	85.7371	115.873	132.352	78.4086	1.11167	0.240911	4.61445	3.94136e-06	0.000314557
chr10	80760647	80761168	106.403	162.808	119.81	430.829	357.099	310.937	247.981	1.33929	0.211087	6.34473	2.22813e-10	1.36016e-07
chr10	80763209	80763507	91.6543	119.15	83.6601	127.534	174.862	189.463	131.054	0.652631	0.222883	2.92813	0.00341004	0.0402864
chr10	81218350	81218766	84.2798	70.9444	93.9885	137.179	146.421	126.913	109.954	0.643985	0.214572	3.00125	0.00268874	0.0344915
chr10	81219079	81219551	96.9218	77.3112	87.7915	150.04	184.343	132.352	121.46	0.741683	0.216656	3.42332	0.000618611	0.012613
chr10	81961281	81961646	111.671	183.728	151.828	327.945	392.914	324.535	248.77	1.09897	0.208488	5.27113	1.35584e-07	2.31454e-05
chr10	82025474	82026581	174.881	292.873	237.553	420.112	494.039	484.99	350.741	0.8918	0.204258	4.36605	1.26512e-05	0.000753458
chr10	82037374	82037751	104.296	95.5021	76.4302	148.968	171.702	137.792	122.448	0.651575	0.214138	3.04279	0.00234399	0.0314437
chr10	82049235	82049959	133.794	120.969	114.645	236.849	245.44	213.033	177.455	0.832212	0.195859	4.24903	2.147e-05	0.00111694
chr10	82171088	82171388	89.5473	102.778	81.5944	181.12	165.382	174.959	132.563	0.835879	0.206062	4.05645	4.98246e-05	0.00206383
chr10	82173785	82174225	264.428	357.451	301.59	453.335	510.893	465.953	392.275	0.580867	0.185599	3.12968	0.00174995	0.0258317
chr10	82191339	82191770	56.8889	61.849	37.1823	106.1	76.8974	97.9045	72.8036	0.723887	0.243846	2.96863	0.00299134	0.0370798
chr10	82499788	82500567	277.07	258.31	252.013	390.104	507.733	325.442	335.112	0.577096	0.199212	2.89689	0.00376886	0.0430037
chr10	82656759	82657099	68.4773	61.849	75.3974	146.825	133.78	105.157	98.5809	0.798924	0.22366	3.57204	0.000354209	0.00847114
chr10	85834987	85835445	49.5144	26.3768	44.4122	73.9483	96.9117	58.924	58.3479	0.773628	0.262851	2.94322	0.00324815	0.0390668
chr10	85858427	85858787	30.5514	20.9195	34.0838	47.1554	71.6304	68.8958	45.5394	0.932112	0.26787	3.47971	0.000501953	0.0108844
chr10	85944269	85944657	70.5843	70.9444	78.4959	139.323	124.3	176.772	110.07	0.889765	0.220033	4.04378	5.25964e-05	0.00214524
chr10	85947034	85947462	63.2099	68.2158	77.4631	158.614	131.674	128.726	104.65	0.891631	0.217677	4.09612	4.20131e-05	0.00183316
chr10	85947487	85948031	89.5473	100.959	81.5944	200.411	147.474	175.866	132.642	0.843911	0.212382	3.97356	7.08055e-05	0.00267919
chr10	86008068	86009051	146.436	196.461	193.141	375.1	470.865	444.196	304.367	1.15606	0.195252	5.92089	3.20196e-09	1.16761e-06
chr10	86061926	86063021	153.811	142.798	130.138	232.562	254.92	241.135	192.561	0.707199	0.192059	3.68219	0.000231237	0.00631456
chr10	86070211	86070621	91.6543	79.1303	79.5288	123.247	152.741	173.146	116.575	0.753481	0.216809	3.47533	0.00051023	0.0109862
chr10	86283357	86283570	17.9095	23.6481	26.8539	39.6534	55.8296	43.5131	34.5679	0.814131	0.277616	2.93258	0.00336155	0.0399267
chr10	86307415	86307698	102.189	115.512	120.842	162.901	200.144	214.846	152.739	0.697172	0.205455	3.39331	0.000690531	0.0136034
chr10	86307730	86308010	46.3539	40.0199	47.5107	127.534	121.14	124.194	84.4586	1.29982	0.22605	5.75017	8.91516e-09	2.71254e-06
chr10	86308642	86309306	142.222	160.989	168.353	248.638	257.027	242.042	203.212	0.609894	0.19006	3.20895	0.00133219	0.0214259
chr10	86356988	86357303	65.3168	72.7635	69.2003	100.741	127.46	122.381	92.9771	0.671609	0.220212	3.04983	0.00228972	0.0309539
chr10	89451095	89451609	94.8148	104.598	103.284	160.757	174.862	154.109	132.071	0.626965	0.203141	3.08636	0.00202626	0.0285339
chr10	91000812	91001154	43.1934	37.2913	36.1494	70.7331	75.844	77.961	56.862	0.81095	0.242967	3.33769	0.000844767	0.0156992
chr10	91061007	91061397	37.9259	25.4672	48.5435	93.2391	64.2567	80.6806	58.3522	0.911893	0.25856	3.52681	0.000420592	0.00959692
chr10	93351003	93351621	203.325	154.622	201.404	396.534	454.01	328.161	289.676	0.977385	0.199994	4.88707	1.02346e-06	0.00011113
chr10	94189969	94190228	33.7119	22.7386	54.7406	72.8766	62.1499	103.344	58.2602	0.896168	0.273066	3.28187	0.0010312	0.0179888
chr10	95225923	95226446	63.2099	54.5726	53.7077	96.4543	113.766	111.502	82.2021	0.800232	0.225382	3.55056	0.000384408	0.00899371
chr10	96037234	96037586	26.3374	21.829	23.7553	52.514	65.3101	36.2609	37.6678	0.874968	0.277502	3.15302	0.00161591	0.0245251
chr10	97026295	97026874	259.16	190.095	309.852	402.965	478.238	438.757	346.511	0.724495	0.202393	3.57964	0.000344065	0.00831694
chr10	97185392	97186426	268.642	215.562	206.568	336.518	413.982	332.694	295.661	0.59395	0.193563	3.06851	0.00215127	0.0296854
chr10	97330602	97330932	47.4074	40.9295	43.3793	102.885	100.072	72.5219	67.8657	0.912684	0.240959	3.78772	0.000152035	0.00470148
chr10	97515210	97515570	40.0329	48.2058	57.8391	122.175	165.382	139.605	95.54	1.35028	0.230514	5.85769	4.69354e-09	1.61967e-06
chr10	97515752	97516007	34.7654	24.5577	36.1494	75.02	69.5236	56.2044	49.3701	0.895117	0.258119	3.46784	0.000524656	0.0112029
chr10	97782295	97783130	152.757	126.427	137.368	210.056	357.099	290.087	212.299	0.929984	0.215025	4.325	1.52531e-05	0.000864635
chr10	98129650	98129930	29.4979	23.6481	32.0181	60.016	47.4025	56.2044	41.4645	0.779587	0.263877	2.95435	0.00313325	0.0381647
chr10	98435777	98436346	90.6008	34.5627	67.1347	146.825	153.795	125.1	103.003	0.96861	0.253414	3.82225	0.000132242	0.00425092
chr10	98437182	98437583	54.7819	32.7436	49.5764	82.522	95.8583	70.7088	64.3652	0.733875	0.248483	2.95342	0.00314272	0.0382333
chr10	98441239	98441601	49.5144	31.834	32.0181	76.0917	80.0575	78.8675	58.0639	0.894933	0.249087	3.59286	0.000327072	0.00803425
chr10	98448575	98448993	121.152	97.3212	108.448	232.562	260.187	185.837	167.585	0.947739	0.208272	4.55048	5.35235e-06	0.00039665
chr10	98478432	98478755	44.2469	60.9394	76.4302	139.323	117.98	110.596	91.5858	0.88255	0.233999	3.77159	0.000162208	0.00491367
chr10	98479560	98479889	142.222	171.904	136.335	248.638	267.561	251.107	202.961	0.701056	0.193686	3.61954	0.000295127	0.00746436
chr10	98479992	98480710	201.218	261.039	260.276	428.686	349.725	329.068	305.002	0.561248	0.195152	2.87595	0.00402807	0.0448835
chr10	98523914	98524743	81.1193	80.0398	91.9229	297.937	303.376	320.003	195.733	1.70054	0.196165	8.66891	4.36288e-18	7.65098e-14
chr10	98914581	98914965	29.4979	30.9245	15.4926	70.7331	70.577	106.063	53.8814	1.38293	0.269555	5.13043	2.89079e-07	4.21177e-05
chr10	99477733	99478541	146.436	164.627	167.32	276.502	283.361	320.909	226.526	0.80921	0.189539	4.26937	1.9603e-05	0.0010423
chr10	99593996	99594321	21.07	20.01	10.3284	34.2949	55.8296	52.5783	32.3519	1.12978	0.291367	3.87751	0.000105532	0.00358278
chr10	99801957	99802202	49.5144	63.6681	47.5107	84.6654	94.805	99.7176	73.3135	0.691007	0.233051	2.96504	0.00302639	0.03732
chr10	100126885	100127252	40.0329	25.4672	15.4926	68.5897	53.7228	49.8588	42.194	0.863931	0.279835	3.08729	0.00201994	0.0284707
chr10	100133166	100134348	129.58	106.417	121.875	300.08	200.144	223.005	180.183	0.910435	0.211088	4.31305	1.61016e-05	0.000900512
chr10	100140242	100140992	124.313	112.783	91.9229	280.789	249.653	223.005	180.411	1.07917	0.204327	5.28161	1.28052e-07	2.20747e-05
chr10	100154092	100154577	85.3333	117.331	119.81	213.271	168.542	181.305	147.599	0.7185	0.211799	3.39237	0.00069291	0.0136368
chr10	102327561	102327946	61.1029	58.2108	54.7406	127.534	134.834	96.998	88.9033	0.914922	0.227414	4.02315	5.74245e-05	0.00228445
chr10	102329473	102330067	110.617	109.145	93.9885	351.522	287.575	242.042	199.148	1.34009	0.207032	6.4729	9.61421e-11	6.80763e-08
chr10	102358552	102359474	95.8683	65.4871	80.5616	322.586	269.667	237.509	178.613	1.58965	0.213835	7.43401	1.0535e-13	2.57244e-10
chr10	102359897	102360512	46.3539	24.5577	42.3465	97.526	74.7906	85.2132	61.798	1.00054	0.254323	3.93415	8.34927e-05	0.00302402
chr10	102368918	102369155	20.0165	19.1004	12.3941	55.7291	52.6694	35.3544	32.544	1.14251	0.287625	3.97221	7.12084e-05	0.00268766
chr10	102374096	102374584	43.1934	64.5776	45.445	159.685	150.635	132.352	99.3147	1.33344	0.228428	5.83748	5.2997e-09	1.8026e-06
chr10	102384766	102385037	31.6049	23.6481	27.8867	98.5977	93.7516	92.4654	61.3257	1.51254	0.246369	6.13935	8.28611e-10	3.89062e-07
chr10	102385232	102385433	23.1769	17.2813	22.7225	63.2311	51.616	48.9523	37.83	1.11084	0.27265	4.07422	4.61694e-05	0.00195011
chr10	102385455	102385937	31.6049	30.0149	38.2151	126.462	125.353	80.6806	72.0552	1.46494	0.249766	5.86524	4.48472e-09	1.5644e-06
chr10	102390881	102391510	331.852	296.511	243.75	631.24	544.602	378.02	404.329	0.747178	0.209971	3.55849	0.000372994	0.00881433
chr10	102391651	102391968	58.9959	31.834	32.0181	108.243	71.6304	71.6153	62.3895	0.85424	0.263461	3.24238	0.00118538	0.0197649
chr10	102396589	102397455	395.062	555.731	400.742	1110.3	1142.93	807.712	735.412	1.06968	0.200305	5.34028	9.28047e-08	1.72968e-05
chr10	102404246	102404482	12.642	18.1909	14.4598	52.514	46.3491	48.9523	32.1847	1.33077	0.283452	4.69486	2.66787e-06	0.000232237
chr10	102404721	102405287	42.1399	52.7535	40.2808	144.681	119.033	108.783	84.6119	1.26617	0.233002	5.43415	5.50593e-08	1.14451e-05
chr10	102405875	102406427	51.6214	51.844	30.9852	171.474	135.887	102.437	90.7082	1.35888	0.248094	5.47731	4.31852e-08	9.41043e-06
chr10	102413657	102414162	75.8518	108.236	90.89	319.371	278.095	214.846	181.215	1.38684	0.216551	6.40425	1.51113e-10	9.91498e-08
chr10	102421377	102421688	42.1399	71.8539	63.0033	133.964	95.8583	84.3067	81.8544	0.698658	0.246545	2.8338	0.00459987	0.0489936
chr10	102427473	102428095	62.1564	79.1303	68.1675	174.689	137.994	87.0262	101.527	0.792194	0.243849	3.2487	0.00115933	0.0194895
chr10	102429100	102429414	25.2839	25.4672	28.9195	55.7291	70.577	57.111	43.848	0.995096	0.261234	3.80921	0.000139411	0.00441299
chr10	102473133	102473614	40.0329	89.1353	82.6273	159.685	131.674	138.698	106.975	0.868784	0.24446	3.55389	0.00037958	0.0089145
chr10	102488787	102489555	169.613	265.587	216.897	396.534	403.448	362.609	302.448	0.756417	0.199083	3.79951	0.000144984	0.00453431
chr10	102491000	102491229	15.8025	23.6481	6.19705	52.514	58.9898	49.8588	34.5017	1.37047	0.29432	4.6564	3.21793e-06	0.000268488
chr10	102643228	102643483	23.1769	20.01	34.0838	61.0877	47.4025	47.1392	38.8167	0.816994	0.273267	2.98973	0.0027922	0.0354123
chr10	102917953	102918230	31.6049	28.1959	23.7553	63.2311	65.3101	59.8305	45.3213	0.975942	0.258034	3.78223	0.000155433	0.0047706
chr10	102922176	102922787	74.7983	84.5876	72.2989	181.12	167.489	170.426	125.12	1.04594	0.20733	5.0448	4.53998e-07	5.96168e-05
chr10	102936350	102936925	52.6749	25.4672	43.3793	98.5977	112.713	109.689	73.7535	1.19521	0.248497	4.80976	1.51113e-06	0.000149308
chr10	102948765	102950027	125.366	120.06	115.678	200.411	185.396	203.968	158.48	0.646182	0.196052	3.29597	0.000980833	0.0174157
chr10	103045484	103045780	21.07	41.839	40.2808	62.1594	79.0041	63.4566	51.3017	0.808809	0.263278	3.07208	0.00212575	0.029467
chr10	103052647	103053088	65.3168	86.4066	64.0361	203.626	189.61	153.202	127.033	1.18464	0.218948	5.41061	6.28101e-08	1.27004e-05
chr10	103508319	103508583	23.1769	46.3867	22.7225	46.0837	82.1643	64.3631	47.4829	0.835653	0.27961	2.98864	0.00280226	0.0354961
chr10	103881068	103881501	161.185	230.115	192.108	348.307	326.55	246.574	250.807	0.591854	0.206388	2.86768	0.00413493	0.045736
chr10	104687399	104687794	60.0494	77.3112	87.7915	138.251	130.62	174.052	111.346	0.862039	0.223441	3.85801	0.000114314	0.00380648
chr10	105502526	105502915	11.5885	45.4772	23.7553	45.012	96.9117	80.6806	50.5709	1.08785	0.299284	3.63485	0.000278145	0.00716925
chr10	105523608	105523878	13.6955	21.829	24.7882	35.3666	41.0821	62.5501	33.2186	0.934551	0.289257	3.23086	0.00123418	0.0203188
chr10	105589701	105590348	72.6913	62.7585	92.9557	124.319	139.047	119.661	101.905	0.660806	0.222149	2.97461	0.00293364	0.0366146
chr10	105599270	105599493	26.3374	22.7386	25.821	52.514	57.9364	46.2327	38.5967	0.870515	0.267181	3.25814	0.00112144	0.0190397
chr10	106041500	106041811	37.9259	28.1959	33.0509	83.5937	56.883	54.3914	49.0068	0.806984	0.261267	3.08873	0.00201015	0.0283723
chr10	106337863	106338240	23.1769	22.7386	36.1494	51.4423	53.7228	52.5783	39.9681	0.7721	0.268219	2.87862	0.0039942	0.0446376
chr10	111911310	111911618	54.7819	61.849	39.248	90.024	124.3	102.437	78.7733	0.878526	0.238975	3.67623	0.000236706	0.00642843
chr10	111922263	111923002	81.1193	72.7635	54.7406	139.323	121.14	116.035	97.5201	0.749074	0.2243	3.33962	0.000838945	0.0156271
chr10	112095554	112096149	67.4238	82.7685	71.266	115.745	139.047	122.381	99.7719	0.680745	0.217544	3.12923	0.00175265	0.0258636
chr10	112113257	112113533	22.1234	27.2863	28.9195	36.4383	55.8296	67.9892	39.7644	0.831183	0.275869	3.01297	0.00258709	0.0336426
chr10	112129830	112130066	20.0165	29.1054	23.7553	50.3706	62.1499	72.5219	42.9866	1.09483	0.267737	4.08921	4.32852e-05	0.00186797
chr10	112247195	112248071	79.0123	92.7734	92.9557	157.542	147.474	157.735	121.249	0.724936	0.207181	3.49904	0.000466937	0.0103283
chr10	112262769	112262971	42.1399	31.834	55.7734	87.8806	82.1643	71.6153	61.9013	0.763003	0.249079	3.06329	0.00218916	0.0300521
chr10	112373315	112373578	33.7119	14.5527	26.8539	82.522	45.2957	39.887	40.4705	0.891812	0.292409	3.04987	0.00228937	0.0309537
chr10	112625885	112626117	12.642	24.5577	23.7553	50.3706	52.6694	39.887	33.9803	0.958997	0.283074	3.3878	0.000704556	0.0138064
chr10	112847038	112847600	102.189	160.989	122.908	181.12	208.571	227.537	167.219	0.603311	0.213477	2.82612	0.00471162	0.0497717
chr10	112935482	112935972	111.671	95.5021	118.777	176.833	268.614	232.07	167.244	0.945787	0.213033	4.43963	9.01118e-06	0.000592055
chr10	112967297	112967629	23.1769	23.6481	29.9524	39.6534	69.5236	56.2044	40.3598	0.893989	0.273576	3.26779	0.00108389	0.0186068
chr10	114073025	114073554	45.3004	57.3012	51.6421	98.5977	89.538	95.1849	72.9274	0.763584	0.230481	3.313	0.000923007	0.0167152
chr10	114172524	114172883	52.6749	49.1154	54.7406	101.813	100.072	78.8675	72.8805	0.732316	0.232585	3.1486	0.00164054	0.0247674
chr10	115548303	115548824	49.5144	30.9245	61.9705	76.0917	107.446	89.7458	69.2821	0.796036	0.253258	3.14318	0.00167122	0.0250666
chr10	115562834	115563070	21.07	13.6432	24.7882	45.012	45.2957	35.3544	30.8606	0.845967	0.286045	2.95746	0.00310188	0.0379115
chr10	115860558	115861156	49.5144	55.4822	47.5107	112.53	91.6448	102.437	76.5199	0.878945	0.229563	3.82878	0.000128779	0.00416248
chr10	116082044	116082550	20.0165	30.9245	40.2808	52.514	53.7228	76.148	45.6011	0.812734	0.271115	2.99775	0.00271982	0.0347663
chr10	120164845	120165214	13.6955	12.7336	8.26273	54.6574	58.9898	61.6436	34.9971	1.80658	0.285861	6.31978	2.61944e-10	1.52657e-07
chr10	120364782	120365136	22.1234	28.1959	32.0181	28.9363	60.0431	85.2132	42.755	0.83724	0.291158	2.87555	0.00403321	0.0449225
chr10	120591599	120592191	53.7284	39.1104	41.3136	91.0957	85.3245	89.7458	66.7197	0.856917	0.237448	3.60886	0.000307551	0.00767493
chr10	120954120	120954710	77.9588	78.2207	116.711	203.626	143.261	139.605	126.564	0.729381	0.229441	3.17895	0.0014781	0.0230463
chr10	121545638	121545975	29.4979	33.6531	53.7077	105.028	86.3779	89.7458	66.3351	1.07176	0.25002	4.2867	1.81347e-05	0.000983749
chr10	121655860	121656140	43.1934	37.2913	38.2151	70.7331	74.7906	63.4566	54.6134	0.696302	0.24497	2.8424	0.00447757	0.0481832
chr10	121904567	121905217	250.732	331.983	280.933	414.753	582.524	542.101	400.504	0.760088	0.196083	3.87637	0.000106027	0.00359454
chr10	122218645	122219087	82.1728	70.0349	68.1675	137.179	181.183	143.231	113.661	0.948526	0.217649	4.35806	1.31222e-05	0.000772913
chr10	122220405	122220679	35.8189	27.2863	37.1823	69.6614	58.9898	57.111	47.6749	0.74645	0.255876	2.91724	0.00353143	0.0411983
chr10	123809924	123810614	40.0329	40.0199	76.4302	73.9483	95.8583	135.978	77.0447	0.800889	0.264281	3.03045	0.00244193	0.0323804
chr10	123829302	123829752	24.2304	33.6531	29.9524	65.3746	64.2567	61.6436	46.5185	0.933194	0.25667	3.63577	0.000277146	0.00715499
chr10	124636825	124637079	55.8354	34.5627	48.5435	84.6654	100.072	69.8023	65.5802	0.743948	0.247897	3.00104	0.00269063	0.0345037
chr10	124972640	124973069	66.3703	65.4871	72.2989	87.8806	145.368	112.409	91.6356	0.662339	0.232119	2.85345	0.00432479	0.0470509
chr10	125235054	125235359	22.1234	32.7436	27.8867	55.7291	68.4702	54.3914	43.5574	0.908533	0.263448	3.44862	0.000563461	0.0117858
chr10	125673128	125673558	43.1934	42.7485	42.3465	68.5897	100.072	110.596	67.9243	0.960241	0.244925	3.92054	8.83495e-05	0.00315141
chr10	125795311	125795878	74.7983	115.512	115.678	172.546	154.848	207.594	140.163	0.712717	0.221249	3.22133	0.00127596	0.0208053
chr10	126045618	126045895	25.2839	30.9245	26.8539	43.9403	67.4169	70.7088	44.188	0.92646	0.266855	3.47177	0.00051704	0.0110837
chr10	126142225	126142962	227.555	212.833	170.419	481.2	425.569	309.124	304.45	0.893252	0.207313	4.30871	1.64212e-05	0.00091419
chr10	126163047	126163472	40.0329	45.4772	25.821	82.522	87.4312	73.4284	59.1188	0.946916	0.251151	3.77031	0.000163045	0.00492973
chr10	126486993	126487290	53.7284	63.6681	54.7406	107.171	89.538	97.9045	77.7918	0.677696	0.227499	2.9789	0.00289283	0.0362877
chr10	126969154	126969552	53.7284	26.3768	21.6897	88.9523	65.3101	59.8305	52.6479	0.86047	0.276831	3.10829	0.00188174	0.0271457
chr10	130073276	130073623	25.2839	36.3817	30.9852	51.4423	63.2033	63.4566	45.1255	0.780096	0.259815	3.00251	0.00267768	0.0343901
chr10	130073702	130074091	68.4773	69.1253	84.693	108.243	122.193	133.259	97.6651	0.632253	0.219412	2.88157	0.00395693	0.0443641
chr10	130485002	130485409	26.3374	43.6581	22.7225	47.1554	62.1499	71.6153	45.6065	0.77605	0.271951	2.85363	0.00432222	0.0470389
chr10	131009176	131009470	16.856	18.1909	18.5911	39.6534	58.9898	36.2609	31.4237	1.03203	0.286794	3.5985	0.000320056	0.00790648
chr10	134791184	134791774	62.1564	81.8589	82.6273	138.251	154.848	121.474	106.869	0.769388	0.219709	3.50186	0.000462028	0.0102563
chr11	82444022	82445260	320.263	355.632	360.462	481.2	503.52	516.718	422.966	0.498738	0.173804	2.86955	0.00411056	0.0455321
chr11	56917177	56918478	382.42	243.758	365.626	683.754	509.84	536.662	453.676	0.725301	0.205883	3.52288	0.000426889	0.0096922
chr11	57310964	57311456	61.1029	80.9494	75.3974	144.681	129.567	113.315	100.836	0.73423	0.22092	3.32352	0.000888906	0.0162903
chr11	57392986	57393288	28.4444	28.1959	26.8539	57.8726	50.5626	51.6718	40.6002	0.775619	0.261895	2.96157	0.00306077	0.0375782
chr11	63323499	63324495	176.988	137.341	165.255	266.857	249.653	286.461	213.759	0.681919	0.194129	3.51272	0.000443553	0.00996687
chr11	64339901	64340293	77.9588	59.1203	63.0033	110.387	137.994	94.2784	90.4569	0.677867	0.230457	2.9414	0.00326736	0.0392184
chr11	64372444	64372990	168.56	210.105	184.879	250.781	309.696	300.966	237.498	0.55954	0.193262	2.89524	0.00378873	0.0431555
chr11	77135598	77136063	219.127	93.683	180.747	347.235	412.928	214.846	244.761	0.825779	0.254261	3.24776	0.00116315	0.0195193
chr11	117931454	117932053	156.971	206.466	191.076	295.793	345.511	342.666	256.414	0.75686	0.192488	3.93199	8.42472e-05	0.00304566
chr11	1338461	1339065	70.5843	75.4921	100.186	166.116	161.168	204.874	129.737	0.990582	0.217524	4.5539	5.26596e-06	0.000392055
chr11	1346924	1347298	51.6214	40.9295	27.8867	77.1634	69.5236	81.5871	58.1186	0.778673	0.252179	3.08778	0.00201655	0.0284396
chr11	1379391	1380012	122.206	159.17	161.123	261.498	225.425	275.583	200.834	0.712705	0.199974	3.564	0.000365251	0.0086824
chr11	1783612	1784094	302.354	399.29	346.002	591.586	527.748	497.681	444.11	0.576992	0.184334	3.13014	0.00174724	0.0258042
chr11	2270047	2270767	62.1564	103.688	84.693	133.964	166.435	157.735	118.112	0.764104	0.224328	3.40619	0.000658755	0.0132054
chr11	2272523	2272788	38.9794	29.1054	15.4926	67.518	48.4559	57.111	42.777	0.838335	0.277636	3.01955	0.00253151	0.0331339
chr11	2350605	2351244	60.0494	64.5776	73.3317	124.319	124.3	108.783	92.56	0.754428	0.219821	3.43201	0.000599135	0.0123109
chr11	2702616	2703137	56.8889	85.4971	96.0542	131.821	141.154	160.455	111.978	0.757277	0.226173	3.34821	0.000813344	0.015277
chr11	3487594	3487922	26.3374	26.3768	19.624	78.2351	52.6694	47.1392	41.7303	1.04127	0.273578	3.80613	0.000141157	0.00445071
chr11	3625441	3625728	26.3374	26.3768	30.9852	50.3706	54.7762	52.5783	40.2374	0.755947	0.262497	2.87983	0.00397888	0.0445025
chr11	3635488	3636223	92.7078	109.145	122.908	278.646	228.585	247.481	179.912	1.10138	0.202265	5.44525	5.17336e-08	1.08121e-05
chr11	3636644	3636928	32.6584	27.2863	18.5911	73.9483	54.7762	58.924	44.3641	1.025	0.267387	3.83339	0.00012639	0.00410659
chr11	3643679	3644234	87.4403	90.0448	90.89	159.685	154.848	140.511	120.57	0.685869	0.206179	3.32658	0.000879197	0.0161553
chr11	3924545	3925141	141.169	140.07	147.696	225.06	251.76	243.855	191.602	0.687435	0.190461	3.60931	0.000307008	0.00766434
chr11	4233296	4233794	90.6008	80.9494	83.6601	207.913	195.93	145.95	134.167	0.987031	0.214449	4.60263	4.17195e-06	0.000329018
chr11	4903111	4904169	291.819	203.738	189.01	336.518	561.456	386.179	328.12	0.80297	0.221789	3.62043	0.000294118	0.00744966
chr11	5114136	5114537	36.8724	23.6481	11.3613	48.2271	56.883	51.6718	38.1106	0.877049	0.287352	3.05217	0.00227193	0.0307935
chr11	5641892	5642759	150.65	174.632	179.714	295.793	270.721	326.348	232.977	0.754261	0.191043	3.94811	7.87691e-05	0.00289865
chr11	6196588	6197281	60.0494	38.2008	56.8063	229.347	337.084	182.211	150.616	1.94414	0.242905	8.00369	1.2074e-15	6.29488e-12
chr11	6434290	6434618	33.7119	29.1054	35.1166	70.7331	53.7228	65.2697	47.9433	0.801783	0.255197	3.14182	0.00167899	0.0251518
chr11	6590881	6591143	35.8189	60.9394	67.1347	76.0917	109.552	112.409	76.991	0.729615	0.249837	2.92037	0.00349618	0.0409385
chr11	6668315	6668528	24.2304	38.2008	27.8867	56.8009	72.6838	63.4566	47.2099	0.901572	0.260631	3.45919	0.000541808	0.0114802
chr11	7672401	7673203	74.7983	84.5876	98.1199	140.395	160.115	203.968	126.997	0.862607	0.219364	3.9323	8.41359e-05	0.00304331
chr11	7882063	7882587	29.4979	22.7386	38.2151	69.6614	58.9898	67.9892	47.8487	0.934674	0.260053	3.59417	0.000325424	0.00800366
chr11	8051518	8051952	48.4609	55.4822	50.6092	145.753	175.916	185.837	110.343	1.51833	0.219996	6.90162	5.14139e-12	6.44016e-09
chr11	8809070	8809328	17.9095	12.7336	29.9524	39.6534	35.8152	57.111	32.1958	0.873331	0.293633	2.97423	0.00293722	0.0366457
chr11	8816193	8816710	113.778	100.959	124.974	152.183	193.823	195.809	146.921	0.608955	0.207266	2.93804	0.00330294	0.0394908
chr11	8832058	8832776	229.662	219.2	238.586	370.813	389.754	344.479	298.749	0.634724	0.180338	3.51964	0.000432135	0.00977826
chr11	8855562	8855768	21.07	23.6481	23.7553	49.2989	50.5626	50.7653	36.5167	0.924297	0.269275	3.43253	0.000597969	0.0122974
chr11	9083381	9083708	37.9259	37.2913	34.0838	85.7371	50.5626	66.1762	51.9628	0.741198	0.257302	2.88066	0.00396846	0.0444396
chr11	9738109	9738690	94.8148	69.1253	102.251	120.032	200.144	183.118	128.247	0.804256	0.231907	3.468	0.000524339	0.0111986
chr11	9773599	9774034	90.6008	100.959	112.58	249.709	247.546	178.585	163.33	1.03053	0.211229	4.87874	1.06767e-06	0.000114144
chr11	10324252	10324839	185.416	193.733	257.177	406.18	383.433	382.553	301.415	0.807915	0.191995	4.20801	2.57632e-05	0.0012779
chr11	10339078	10339962	90.6008	99.1403	123.941	206.841	206.464	165.894	148.813	0.793018	0.210238	3.77201	0.000161939	0.00490784
chr11	10348798	10349225	68.4773	63.6681	71.266	114.673	254.92	197.622	128.438	1.26207	0.245525	5.14029	2.7431e-07	4.04348e-05
chr11	10372925	10373830	240.197	165.537	223.094	469.411	562.509	446.916	351.277	1.12453	0.197871	5.68313	1.32254e-08	3.71299e-06
chr11	10432435	10432747	61.1029	55.4822	58.8719	87.8806	142.207	118.755	87.3832	0.863039	0.233666	3.69348	0.000221208	0.00612129
chr11	10623463	10623770	32.6584	39.1104	32.0181	69.6614	72.6838	58.924	50.8427	0.801493	0.251229	3.19028	0.00142133	0.0224178
chr11	10707962	10708230	29.4979	26.3768	34.0838	49.2989	57.9364	61.6436	43.1395	0.757519	0.260633	2.90646	0.00365539	0.0421478
chr11	10956552	10956880	108.51	88.2257	117.744	237.921	222.265	170.426	157.515	0.898379	0.212596	4.22576	2.38138e-05	0.00120475
chr11	12015341	12015694	67.4238	51.844	60.9376	107.171	106.392	127.82	86.9315	0.81486	0.22559	3.61214	0.000303684	0.00761191
chr11	12082156	12082820	28.4444	50.9344	42.3465	61.0877	84.2711	78.8675	57.6586	0.734698	0.255079	2.88028	0.00397322	0.0444727
chr11	12090607	12091025	93.7613	128.246	99.1527	168.259	187.503	155.015	138.656	0.597132	0.210486	2.83692	0.00455508	0.0487103
chr11	12111632	12111919	46.3539	45.4772	57.8391	142.538	111.659	135.072	89.8232	1.20965	0.227961	5.3064	1.11809e-07	1.98968e-05
chr11	12149884	12150340	112.724	120.06	74.3646	231.49	161.168	150.483	141.715	0.715195	0.230561	3.10198	0.00192233	0.0275601
chr11	12526784	12527237	33.7119	46.3867	46.4778	83.5937	86.3779	65.2697	60.303	0.756417	0.24626	3.07162	0.00212898	0.029501
chr11	13227707	13227991	21.07	20.9195	28.9195	39.6534	47.4025	67.0827	37.5079	0.899221	0.278315	3.23094	0.00123382	0.0203156
chr11	13896260	13896460	53.7284	31.834	34.0838	73.9483	92.6982	74.3349	60.1046	0.854089	0.252483	3.38276	0.000717612	0.0139799
chr11	15677036	15677783	250.732	182.818	236.521	390.104	418.195	322.722	300.182	0.688928	0.197	3.4971	0.000470354	0.0103801
chr11	15692153	15692777	81.1193	70.0349	82.6273	223.988	182.236	194.902	139.151	1.22682	0.208125	5.89465	3.75479e-09	1.35132e-06
chr11	15721347	15721872	70.5843	70.0349	83.6601	162.901	241.226	183.118	135.254	1.2321	0.219116	5.62306	1.87605e-08	4.87072e-06
chr11	16836135	16836449	37.9259	32.7436	42.3465	60.016	63.2033	90.6523	54.4813	0.778207	0.254709	3.05528	0.00224852	0.0305853
chr11	16918220	16918614	42.1399	35.4722	46.4778	129.677	111.659	124.194	81.6034	1.36174	0.231001	5.89493	3.74841e-09	1.35132e-06
chr11	16927350	16927704	43.1934	29.1054	32.0181	54.6574	62.1499	73.4284	49.0921	0.729496	0.257549	2.83245	0.00461926	0.0491378
chr11	16945455	16945872	60.0494	73.673	74.3646	251.853	266.507	184.024	151.745	1.55582	0.21789	7.14038	9.30728e-13	1.51081e-09
chr11	16948293	16948698	61.1029	62.7585	49.5764	170.403	151.688	94.2784	98.3011	1.08062	0.241145	4.48119	7.42288e-06	0.000510698
chr11	16948880	16949168	79.0123	70.0349	61.9705	256.14	252.813	164.081	147.342	1.47094	0.224651	6.54765	5.84486e-11	4.62084e-08
chr11	16955307	16955839	65.3168	67.3062	53.7077	220.773	277.041	234.79	153.156	1.76687	0.211383	8.35864	6.34459e-17	5.32123e-13
chr11	16958276	16958570	30.5514	16.3718	28.9195	77.1634	93.7516	87.9328	55.7818	1.47608	0.259654	5.68478	1.30985e-08	3.68864e-06
chr11	16983682	16983991	34.7654	17.2813	29.9524	62.1594	54.7762	65.2697	44.0341	0.946563	0.26906	3.51803	0.000434755	0.00982378
chr11	17024016	17024492	100.082	114.602	113.613	158.614	195.93	240.229	153.845	0.768553	0.212534	3.61615	0.000299021	0.00753024
chr11	17175983	17176303	43.1934	32.7436	39.248	48.2271	100.072	86.1197	58.2673	0.84788	0.264215	3.20906	0.0013317	0.0214216
chr11	17479936	17480147	33.7119	31.834	27.8867	73.9483	56.883	53.4849	46.2915	0.812573	0.258897	3.1386	0.00169757	0.0253375
chr11	17484446	17485250	225.448	243.758	292.294	344.02	412.928	397.057	319.251	0.55189	0.188591	2.92639	0.00342922	0.0404367
chr11	17593709	17594147	42.1399	55.4822	61.9705	95.3826	146.421	189.463	98.4766	1.21639	0.249037	4.8844	1.03743e-06	0.000111987
chr11	17853353	17853734	29.4979	23.6481	32.0181	62.1594	63.2033	55.2979	44.3041	0.902878	0.259732	3.4762	0.000508582	0.0109641
chr11	18386100	18386405	41.0864	32.7436	25.821	65.3746	71.6304	82.4936	53.1916	0.958918	0.254189	3.77246	0.000161649	0.00489981
chr11	18671428	18672155	206.486	165.537	165.255	265.785	289.682	281.929	229.112	0.588244	0.191143	3.07751	0.00208737	0.0290896
chr11	18679241	18679583	24.2304	20.9195	30.9852	75.02	58.9898	67.9892	46.3557	1.16572	0.261999	4.44934	8.61333e-06	0.000571562
chr11	18714560	18715599	309.728	308.335	289.195	853.085	686.809	576.549	503.95	1.12056	0.190628	5.87823	4.14677e-09	1.46238e-06
chr11	18727680	18728206	87.4403	97.3212	99.1527	174.689	168.542	171.333	133.08	0.776345	0.202532	3.83319	0.000126491	0.00410917
chr11	18728444	18728832	52.6749	63.6681	67.1347	147.897	127.46	126.007	97.4735	0.997895	0.220557	4.52443	6.05572e-06	0.000438529
chr11	18741689	18741952	26.3374	39.1104	15.4926	43.9403	45.2957	86.1197	42.716	0.855426	0.292077	2.92877	0.00340307	0.040244
chr11	18742423	18743120	188.576	320.159	222.061	370.813	399.234	470.486	328.555	0.683608	0.210651	3.24522	0.00117359	0.0196363
chr11	18770441	18770773	27.3909	27.2863	35.1166	47.1554	67.4169	65.2697	44.9393	0.830614	0.262526	3.16394	0.0015565	0.0239112
chr11	18786834	18787098	29.4979	29.1054	25.821	52.514	50.5626	56.2044	40.6176	0.757929	0.261771	2.89539	0.00378693	0.0431435
chr11	19418501	19419193	63.2099	70.0349	60.9376	137.179	220.158	164.987	119.418	1.25181	0.226459	5.52777	3.24325e-08	7.51429e-06
chr11	19428900	19429796	144.329	134.612	122.908	227.203	321.283	270.144	203.413	0.930252	0.202182	4.60105	4.20362e-06	0.00033111
chr11	19453964	19454706	67.4238	42.7485	74.3646	131.821	158.008	121.474	99.3067	1.0068	0.234566	4.29217	1.76937e-05	0.000965531
chr11	19495118	19495394	25.2839	20.9195	27.8867	60.016	46.3491	46.2327	37.7813	0.847049	0.270625	3.12998	0.00174821	0.0258158
chr11	19954659	19954863	20.0165	25.4672	27.8867	51.4423	51.616	52.5783	38.1678	0.884264	0.267808	3.30186	0.000960445	0.0171771
chr11	19956217	19956776	214.913	301.968	193.141	445.833	561.456	462.327	363.273	0.947068	0.204015	4.64216	3.44787e-06	0.000282748
chr11	20024264	20024676	22.1234	18.1909	28.9195	40.7251	46.3491	55.2979	35.2677	0.838686	0.276951	3.02829	0.00245945	0.0325132
chr11	20054208	20054425	24.2304	20.01	28.9195	48.2271	54.7762	43.5131	36.6127	0.812297	0.272006	2.98632	0.00282361	0.0356867
chr11	20088004	20088901	150.65	117.331	141.499	287.219	373.953	300.966	228.603	1.12069	0.19998	5.60403	2.09429e-08	5.28095e-06
chr11	20111093	20111984	370.831	310.154	382.151	548.718	524.587	519.438	442.647	0.54274	0.177442	3.05869	0.0022231	0.0303454
chr11	20364253	20364781	46.3539	67.3062	54.7406	111.458	146.421	109.689	89.3282	0.975774	0.232311	4.20029	2.66574e-05	0.00131147
chr11	20566975	20567425	13.6955	19.1004	16.5255	30.008	71.6304	48.0457	33.1676	1.20559	0.296503	4.06604	4.78189e-05	0.00200312
chr11	20567618	20568115	23.1769	31.834	14.4598	33.2231	49.5093	62.5501	35.7922	0.82165	0.289427	2.83888	0.00452717	0.0484897
chr11	20582888	20583237	47.4074	32.7436	38.2151	82.522	90.5914	70.7088	60.3647	0.889663	0.246091	3.61518	0.000300145	0.00754968
chr11	20605675	20606007	20.0165	29.1054	25.821	39.6534	55.8296	55.2979	37.6206	0.812208	0.272934	2.97584	0.00292183	0.0365161
chr11	20610476	20610965	27.3909	28.1959	25.821	64.3029	71.6304	65.2697	47.1018	1.09064	0.255529	4.26818	1.97075e-05	0.00104542
chr11	20616221	20616657	82.1728	72.7635	80.5616	229.347	187.503	238.416	148.461	1.33081	0.207532	6.41254	1.43116e-10	9.53986e-08
chr11	20618105	20618788	167.506	225.567	203.47	362.239	299.162	360.796	269.79	0.709198	0.19435	3.64908	0.000263178	0.00690509
chr11	20638417	20638787	33.7119	41.839	44.4122	83.5937	111.659	119.661	72.4795	1.19477	0.241532	4.94664	7.55063e-07	8.8008e-05
chr11	20681448	20681911	57.9424	41.839	48.5435	95.3826	133.78	96.0915	78.9299	0.978865	0.238357	4.10672	4.01318e-05	0.00177111
chr11	27261106	27261401	29.4979	16.3718	24.7882	65.3746	74.7906	76.148	47.8285	1.33433	0.264089	5.05257	4.35904e-07	5.77688e-05
chr11	27264206	27264552	56.8889	37.2913	48.5435	142.538	175.916	107.876	94.8423	1.35625	0.241232	5.62219	1.88551e-08	4.88869e-06
chr11	27304367	27304688	51.6214	36.3817	66.1018	75.02	113.766	97.9045	73.4659	0.763115	0.249473	3.05891	0.00222146	0.0303303
chr11	30385601	30386088	52.6749	34.5627	63.0033	110.387	131.674	106.063	83.0607	1.04595	0.240592	4.34741	1.37752e-05	0.000801831
chr11	32386294	32387023	56.8889	50.0249	77.4631	106.1	107.446	99.7176	82.94	0.669394	0.231011	2.89767	0.00375942	0.042927
chr11	32558917	32559242	37.9259	49.1154	40.2808	54.6574	87.4312	87.0262	59.4062	0.713229	0.252563	2.82396	0.00474337	0.049973
chr11	33529568	33529976	48.4609	42.7485	29.9524	63.2311	105.339	83.4001	62.1887	0.884134	0.255555	3.45966	0.000540864	0.011464
chr11	33721062	33721736	143.276	209.195	145.631	235.777	356.045	246.574	222.75	0.664243	0.219001	3.03305	0.00242092	0.0321914
chr11	33734718	33735070	44.2469	29.1054	45.445	65.3746	65.3101	90.6523	56.689	0.760581	0.255035	2.98226	0.00286133	0.0360167
chr11	33979051	33979355	53.7284	60.9394	51.6421	92.1674	85.3245	106.97	75.1286	0.676611	0.230209	2.93912	0.00329149	0.0394012
chr11	34292167	34292566	73.7448	60.0299	84.693	127.534	178.023	153.202	112.871	0.947146	0.223117	4.24506	2.18532e-05	0.00113017
chr11	34418519	34419005	69.5308	72.7635	64.0361	114.673	132.727	96.998	91.7881	0.649156	0.223423	2.9055	0.00366666	0.0422146
chr11	34486073	34486652	53.7284	68.2158	71.266	148.968	153.795	152.296	108.045	1.09942	0.215943	5.09124	3.55725e-07	4.95809e-05
chr11	35910665	35911246	57.9424	30.0149	50.6092	84.6654	85.3245	97.9045	67.7435	0.813386	0.249008	3.26651	0.00108884	0.0186735
chr11	36263180	36263431	21.07	19.1004	26.8539	35.3666	53.7228	51.6718	34.6309	0.855965	0.279144	3.06639	0.00216659	0.02984
chr11	36475306	36475886	91.6543	103.688	119.81	154.327	192.77	188.557	141.801	0.688823	0.208564	3.3027	0.000957585	0.0171402
chr11	36639612	36640183	56.8889	30.9245	35.1166	87.8806	136.94	70.7088	69.7433	1.0378	0.266477	3.89451	9.83975e-05	0.00340128
chr11	36718723	36719121	62.1564	36.3817	44.4122	127.534	126.407	80.6806	79.5952	1.03855	0.250162	4.1515	3.30307e-05	0.00153715
chr11	43320008	43320382	22.1234	9.09544	23.7553	77.1634	64.2567	60.7371	42.8552	1.4921	0.28063	5.31698	1.05505e-07	1.90563e-05
chr11	43942064	43942698	198.058	199.19	249.948	352.594	480.345	402.496	313.772	0.85163	0.195789	4.34973	1.36303e-05	0.000795257
chr11	43983632	43985241	198.058	137.341	162.156	282.933	294.949	278.303	225.623	0.715087	0.197367	3.62313	0.00029106	0.00738861
chr11	44005046	44005306	31.6049	40.9295	37.1823	56.8009	89.538	77.961	55.6694	0.864971	0.253749	3.40877	0.000652573	0.0131169
chr11	44006639	44007101	101.136	83.678	112.58	262.57	220.158	207.594	164.619	1.09504	0.207362	5.2808	1.28624e-07	2.21337e-05
chr11	44009041	44009313	50.5679	60.0299	44.4122	101.813	95.8583	96.998	74.9465	0.805755	0.230658	3.49329	0.000477107	0.0104907
chr11	44011099	44011802	197.004	197.371	203.47	384.745	292.842	296.433	261.978	0.644618	0.19193	3.3586	0.000783377	0.0148794
chr11	44014458	44015020	64.2633	69.1253	91.9229	167.187	147.474	160.455	116.738	0.958666	0.216848	4.42091	9.82843e-06	0.000630085
chr11	44023146	44023583	31.6049	57.3012	54.7406	96.4543	121.14	137.792	83.172	1.11232	0.245167	4.537	5.70606e-06	0.000417374
chr11	44032537	44032963	60.0494	55.4822	52.6749	123.247	101.125	106.97	83.2581	0.860365	0.225129	3.82166	0.000132559	0.00425755
chr11	44033190	44033738	67.4238	59.1203	78.4959	170.403	148.528	165.894	114.977	1.10971	0.214946	5.16272	2.43382e-07	3.69676e-05
chr11	44039515	44040135	74.7983	57.3012	64.0361	144.681	113.766	106.97	93.5921	0.789079	0.226375	3.48572	0.000490817	0.0107067
chr11	44069435	44069938	122.206	95.5021	97.0871	167.187	218.051	182.211	147.041	0.764741	0.209559	3.64929	0.000262964	0.00690422
chr11	44383419	44383999	111.671	109.145	136.335	284.004	239.119	206.687	181.16	0.929461	0.205996	4.51204	6.42071e-06	0.000457205
chr11	44398185	44399081	176.988	164.627	201.404	378.315	338.138	302.779	260.375	0.832981	0.191242	4.35563	1.32683e-05	0.000778905
chr11	44399595	44399994	120.099	125.517	99.1527	305.439	245.44	182.211	179.643	0.9631	0.219047	4.39678	1.09868e-05	0.000685439
chr11	44410429	44411562	96.9218	83.678	85.7258	175.761	170.649	149.576	127.052	0.807895	0.207251	3.89815	9.69313e-05	0.00336299
chr11	44419305	44420629	176.988	180.999	138.401	480.128	470.865	387.085	305.744	1.30625	0.194117	6.72918	1.70626e-11	1.6879e-08
chr11	44443562	44443924	45.3004	40.0199	56.8063	99.6694	141.154	94.2784	79.5381	1.06209	0.241751	4.3933	1.11644e-05	0.00069427
chr11	44465323	44466024	62.1564	61.849	59.9048	97.526	119.033	122.381	87.1416	0.7797	0.222984	3.49666	0.000471119	0.0103934
chr11	44741282	44741869	48.4609	40.9295	56.8063	97.526	106.392	109.689	76.634	0.963196	0.231669	4.15763	3.2156e-05	0.0015096
chr11	44747543	44748236	217.02	216.471	227.225	566.937	465.598	398.87	348.687	1.02179	0.19139	5.33879	9.35674e-08	1.73718e-05
chr11	44753578	44753954	82.1728	100.05	83.6601	294.721	222.265	233.883	169.459	1.34468	0.208048	6.46332	1.02433e-10	7.13337e-08
chr11	44905624	44906075	82.1728	47.2963	60.9376	120.032	102.179	126.007	89.7707	0.760571	0.23497	3.23688	0.00120844	0.0200235
chr11	44925913	44926500	154.864	165.537	129.105	485.487	488.772	318.19	290.326	1.36573	0.209932	6.50557	7.74003e-11	5.8096e-08
chr11	44927816	44928033	41.0864	50.0249	49.5764	100.741	91.6448	61.6436	65.7862	0.719512	0.247187	2.9108	0.00360505	0.041747
chr11	44928049	44928558	226.502	281.959	233.422	664.463	567.776	467.766	406.981	1.09156	0.194416	5.61456	1.97068e-08	5.06864e-06
chr11	44933852	44934145	67.4238	69.1253	87.7915	271.144	242.279	242.948	163.452	1.5815	0.205904	7.68074	1.58167e-14	5.65012e-11
chr11	45161768	45162346	51.6214	39.1104	66.1018	174.689	181.183	172.239	114.158	1.54413	0.225139	6.85856	6.95593e-12	8.18178e-09
chr11	45726087	45726639	56.8889	64.5776	106.383	156.47	142.207	173.146	116.612	0.914367	0.233949	3.90841	9.29053e-05	0.00326382
chr11	46197322	46198575	132.741	126.427	140.466	205.769	191.717	232.07	171.532	0.599444	0.196625	3.04868	0.00229853	0.0310317
chr11	46907428	46908203	186.469	274.682	259.243	401.893	505.626	543.914	361.971	0.91528	0.202126	4.52825	5.94728e-06	0.000432073
chr11	46928101	46928565	120.099	109.145	115.678	231.49	155.901	187.65	153.327	0.662252	0.209969	3.15404	0.00161026	0.0244681
chr11	47727237	47727635	56.8889	50.9344	47.5107	125.391	93.7516	132.352	84.4714	1.02856	0.231702	4.43917	9.03061e-06	0.000592337
chr11	47902670	47903163	42.1399	38.2008	36.1494	57.8726	80.0575	103.344	59.6273	0.885269	0.254759	3.47492	0.000511002	0.010997
chr11	48017877	48018113	24.2304	29.1054	20.6568	76.0917	54.7762	69.8023	45.7771	1.17981	0.263944	4.46992	7.82494e-06	0.000532057
chr11	48027231	48028586	502.518	647.595	557.734	850.941	922.768	814.058	715.936	0.557078	0.176421	3.15767	0.00159038	0.0242673
chr11	48037399	48037862	79.0123	77.3112	68.1675	152.183	140.101	130.539	107.886	0.815473	0.212962	3.82919	0.000128567	0.00415911
chr11	48039164	48039437	66.3703	62.7585	33.0509	101.813	117.98	85.2132	77.8642	0.7672	0.250265	3.06555	0.00217267	0.0298939
chr11	48121535	48121952	66.3703	52.7535	42.3465	106.1	90.5914	100.624	76.4643	0.76497	0.234906	3.2565	0.00112795	0.0191171
chr11	56911620	56912515	258.107	221.019	279.9	423.327	400.288	324.535	317.863	0.547232	0.191695	2.85471	0.00430764	0.0469226
chr11	56922965	56923224	24.2304	12.7336	32.0181	56.8009	43.1889	56.2044	37.5294	0.935382	0.283755	3.29645	0.000979153	0.0173955
chr11	56923461	56923816	45.3004	30.0149	46.4778	90.024	56.883	77.0545	57.6258	0.739744	0.256145	2.88799	0.0038771	0.043783
chr11	56970937	56971208	31.6049	27.2863	29.9524	78.2351	73.7372	74.3349	52.5251	1.14244	0.249558	4.57784	4.69809e-06	0.000359917
chr11	56984616	56984861	27.3909	20.01	24.7882	56.8009	53.7228	37.1675	36.6467	0.827526	0.275762	3.00087	0.00269209	0.0345148
chr11	57055408	57055757	56.8889	48.2058	66.1018	96.4543	100.072	135.978	83.9502	0.836308	0.234632	3.56433	0.00036478	0.00867499
chr11	57125495	57125843	60.0494	50.9344	57.8391	122.175	92.6982	101.531	80.8712	0.794231	0.228875	3.47016	0.000520149	0.0111338
chr11	57135758	57136412	95.8683	140.979	78.4959	124.319	183.29	255.64	146.432	0.708489	0.249475	2.83992	0.00451244	0.0483911
chr11	57150872	57151223	51.6214	77.3112	85.7258	118.96	121.14	145.044	99.967	0.737436	0.229408	3.21452	0.00130663	0.0211523
chr11	57157913	57158342	81.1193	89.1353	118.777	241.136	168.542	162.268	143.496	0.866374	0.224528	3.85864	0.000114019	0.00379806
chr11	57315365	57315713	49.5144	50.9344	40.2808	88.9523	73.7372	87.0262	65.0742	0.71367	0.237729	3.00203	0.00268186	0.0344192
chr11	57336820	57337137	83.2263	109.145	100.186	151.112	159.062	164.081	127.802	0.625901	0.207824	3.01168	0.00259805	0.0337442
chr11	57364866	57366091	234.93	321.978	245.816	863.802	880.633	798.647	557.634	1.53306	0.185224	8.2768	1.26531e-16	9.17135e-13
chr11	57389747	57390103	26.3374	22.7386	16.5255	51.4423	35.8152	48.0457	33.4841	0.828114	0.280551	2.95174	0.00315984	0.0383575
chr11	57400240	57400591	29.4979	29.1054	32.0181	94.3109	101.125	77.961	60.6698	1.35195	0.246709	5.47994	4.2548e-08	9.30567e-06
chr11	57532232	57532861	266.535	216.471	189.01	454.407	424.516	291.9	307.14	0.717897	0.210437	3.41147	0.000646142	0.0130134
chr11	57566392	57567025	138.008	154.622	153.893	228.275	238.066	263.798	196.111	0.650357	0.191918	3.38872	0.000702198	0.0137728
chr11	57601022	57601601	49.5144	43.6581	68.1675	132.893	97.9651	88.8393	80.1728	0.845527	0.242699	3.48385	0.000494262	0.0107612
chr11	57602346	57602966	109.564	78.2207	92.9557	294.721	278.095	185.837	173.232	1.26723	0.222215	5.70271	1.17916e-08	3.42048e-06
chr11	57640783	57642046	135.901	110.055	141.499	360.096	287.575	313.657	224.797	1.19474	0.198046	6.03264	1.613e-09	6.56438e-07
chr11	57642459	57642818	53.7284	50.0249	39.248	122.175	125.353	104.25	82.4633	1.13116	0.230635	4.90457	9.3633e-07	0.000103984
chr11	57732146	57732446	17.9095	20.01	29.9524	60.016	68.4702	81.5871	46.3242	1.33303	0.267549	4.98237	6.28095e-07	7.70253e-05
chr11	57767616	57767925	28.4444	14.5527	16.5255	43.9403	67.4169	31.7283	33.768	0.960067	0.296159	3.24173	0.00118806	0.0197927
chr11	57815265	57815680	38.9794	26.3768	26.8539	91.0957	86.3779	74.3349	57.3364	1.22276	0.251739	4.85725	1.19025e-06	0.00012492
chr11	59210502	59211525	109.564	73.673	70.2332	146.825	206.464	158.642	127.567	0.891137	0.227415	3.91854	8.90864e-05	0.00316948
chr11	59483218	59483835	84.2798	60.0299	70.2332	115.745	139.047	112.409	96.9574	0.685659	0.22359	3.06658	0.00216521	0.0298338
chr11	59495626	59496908	90.6008	100.05	99.1527	135.036	198.037	156.829	129.951	0.675437	0.214447	3.14966	0.00163458	0.0247034
chr11	59823692	59824504	208.593	166.446	165.255	258.283	317.07	254.733	228.397	0.56491	0.197133	2.86563	0.00416183	0.0459322
chr11	60520788	60521184	139.062	116.422	124.974	230.419	259.134	308.218	196.371	0.97182	0.200753	4.84087	1.29273e-06	0.000132644
chr11	60548994	60549467	36.8724	59.1203	60.9376	143.61	163.275	149.576	102.232	1.34396	0.228979	5.86935	4.37501e-09	1.52889e-06
chr11	60572924	60573522	119.045	109.145	119.81	329.016	336.031	269.237	213.714	1.29967	0.195815	6.63723	3.19623e-11	2.81534e-08
chr11	60573524	60573907	33.7119	50.9344	40.2808	84.6654	65.3101	94.2784	61.5302	0.817006	0.249228	3.27815	0.0010449	0.0181507
chr11	60755405	60755673	38.9794	36.3817	40.2808	65.3746	61.0965	85.2132	54.5544	0.74319	0.249312	2.98097	0.00287337	0.0361244
chr11	60760468	60761018	190.683	281.959	204.503	350.451	396.074	397.964	303.605	0.687554	0.198275	3.46769	0.00052496	0.0112082
chr11	60761121	60761569	62.1564	63.6681	72.2989	96.4543	111.659	125.1	88.5562	0.663962	0.223441	2.97153	0.0029632	0.0368564
chr11	60792380	60792645	20.0165	23.6481	18.5911	41.7969	54.7762	34.4479	32.2128	0.838975	0.282855	2.96609	0.00301608	0.0372487
chr11	61362874	61363413	109.564	164.627	154.926	204.697	203.304	298.246	189.227	0.637401	0.220029	2.89689	0.0037688	0.0430037
chr11	61415059	61415288	23.1769	20.01	13.4269	39.6534	43.1889	46.2327	30.9481	0.934038	0.283913	3.28987	0.00100232	0.0176781
chr11	61421878	61422221	63.2099	45.4772	39.248	108.243	94.805	98.811	74.9657	0.890461	0.237504	3.74925	0.000177363	0.00523269
chr11	61423860	61424581	250.732	361.089	304.688	572.295	528.801	649.071	444.446	0.854704	0.191689	4.45881	8.24141e-06	0.000553161
chr11	61433984	61434921	132.741	149.165	151.828	250.781	312.856	363.516	226.814	0.994588	0.201514	4.93558	7.99146e-07	9.17055e-05
chr11	61800685	61802125	269.695	231.024	309.852	532.642	492.986	431.505	377.951	0.77803	0.189022	4.11609	3.85359e-05	0.00172315
chr11	61809459	61810190	502.518	694.891	509.191	864.873	910.128	774.171	709.295	0.532231	0.186919	2.84739	0.00440793	0.0476892
chr11	62043518	62044004	25.2839	20.01	25.821	37.51	40.0288	64.3631	35.5028	0.797319	0.281334	2.83406	0.00459601	0.0489677
chr11	62672874	62673121	44.2469	48.2058	35.1166	88.9523	92.6982	91.5588	66.7964	0.946989	0.237177	3.99276	6.53099e-05	0.00251566
chr11	62721824	62722536	94.8148	169.175	147.696	178.976	274.934	260.172	187.628	0.693755	0.229351	3.02486	0.00248745	0.0327388
chr11	62775419	62775851	82.1728	92.7734	110.514	181.12	137.994	167.707	128.713	0.688159	0.213972	3.21611	0.00129939	0.0210652
chr11	62789990	62790280	36.8724	32.7436	38.2151	93.2391	110.606	108.783	70.0765	1.32836	0.237275	5.59839	2.16349e-08	5.40597e-06
chr11	63273345	63274100	306.568	290.144	378.02	546.574	619.392	513.092	442.298	0.723916	0.185467	3.90321	9.49265e-05	0.00331879
chr11	64086322	64086658	138.008	198.281	115.678	275.431	348.672	197.622	212.282	0.747094	0.232977	3.20673	0.00134254	0.0215439
chr11	64153864	64154187	27.3909	34.5627	21.6897	70.7331	71.6304	87.9328	52.3233	1.21448	0.257383	4.71856	2.37524e-06	0.000212419
chr11	64215516	64215755	38.9794	61.849	32.0181	88.9523	99.0185	119.661	73.4131	1.01854	0.250744	4.06209	4.86359e-05	0.00202766
chr11	64215871	64216163	27.3909	46.3867	49.5764	101.813	104.285	112.409	73.6435	1.16846	0.24295	4.80948	1.51325e-06	0.000149391
chr11	64245058	64245524	70.5843	66.3967	66.1018	125.391	102.179	118.755	91.5678	0.683624	0.219467	3.11493	0.0018399	0.026711
chr11	64286325	64286889	94.8148	90.0448	80.5616	151.112	140.101	189.463	124.349	0.767474	0.21371	3.5912	0.000329159	0.00806775
chr11	64338850	64339654	327.638	346.536	351.166	660.176	646.78	613.716	491.002	0.846458	0.170713	4.95838	7.1084e-07	8.47481e-05
chr11	64392400	64392600	16.856	30.0149	27.8867	67.518	65.3101	72.5219	46.6846	1.19499	0.263498	4.53511	5.75734e-06	0.000420683
chr11	64438475	64438820	50.5679	59.1203	61.9705	86.8089	93.7516	111.502	77.2869	0.671263	0.230152	2.9166	0.00353868	0.0412533
chr11	64463507	64463885	83.2263	84.5876	79.5288	331.16	334.978	265.611	196.515	1.73251	0.201517	8.59737	8.15635e-18	1.12384e-13
chr11	64467495	64467780	40.0329	50.9344	28.9195	69.6614	79.0041	76.148	57.4501	0.761419	0.251003	3.03351	0.00241729	0.0321587
chr11	64467853	64468245	74.7983	72.7635	47.5107	120.032	109.552	126.913	91.9284	0.760312	0.229302	3.31576	0.000913927	0.0166043
chr11	64479573	64480518	577.317	915.91	614.54	1276.41	1201.92	1259.16	974.209	0.753672	0.195472	3.85564	0.000115426	0.00383299
chr11	64721631	64722659	115.885	90.9544	103.284	198.267	178.023	196.716	147.188	0.803607	0.203266	3.95348	7.70233e-05	0.00285017
chr11	64728138	64728638	132.741	159.17	142.532	264.713	211.731	223.005	188.982	0.624032	0.19764	3.15742	0.00159169	0.0242758
chr11	66097668	66098015	158.025	282.868	184.879	333.303	375.006	348.105	280.364	0.672576	0.213954	3.14355	0.00166911	0.0250427
chr11	66607810	66608142	45.3004	80.0398	45.445	126.462	103.232	116.941	86.2368	0.868991	0.242504	3.58341	0.000339133	0.00823093
chr11	67296939	67297232	86.3868	94.5925	86.7586	171.474	178.023	168.613	130.975	0.860644	0.203204	4.23537	2.28173e-05	0.00116782
chr11	67314301	67314641	54.7819	42.7485	50.6092	113.602	71.6304	80.6806	69.0087	0.721503	0.244647	2.94916	0.00318641	0.0385805
chr11	67423832	67424091	31.6049	39.1104	50.6092	64.3029	63.2033	119.661	61.4153	0.843905	0.267535	3.15437	0.00160847	0.0244447
chr11	67462514	67463083	96.9218	129.155	121.875	189.693	169.596	203.968	151.868	0.626253	0.205736	3.04397	0.00233482	0.03136
chr11	67546718	67547011	29.4979	14.5527	26.8539	64.3029	60.0431	58.0175	42.2113	1.11008	0.271606	4.0871	4.36798e-05	0.00187743
chr11	67587614	67587934	23.1769	48.2058	32.0181	73.9483	83.2177	95.1849	59.292	1.06411	0.258844	4.111	3.93944e-05	0.00174744
chr11	68735134	68735775	79.0123	76.4017	64.0361	123.247	126.407	116.941	97.6742	0.658157	0.21638	3.04168	0.00235266	0.0315335
chr11	68765824	68766368	70.5843	138.251	95.0214	175.761	156.955	188.557	137.522	0.676901	0.230306	2.93914	0.00329124	0.0394012
chr11	68953793	68954848	187.523	175.542	166.287	300.08	268.614	237.509	222.592	0.55534	0.191783	2.89567	0.00378347	0.0431169
chr11	68977199	68977423	16.856	23.6481	35.1166	39.6534	45.2957	68.8958	38.2443	0.808501	0.284673	2.84011	0.00450984	0.0483767
chr11	69018921	69019306	87.4403	84.5876	88.8243	109.315	164.329	167.707	117.034	0.672953	0.221731	3.03499	0.00240543	0.0320273
chr11	69279913	69280243	57.9424	71.8539	54.7406	105.028	103.232	124.194	86.1651	0.744849	0.226325	3.29106	0.000998091	0.0176249
chr11	69390693	69391114	74.7983	95.5021	105.35	178.976	216.998	237.509	151.522	1.07387	0.212911	5.04376	4.56484e-07	5.98617e-05
chr11	69526742	69527603	107.457	107.326	98.1199	166.116	150.635	174.052	133.951	0.588371	0.202892	2.89992	0.0037326	0.0427391
chr11	69654325	69654554	25.2839	37.2913	29.9524	70.7331	52.6694	81.5871	49.5862	0.947159	0.261644	3.62003	0.00029457	0.00745711
chr11	69785668	69786213	72.6913	120.06	65.069	219.701	263.347	312.751	175.603	1.41382	0.231496	6.10732	1.01318e-09	4.56646e-07
chr11	69860425	69860820	58.9959	43.6581	35.1166	88.9523	72.6838	84.3067	63.9522	0.714322	0.245819	2.90588	0.0036622	0.0421916
chr11	69981695	69982273	84.2798	87.3162	70.2332	162.901	112.713	158.642	112.681	0.746153	0.222147	3.35883	0.000782731	0.01487
chr11	70101155	70101414	31.6049	31.834	27.8867	66.4463	55.8296	61.6436	45.8742	0.844053	0.255805	3.29959	0.000968262	0.0172704
chr11	70101427	70102042	96.9218	82.7685	95.0214	212.199	168.542	151.389	134.474	0.852517	0.213258	3.99759	6.39913e-05	0.00247624
chr11	70301373	70301691	29.4979	43.6581	35.1166	80.3786	66.3635	65.2697	53.3807	0.811304	0.251824	3.22171	0.00127427	0.0207891
chr11	70316263	70316606	57.9424	64.5776	63.0033	122.175	116.926	106.063	88.448	0.791117	0.220461	3.58846	0.000332633	0.0081253
chr11	70572698	70573071	32.6584	52.7535	37.1823	71.8049	90.5914	87.0262	62.0028	0.864537	0.248232	3.48277	0.00049625	0.0107907
chr11	70578796	70579319	51.6214	75.4921	65.069	92.1674	145.368	149.576	96.549	0.870544	0.238445	3.65093	0.000261294	0.00688299
chr11	71242191	71242727	141.169	170.085	133.236	226.132	283.361	232.07	197.675	0.668739	0.200093	3.34214	0.000831357	0.0155277
chr11	71902903	71903517	213.86	310.154	273.703	440.475	461.384	397.964	349.59	0.643293	0.192718	3.338	0.000843834	0.0156879
chr11	71980157	71980634	44.2469	75.4921	66.1018	93.2391	115.873	126.913	86.9777	0.736056	0.237694	3.09665	0.00195721	0.0278923
chr11	72152813	72153352	66.3703	49.1154	60.9376	117.889	102.179	108.783	84.2122	0.792034	0.226396	3.49844	0.000467984	0.0103479
chr11	72163569	72163842	29.4979	40.9295	32.0181	79.3069	114.819	85.2132	63.6308	1.21793	0.249921	4.87326	1.09769e-06	0.000116665
chr11	72912719	72913694	254.946	343.807	245.816	475.841	601.485	478.644	400.09	0.802128	0.196696	4.07801	4.54228e-05	0.00193185
chr11	72924087	72924843	93.7613	100.959	77.4631	182.191	132.727	149.576	122.78	0.684645	0.216469	3.16279	0.00156265	0.0239751
chr11	72935047	72935443	63.2099	50.0249	74.3646	107.171	113.766	116.035	87.4286	0.745595	0.226747	3.28822	0.00100822	0.0177332
chr11	72998519	72998986	150.65	177.361	147.696	225.06	252.813	252.013	200.932	0.564482	0.192865	2.92682	0.00342443	0.040395
chr11	73126194	73126561	25.2839	24.5577	25.821	38.5817	45.2957	64.3631	37.3172	0.785425	0.274931	2.85681	0.00427922	0.0467097
chr11	73357000	73357858	131.687	192.823	168.353	436.188	454.01	394.338	296.233	1.25849	0.195954	6.42236	1.34176e-10	9.04991e-08
chr11	73652961	73653492	95.8683	97.3212	79.5288	165.044	165.382	151.389	125.756	0.737948	0.207255	3.56059	0.000370029	0.00875927
chr11	73916063	73916708	277.07	201.919	126.007	301.152	447.69	305.498	276.556	0.691423	0.238379	2.90052	0.00372542	0.0426825
chr11	74403619	74403874	40.0329	49.1154	46.4778	105.028	61.0965	94.2784	66.0048	0.796332	0.249182	3.19578	0.00139452	0.0221167
chr11	75133474	75134039	522.535	845.876	480.271	1226.04	1120.81	856.664	842.032	0.704688	0.217099	3.24593	0.00117068	0.0196031
chr11	75343391	75343831	73.7448	33.6531	47.5107	152.183	143.261	120.568	95.1534	1.2174	0.246306	4.94264	7.70725e-07	8.93002e-05
chr11	75346638	75346920	57.9424	48.2058	50.6092	77.1634	121.14	112.409	77.9116	0.85405	0.238605	3.57935	0.000344448	0.00832164
chr11	75350786	75351301	75.8518	96.4116	102.251	230.419	302.322	212.126	169.897	1.28335	0.214385	5.98618	2.14823e-09	8.50505e-07
chr11	75356065	75356563	28.4444	20.9195	38.2151	56.8009	57.9364	70.7088	45.5042	0.895447	0.265582	3.37164	0.000747233	0.014374
chr11	75367157	75367843	86.3868	55.4822	84.693	151.112	175.916	123.287	112.813	0.868318	0.229742	3.77953	0.000157125	0.00480561
chr11	75389015	75389434	45.3004	29.1054	26.8539	65.3746	60.0431	68.8958	49.2622	0.786631	0.258951	3.03776	0.00238346	0.0318139
chr11	75389703	75390066	32.6584	33.6531	41.3136	71.8049	97.9651	106.97	64.0608	1.15916	0.247901	4.67589	2.92677e-06	0.000249483
chr11	75392107	75392424	11.5885	20.01	28.9195	40.7251	63.2033	48.9523	35.5664	1.03612	0.287932	3.59849	0.000320068	0.00790648
chr11	75400817	75401860	151.704	152.803	161.123	288.291	336.031	280.116	228.345	0.879509	0.1895	4.6412	3.46386e-06	0.000283369
chr11	75478134	75478576	156.971	254.672	161.123	334.375	369.739	307.311	264.032	0.732145	0.211703	3.45836	0.000543473	0.0115016
chr11	75484698	75484987	40.0329	70.0349	85.7258	96.4543	96.9117	196.716	97.6459	0.810887	0.269957	3.00377	0.00266658	0.0343064
chr11	75825346	75825779	89.5473	52.7535	76.4302	138.251	161.168	113.315	105.244	0.798537	0.23355	3.41913	0.000628226	0.0127519
chr11	75893907	75894364	96.9218	106.417	83.6601	221.845	121.14	183.118	135.517	0.762987	0.230069	3.31634	0.000912058	0.0165885
chr11	76003853	76004169	37.9259	48.2058	43.3793	67.518	96.9117	87.0262	63.4945	0.816945	0.24372	3.35199	0.000802339	0.0151293
chr11	76349878	76350265	58.9959	42.7485	54.7406	96.4543	93.7516	85.2132	71.984	0.711331	0.233556	3.04565	0.00232175	0.0312519
chr11	76355484	76355971	51.6214	43.6581	37.1823	120.032	105.339	88.8393	74.4453	1.074	0.237834	4.51574	6.30947e-06	0.000451282
chr11	76375346	76376125	312.889	334.712	277.834	540.144	576.203	589.24	438.504	0.820156	0.176643	4.64301	3.43369e-06	0.000281872
chr11	76441225	76441427	32.6584	23.6481	28.9195	51.4423	55.8296	51.6718	40.695	0.744881	0.263334	2.82865	0.00467444	0.0495146
chr11	76847882	76848498	89.5473	105.507	75.3974	125.391	144.314	183.118	120.546	0.657004	0.222554	2.95211	0.00315611	0.0383281
chr11	77132094	77132774	133.794	70.9444	117.744	204.697	274.934	168.613	161.788	0.871804	0.237788	3.6663	0.000246081	0.0066132
chr11	77146236	77146555	52.6749	36.3817	48.5435	106.1	105.339	76.148	70.8644	0.911712	0.242896	3.75351	0.000174373	0.00516426
chr11	77230886	77231344	52.6749	87.3162	85.7258	117.889	136.94	164.081	107.438	0.775865	0.232608	3.33551	0.000851444	0.0157822
chr11	78654892	78655509	356.082	325.617	248.915	539.072	554.082	426.972	408.457	0.64495	0.196281	3.28585	0.00101676	0.0178272
chr11	82399709	82400438	71.6378	44.5676	56.8063	147.897	162.222	122.381	100.918	1.15601	0.230714	5.01056	5.42705e-07	6.83795e-05
chr11	82429153	82429964	209.646	117.331	203.47	312.941	305.483	257.453	234.387	0.643646	0.219286	2.93519	0.00333343	0.0397158
chr11	82434819	82435354	49.5144	29.1054	42.3465	122.175	102.179	111.502	76.1371	1.27058	0.240797	5.27656	1.31633e-07	2.2611e-05
chr11	82461844	82462220	35.8189	17.2813	23.7553	54.6574	48.4559	62.5501	40.4198	0.89911	0.275026	3.26919	0.00107857	0.0185402
chr11	82468090	82468414	25.2839	9.09544	22.7225	53.5857	48.4559	38.9805	33.0207	1.00618	0.292755	3.43692	0.000588365	0.0121504
chr11	82478832	82480352	120.099	89.1353	134.269	169.331	212.784	193.089	153.118	0.667975	0.212889	3.13766	0.00170302	0.0253915
chr11	82513777	82514791	111.671	55.4822	95.0214	165.044	154.848	144.137	121.034	0.719409	0.233894	3.07579	0.00209943	0.0292028
chr11	82543804	82544453	114.831	104.598	114.645	184.335	213.838	183.118	152.561	0.726216	0.199959	3.63183	0.000281419	0.00722146
chr11	82557034	82557425	47.4074	35.4722	35.1166	90.024	97.9651	77.0545	63.84	0.999416	0.243259	4.10845	3.98323e-05	0.00176151
chr11	82765094	82765471	42.1399	39.1104	49.5764	108.243	96.9117	88.8393	70.8035	1.01249	0.235376	4.30161	1.6956e-05	0.000935865
chr11	82851930	82852466	75.8518	60.0299	82.6273	132.893	133.78	155.015	106.7	0.846069	0.218639	3.86972	0.000108962	0.0036715
chr11	85396130	85396719	68.4773	49.1154	57.8391	116.817	85.3245	109.689	81.2104	0.725109	0.233272	3.10843	0.00188085	0.0271349
chr11	85396752	85397530	102.189	112.783	95.0214	161.829	191.717	179.492	140.505	0.706312	0.203674	3.46786	0.00052462	0.0112029
chr11	85874998	85875359	58.9959	34.5627	54.7406	112.53	83.2177	77.961	70.3346	0.751965	0.249166	3.01793	0.00254506	0.0332643
chr11	85921218	85921418	16.856	20.9195	26.8539	46.0837	45.2957	39.887	32.6493	0.811254	0.279031	2.9074	0.00364447	0.0420578
chr11	86133022	86133566	47.4074	55.4822	55.7734	115.745	95.8583	107.876	79.6905	0.884212	0.227553	3.88574	0.000102019	0.00349805
chr11	86133942	86134800	68.4773	82.7685	72.2989	141.466	172.756	138.698	112.744	0.905515	0.21535	4.20485	2.6125e-05	0.0012912
chr11	86417313	86417688	51.6214	35.4722	65.069	76.0917	117.98	103.344	74.9296	0.822491	0.250323	3.28572	0.00101721	0.0178302
chr11	86585765	86586106	30.5514	35.4722	49.5764	95.3826	101.125	69.8023	63.6517	1.01275	0.251771	4.02249	5.75861e-05	0.00228993
chr11	86649258	86649951	180.148	194.642	218.962	317.227	362.366	313.657	264.5	0.682961	0.187548	3.64154	0.000271017	0.00704579
chr11	86741610	86742265	91.6543	103.688	111.547	165.044	159.062	162.268	132.21	0.600564	0.203592	2.94984	0.0031794	0.0385198
chr11	93641355	93641677	34.7654	32.7436	22.7225	58.9443	76.8974	64.3631	48.406	0.953687	0.259238	3.67881	0.000234321	0.00637531
chr11	93689942	93690200	26.3374	14.5527	20.6568	34.2949	49.5093	44.4196	31.6285	0.835321	0.285729	2.92347	0.00346154	0.0406829
chr11	93695649	93696130	42.1399	45.4772	39.248	71.8049	72.6838	81.5871	58.8235	0.716462	0.240592	2.97791	0.00290224	0.036368
chr11	93721688	93722013	41.0864	18.1909	48.5435	58.9443	105.339	79.774	58.6463	0.947416	0.277778	3.41069	0.000647981	0.0130422
chr11	93777042	93777919	105.35	98.2307	119.81	204.697	210.678	147.763	147.755	0.714773	0.212886	3.35754	0.000786406	0.0149222
chr11	93779511	93780343	338.173	202.828	249.948	621.594	712.091	519.438	440.679	1.10535	0.208676	5.29695	1.17755e-07	2.06501e-05
chr11	93800134	93800602	56.8889	19.1004	35.1166	78.2351	102.179	62.5501	59.0116	0.903261	0.279055	3.23685	0.00120857	0.0200236
chr11	93936172	93936644	52.6749	69.1253	65.069	102.885	108.499	105.157	83.9016	0.667801	0.224172	2.97897	0.00289219	0.0362821
chr11	94465072	94465926	338.173	270.134	394.545	617.307	608.859	415.188	440.701	0.640607	0.206771	3.09815	0.00194735	0.0278011
chr11	94681376	94682099	77.9588	42.7485	61.9705	115.745	110.606	117.848	87.8128	0.797526	0.235344	3.38877	0.000702074	0.0137718
chr11	94749428	94749974	40.0329	32.7436	45.445	70.7331	74.7906	86.1197	58.3108	0.832335	0.245552	3.38966	0.000699805	0.0137453
chr11	94765154	94765573	27.3909	31.834	30.9852	57.8726	63.2033	49.8588	43.5241	0.762525	0.259409	2.93947	0.00328777	0.0393704
chr11	94778360	94778889	63.2099	53.6631	64.0361	121.104	122.193	97.9045	87.0184	0.805504	0.225133	3.5779	0.00034637	0.00835194
chr11	94783582	94784323	95.8683	100.959	105.35	166.116	181.183	149.576	133.175	0.647131	0.204499	3.16447	0.00155364	0.0238805
chr11	94981854	94982452	43.1934	36.3817	49.5764	73.9483	111.659	81.5871	66.0577	0.894282	0.246549	3.6272	0.000286511	0.00730487
chr11	94989461	94989993	77.9588	34.5627	55.7734	87.8806	124.3	93.3719	78.9745	0.725203	0.255702	2.83612	0.00456652	0.0487815
chr11	95176511	95176964	75.8518	72.7635	100.186	135.036	174.862	112.409	111.851	0.667901	0.228545	2.92241	0.00347336	0.0407653
chr11	95183748	95184203	42.1399	34.5627	37.1823	72.8766	94.805	90.6523	62.0364	1.01417	0.243119	4.1715	3.02605e-05	0.00144452
chr11	95239033	95239296	25.2839	17.2813	49.5764	57.8726	79.0041	55.2979	47.386	0.838192	0.283718	2.95431	0.0031337	0.0381647
chr11	95245843	95246150	67.4238	42.7485	53.7077	101.813	176.969	106.97	91.6053	1.04801	0.249214	4.20526	2.60781e-05	0.00128988
chr11	102097407	102097875	52.6749	32.7436	57.8391	70.7331	96.9117	92.4654	67.228	0.734654	0.249631	2.94296	0.00325086	0.0390813
chr11	102127024	102127327	47.4074	25.4672	30.9852	70.7331	74.7906	71.6153	53.4998	0.893736	0.257132	3.47579	0.00050935	0.0109708
chr11	102138381	102138637	51.6214	50.9344	50.6092	112.53	129.567	97.9045	82.1944	1.00565	0.228403	4.40299	1.06769e-05	0.000670662
chr11	102138737	102138966	27.3909	38.2008	37.1823	61.0877	67.4169	60.7371	48.6693	0.736484	0.253745	2.90246	0.00370248	0.0425268
chr11	102146359	102146616	14.749	23.6481	23.7553	41.7969	50.5626	35.3544	31.6444	0.808886	0.284199	2.8462	0.00442444	0.0478055
chr11	102157944	102158211	79.0123	100.05	102.251	191.837	201.197	171.333	140.947	0.902387	0.20733	4.35242	1.34645e-05	0.00078874
chr11	102164806	102165085	38.9794	57.3012	58.8719	93.2391	81.1109	97.9045	71.2345	0.698741	0.238184	2.93362	0.00335037	0.0398455
chr11	102187806	102188590	250.732	307.426	265.44	407.251	559.349	425.159	369.226	0.691364	0.193478	3.57335	0.000352446	0.00844461
chr11	102189304	102189552	20.0165	18.1909	16.5255	62.1594	31.6017	42.6066	31.8501	1.01452	0.290021	3.49807	0.00046863	0.0103551
chr11	102511658	102512267	54.7819	41.839	60.9376	111.458	96.9117	86.1197	75.3414	0.782976	0.236019	3.31743	0.000908508	0.0165421
chr11	102638516	102638910	106.403	70.0349	57.8391	138.251	146.421	125.1	107.342	0.703571	0.232378	3.0277	0.00246424	0.0325431
chr11	107461325	107462556	351.868	366.546	313.984	561.578	505.626	469.579	428.197	0.532028	0.178698	2.97725	0.00290844	0.0364166
chr11	107779650	107780120	42.1399	29.1054	35.1166	71.8049	51.616	71.6153	50.233	0.735467	0.257118	2.86043	0.0042307	0.0463989
chr11	108487375	108488058	54.7819	47.2963	64.0361	78.2351	111.659	97.9045	75.6522	0.689207	0.236281	2.9169	0.0035353	0.0412288
chr11	110245742	110246047	55.8354	41.839	46.4778	78.2351	89.538	85.2132	66.1898	0.705102	0.236634	2.97972	0.00288511	0.0362168
chr11	110350494	110351079	57.9424	50.0249	58.8719	84.6654	100.072	111.502	77.1798	0.727159	0.230491	3.15482	0.00160596	0.0244258
chr11	113300202	113300535	99.0288	126.427	91.9229	154.327	215.945	174.052	143.617	0.691163	0.215749	3.20356	0.0013574	0.0217101
chr11	113505671	113506415	327.638	321.069	324.312	515.495	630.98	549.353	444.808	0.745411	0.176793	4.2163	2.48339e-05	0.00124171
chr11	113953192	113953952	573.103	518.44	493.698	1130.66	1012.31	705.275	738.913	0.770115	0.196856	3.91207	9.15097e-05	0.0032289
chr11	113969672	113969974	34.7654	33.6531	58.8719	72.8766	91.6448	72.5219	60.7223	0.754608	0.254447	2.96568	0.00302018	0.0372768
chr11	113975165	113975389	23.1769	15.4622	15.4926	42.8686	46.3491	45.3262	31.4459	1.03803	0.28269	3.67196	0.000240699	0.00650845
chr11	113986149	113986653	60.0494	43.6581	64.0361	112.53	101.125	87.9328	78.2219	0.736394	0.234578	3.13924	0.00169389	0.0252953
chr11	113993438	113993839	40.0329	37.2913	57.8391	108.243	96.9117	119.661	76.6632	1.09419	0.238669	4.58456	4.54936e-06	0.0003518
chr11	114134527	114134900	66.3703	72.7635	72.2989	112.53	187.503	130.539	107.001	0.894988	0.230298	3.88622	0.000101817	0.00349417
chr11	114181284	114181645	45.3004	40.9295	71.266	118.96	108.499	108.783	82.2897	0.946006	0.23868	3.96349	7.38613e-05	0.0027607
chr11	116944720	116945185	75.8518	73.673	109.481	139.323	161.168	151.389	118.481	0.713984	0.21942	3.25397	0.00113805	0.0192252
chr11	116997006	116997509	60.0494	40.0199	40.2808	87.8806	95.8583	79.774	67.3105	0.781372	0.242043	3.22824	0.00124556	0.0204486
chr11	117722649	117722925	20.0165	24.5577	26.8539	40.7251	42.1355	67.0827	36.8952	0.855631	0.278889	3.068	0.00215497	0.0297203
chr11	117753135	117753656	87.4403	59.1203	53.7077	88.9523	150.635	140.511	96.7277	0.792604	0.244679	3.23936	0.00119799	0.0199133
chr11	117768597	117769183	109.564	90.0448	104.317	162.901	206.464	171.333	140.771	0.749592	0.207488	3.6127	0.000303025	0.00760229
chr11	117944627	117945203	164.346	202.828	201.404	361.168	357.099	338.133	270.83	0.822348	0.186529	4.40868	1.04003e-05	0.000657355
chr11	118013542	118013948	56.8889	111.874	105.35	253.996	253.867	229.35	168.554	1.24994	0.226431	5.52017	3.38676e-08	7.78681e-06
chr11	118050524	118051544	145.383	146.437	141.499	265.785	194.877	243.855	189.639	0.6377	0.199027	3.20408	0.00135493	0.021676
chr11	118065913	118066340	44.2469	39.1104	30.9852	77.1634	96.9117	82.4936	61.8185	0.994773	0.244623	4.06655	4.77136e-05	0.00199957
chr11	118082747	118083282	107.457	60.9394	76.4302	247.566	242.279	191.276	154.325	1.30181	0.224734	5.79268	6.92708e-09	2.20611e-06
chr11	118083593	118083886	36.8724	20.01	39.248	61.0877	77.9507	67.0827	50.3753	0.912905	0.263917	3.45906	0.00054206	0.0114843
chr11	118084845	118085232	44.2469	35.4722	38.2151	83.5937	109.552	81.5871	65.4446	1.04521	0.242858	4.30379	1.67899e-05	0.000928629
chr11	118133293	118133566	22.1234	19.1004	28.9195	45.012	49.5093	50.7653	35.905	0.852183	0.273068	3.12077	0.0018038	0.0263644
chr11	118153264	118154050	122.206	108.236	109.481	208.984	206.464	158.642	152.335	0.681028	0.20593	3.30709	0.000942718	0.0169524
chr11	118190073	118190520	71.6378	69.1253	71.266	166.116	225.425	193.996	132.928	1.31136	0.212534	6.17012	6.82402e-10	3.31388e-07
chr11	118220942	118221650	58.9959	63.6681	91.9229	107.171	122.193	134.165	96.3528	0.667824	0.229287	2.91262	0.00358415	0.0416174
chr11	118270249	118270634	45.3004	42.7485	35.1166	102.885	107.446	80.6806	69.0294	1.06381	0.240089	4.43089	9.38438e-06	0.000608679
chr11	118320269	118320602	27.3909	19.1004	45.445	68.5897	72.6838	73.4284	51.1064	1.00514	0.26791	3.75177	0.000175589	0.00519261
chr11	118791408	118791728	125.366	163.718	134.269	330.088	219.105	165.894	189.74	0.655967	0.231967	2.82784	0.00468631	0.0495924
chr11	119056673	119057168	127.473	151.894	144.598	269	200.144	248.387	190.249	0.688179	0.200782	3.42749	0.000609189	0.0124657
chr11	119350965	119351520	174.881	197.371	222.061	335.447	377.113	359.89	277.794	0.784181	0.187125	4.19069	2.78103e-05	0.00135436
chr11	119486388	119486820	52.6749	49.1154	53.7077	85.7371	120.086	108.783	78.3507	0.88734	0.232005	3.82466	0.000130955	0.00421938
chr11	119487317	119488496	175.934	176.451	192.108	300.08	293.895	305.498	240.661	0.669506	0.183719	3.6442	0.000268229	0.00700268
chr11	120187581	120188073	92.7078	87.3162	87.7915	154.327	144.314	181.305	124.627	0.758715	0.208651	3.63628	0.0002766	0.00714825
chr11	120469065	120469865	125.366	162.808	114.645	359.024	450.85	343.572	259.378	1.3687	0.204396	6.69633	2.13718e-11	1.99163e-08
chr11	120477356	120477715	44.2469	67.3062	45.445	93.2391	133.78	145.044	88.1769	1.06398	0.242343	4.39039	1.1315e-05	0.000699579
chr11	120506254	120506497	36.8724	30.9245	28.9195	67.518	64.2567	57.111	47.6003	0.809646	0.254466	3.18175	0.0014639	0.0228896
chr11	120506544	120506823	26.3374	25.4672	25.821	66.4463	84.2711	54.3914	47.1224	1.15235	0.263013	4.38132	1.17964e-05	0.000721709
chr11	122619692	122619993	42.1399	41.839	44.4122	64.3029	101.125	87.9328	63.6253	0.837504	0.245358	3.41339	0.000641598	0.0129462
chr11	122819850	122820482	49.5144	38.2008	43.3793	92.1674	112.713	77.0545	68.8382	0.947304	0.242108	3.91273	9.12597e-05	0.00322185
chr11	123939444	123939853	51.6214	24.5577	37.1823	80.3786	90.5914	53.4849	56.3027	0.80601	0.268703	2.99963	0.00270309	0.0346197
chr11	124109155	124109595	41.0864	20.9195	26.8539	55.7291	81.1109	48.9523	45.7753	0.858036	0.275086	3.11916	0.00181367	0.0264684
chr11	124577503	124578063	24.2304	41.839	41.3136	63.2311	58.9898	80.6806	51.7141	0.760658	0.260265	2.92263	0.00347092	0.040744
chr11	124587888	124588521	80.0658	64.5776	75.3974	141.466	96.9117	173.146	105.261	0.78757	0.234893	3.35289	0.000799715	0.0150961
chr11	124594712	124595311	88.4938	66.3967	69.2003	158.614	133.78	140.511	109.499	0.84667	0.21719	3.8983	9.687e-05	0.00336221
chr11	124600352	124600769	48.4609	37.2913	55.7734	113.602	99.0185	89.7458	73.9819	0.947881	0.237628	3.98893	6.63714e-05	0.00254562
chr11	124611320	124611740	55.8354	78.2207	75.3974	208.984	208.571	192.183	136.532	1.3769	0.211901	6.49785	8.14769e-11	6.02186e-08
chr11	124623201	124623474	51.6214	69.1253	65.069	121.104	102.179	143.231	92.0548	0.857691	0.228731	3.74979	0.000176985	0.00522505
chr11	124674466	124674697	24.2304	18.1909	21.6897	37.51	52.6694	50.7653	34.1759	0.911459	0.277881	3.28003	0.00103796	0.0180725
chr11	124674780	124675102	27.3909	30.9245	57.8391	85.7371	91.6448	104.25	66.2978	1.06859	0.257713	4.14644	3.37691e-05	0.00156252
chr11	124677630	124678047	28.4444	28.1959	48.5435	79.3069	130.62	104.25	69.8935	1.31664	0.2581	5.10128	3.37365e-07	4.74678e-05
chr11	124682415	124682818	37.9259	31.834	34.0838	80.3786	60.0431	64.3631	51.4381	0.82613	0.252054	3.27759	0.00104697	0.0181686
chr11	124701047	124701733	35.8189	53.6631	55.7734	96.4543	94.805	80.6806	69.5325	0.773804	0.240389	3.21896	0.00128654	0.0209291
chr11	124754388	124754657	31.6049	29.1054	37.1823	80.3786	57.9364	62.5501	49.7929	0.867964	0.25594	3.39129	0.000695656	0.013682
chr11	124754691	124755398	99.0288	80.9494	99.1527	217.558	182.236	222.098	150.171	1.04479	0.206095	5.06943	3.99016e-07	5.39012e-05
chr11	124816378	124817043	58.9959	25.4672	50.6092	100.741	77.9507	110.596	70.7267	0.919958	0.260045	3.53768	0.000403655	0.00933434
chr11	125221030	125221434	72.6913	121.879	112.58	216.486	225.425	190.37	156.572	0.922482	0.21776	4.23623	2.27303e-05	0.00116491
chr11	125386810	125387635	251.786	236.481	250.98	486.558	513	404.309	357.186	0.854878	0.1833	4.66383	3.10384e-06	0.000261229
chr11	125815371	125815656	53.7284	71.8539	70.2332	116.817	94.805	138.698	91.0226	0.732908	0.230687	3.17707	0.00148772	0.0231515
chr11	125840316	125840883	172.774	201.009	154.926	245.423	346.565	337.227	242.987	0.735646	0.203428	3.61624	0.000298911	0.00752847
chr11	125877142	125877544	66.3703	31.834	33.0509	58.9443	90.5914	105.157	64.3246	0.782712	0.271051	2.88769	0.00388085	0.0438151
chr11	128485978	128486356	53.7284	68.2158	57.8391	110.387	110.606	100.624	83.5666	0.735524	0.224465	3.27679	0.00104995	0.0182073
chr11	128490181	128490628	62.1564	50.0249	73.3317	111.458	101.125	100.624	83.1201	0.664279	0.228464	2.90759	0.00364222	0.0420437
chr11	129912010	129913252	378.206	444.767	339.805	725.551	531.961	564.764	497.509	0.592986	0.191935	3.08951	0.00200484	0.0283283
chr11	129964535	129964934	64.2633	61.849	55.7734	107.171	94.805	128.726	85.4314	0.759041	0.226995	3.34386	0.000826214	0.0154631
chr11	130051313	130052157	90.6008	135.522	141.499	188.622	195.93	333.601	180.962	0.836341	0.237082	3.52765	0.000419267	0.00958037
chr11	130220416	130221043	50.5679	40.0199	39.248	92.1674	65.3101	82.4936	61.6345	0.758245	0.244957	3.09542	0.00196537	0.027959
chr11	134142361	134142661	90.6008	90.0448	83.6601	158.614	175.916	168.613	127.908	0.839151	0.204427	4.1049	4.04485e-05	0.00178218
chr11	134169452	134169864	15.8025	36.3817	21.6897	47.1554	44.2423	60.7371	37.6681	0.814752	0.282785	2.88117	0.00396196	0.0443906
chr12	6291406	6291982	92.7078	136.432	110.514	265.785	230.692	250.2	181.055	1.02313	0.205275	4.9842	6.22195e-07	7.63989e-05
chr12	7847622	7848475	80.0658	62.7585	87.7915	147.897	112.713	148.67	106.649	0.733786	0.223174	3.28796	0.00100917	0.0177398
chr12	51330637	51331114	57.9424	74.5826	79.5288	102.885	113.766	135.978	94.1138	0.646094	0.225693	2.86272	0.00420027	0.0461916
chr12	92946279	92946717	53.7284	37.2913	50.6092	77.1634	84.2711	111.502	69.0943	0.815554	0.244256	3.33893	0.000841004	0.0156534
chr12	94306102	94306580	102.189	71.8539	100.186	235.777	239.119	221.192	161.719	1.21273	0.207393	5.84748	4.99076e-09	1.71609e-06
chr12	124633012	124633340	29.4979	28.1959	25.821	78.2351	50.5626	60.7371	45.5083	0.973391	0.263162	3.69882	0.000216601	0.00603012
chr12	124681911	124682249	25.2839	36.3817	24.7882	70.7331	58.9898	61.6436	46.3034	0.943689	0.26043	3.62358	0.000290554	0.00738061
chr12	280798	281523	247.572	331.074	185.911	507.993	488.772	410.655	361.996	0.787453	0.210945	3.73297	0.000189232	0.00548591
chr12	1994819	1995196	22.1234	50.0249	33.0509	60.016	73.7372	79.774	53.1211	0.830945	0.266188	3.12164	0.00179846	0.0263241
chr12	2026848	2027447	153.811	184.637	205.535	405.108	422.409	405.216	296.119	1.08546	0.187872	5.77769	7.57324e-09	2.36008e-06
chr12	2280859	2281503	53.7284	41.839	43.3793	118.96	147.474	89.7458	82.5212	1.16417	0.241632	4.81795	1.45039e-06	0.000145267
chr12	2302959	2303402	25.2839	21.829	23.7553	42.8686	67.4169	73.4284	42.4304	1.11515	0.272096	4.09837	4.16078e-05	0.00182083
chr12	3299364	3299698	43.1934	66.3967	45.445	80.3786	92.6982	107.876	72.6647	0.73319	0.241797	3.03226	0.00242731	0.0322497
chr12	4226369	4226802	34.7654	25.4672	36.1494	52.514	99.0185	86.1197	55.6724	1.0748	0.264743	4.05978	4.91192e-05	0.00203987
chr12	4324488	4325108	87.4403	61.849	82.6273	173.618	139.047	167.707	118.715	0.936432	0.218406	4.28758	1.80629e-05	0.000981237
chr12	5311073	5311453	45.3004	42.7485	51.6421	76.0917	96.9117	110.596	70.5484	0.883997	0.239174	3.69605	0.000218982	0.00607536
chr12	6159192	6159689	60.0494	62.7585	79.5288	190.765	195.93	184.024	128.843	1.34052	0.211425	6.3404	2.29169e-10	1.37717e-07
chr12	6178494	6178907	75.8518	82.7685	91.9229	285.076	264.4	203.968	167.331	1.42283	0.210513	6.75889	1.39048e-11	1.44208e-08
chr12	6180788	6181107	32.6584	42.7485	45.445	113.602	108.499	87.0262	71.6632	1.16139	0.239859	4.84198	1.28553e-06	0.000132257
chr12	6183713	6183986	30.5514	26.3768	16.5255	47.1554	56.883	57.111	39.1005	0.91563	0.272637	3.35842	0.000783888	0.0148862
chr12	6184301	6184541	20.0165	24.5577	19.624	42.8686	56.883	46.2327	35.0304	0.946579	0.275324	3.43806	0.000585906	0.0121166
chr12	6198135	6198634	46.3539	40.9295	29.9524	80.3786	92.6982	83.4001	62.2854	0.963824	0.244363	3.94424	8.00541e-05	0.00292934
chr12	6247929	6248369	31.6049	40.9295	51.6421	91.0957	58.9898	92.4654	61.1212	0.810031	0.255463	3.17084	0.00152001	0.023504
chr12	6264018	6264574	74.7983	90.0448	76.4302	147.897	121.14	180.398	115.118	0.794335	0.221264	3.58999	0.000330687	0.00809059
chr12	6297034	6297870	84.2798	88.2257	90.89	152.183	153.795	138.698	118.012	0.679836	0.206839	3.28679	0.00101336	0.0177887
chr12	6303012	6303436	77.9588	112.783	92.9557	184.335	233.852	183.118	147.5	0.964181	0.214307	4.49906	6.82531e-06	0.000478595
chr12	6314483	6314754	30.5514	26.3768	30.9852	64.3029	60.0431	75.2414	47.9168	0.993679	0.255789	3.88476	0.000102431	0.00350524
chr12	6324680	6324980	34.7654	14.5527	32.0181	90.024	58.9898	53.4849	47.3058	1.04581	0.281178	3.7194	0.0001997	0.00569357
chr12	6325405	6325631	29.4979	27.2863	25.821	76.0917	37.922	55.2979	41.9861	0.831965	0.274626	3.02944	0.00245007	0.0324448
chr12	6329100	6329333	28.4444	33.6531	29.9524	67.518	52.6694	55.2979	44.5892	0.771227	0.258639	2.98187	0.00286495	0.0360481
chr12	6331623	6331824	17.9095	18.1909	25.821	55.7291	62.1499	42.6066	37.0678	1.09555	0.277021	3.95476	7.66118e-05	0.00284149
chr12	6331848	6332356	85.3333	72.7635	81.5944	218.63	135.887	157.735	125.324	0.96566	0.224202	4.30709	1.65413e-05	0.000917964
chr12	6333952	6334216	37.9259	33.6531	33.0509	81.4503	63.2033	71.6153	53.4831	0.888278	0.248844	3.56962	0.000357493	0.00853999
chr12	6344476	6345035	57.9424	70.9444	56.8063	125.391	116.926	144.137	95.3578	0.932969	0.222222	4.19837	2.68843e-05	0.00131927
chr12	6350507	6351428	152.757	180.999	154.926	535.857	450.85	409.749	314.19	1.38603	0.191898	7.22274	5.09507e-13	9.54223e-10
chr12	6371578	6372223	166.453	171.904	141.499	318.299	249.653	232.07	213.313	0.667322	0.201081	3.31868	0.000904445	0.0164905
chr12	6403863	6404853	201.218	275.592	193.141	351.522	338.138	365.329	287.49	0.596488	0.195517	3.05083	0.00228208	0.0308838
chr12	6411936	6412718	76.9053	69.1253	61.9705	148.968	112.713	108.783	96.4108	0.731765	0.224795	3.25525	0.00113294	0.0191707
chr12	6501737	6502113	63.2099	85.4971	93.9885	126.462	183.29	207.594	126.674	0.954126	0.230596	4.13765	3.50875e-05	0.00160924
chr12	6611190	6611735	29.4979	21.829	27.8867	45.012	57.9364	52.5783	39.1234	0.799619	0.267589	2.98824	0.0028059	0.035523
chr12	6776413	6776636	34.7654	44.5676	33.0509	95.3826	81.1109	45.3262	55.7006	0.793487	0.267712	2.96396	0.00303706	0.0374109
chr12	7024577	7025137	306.568	435.671	351.166	669.821	657.314	467.766	481.384	0.646843	0.201523	3.20978	0.00132838	0.0213905
chr12	7556016	7556464	49.5144	14.5527	28.9195	54.6574	96.9117	67.9892	52.0908	0.966838	0.289295	3.34205	0.000831619	0.0155281
chr12	7829761	7830374	148.543	163.718	193.141	295.793	235.959	302.779	223.322	0.658802	0.198755	3.31464	0.000917596	0.0166445
chr12	8763450	8764090	52.6749	61.849	66.1018	147.897	212.784	203.968	124.212	1.45114	0.222673	6.51691	7.17713e-11	5.47226e-08
chr12	10095718	10096322	43.1934	36.3817	28.9195	61.0877	101.125	56.2044	54.4854	0.826701	0.265286	3.11627	0.00183157	0.026635
chr12	10368120	10368328	35.8189	38.2008	26.8539	98.5977	75.844	68.8958	57.3685	1.06319	0.252995	4.20242	2.64076e-05	0.00130117
chr12	10931712	10932075	25.2839	20.01	18.5911	49.2989	80.0575	38.074	38.5526	1.0824	0.285868	3.78634	0.00015288	0.00471332
chr12	12050902	12051237	31.6049	37.2913	23.7553	58.9443	62.1499	84.3067	49.6754	0.949877	0.261397	3.63384	0.00027923	0.00719147
chr12	12825931	12826554	68.4773	64.5776	60.9376	118.96	132.727	108.783	92.4104	0.791246	0.219844	3.59912	0.000319292	0.00789106
chr12	13027001	13027411	31.6049	22.7386	27.8867	58.9443	72.6838	68.8958	47.1257	1.07393	0.258755	4.1504	3.31898e-05	0.00154163
chr12	13030051	13030614	35.8189	42.7485	50.6092	76.0917	81.1109	105.157	65.256	0.875581	0.244401	3.58255	0.000340252	0.00825289
chr12	13043456	13044666	261.267	418.39	304.688	470.483	541.442	518.531	419.134	0.577291	0.199689	2.89096	0.00384071	0.0435505
chr12	13062899	13063394	55.8354	83.678	86.7586	115.745	144.314	147.763	105.682	0.745236	0.226813	3.28569	0.00101734	0.0178309
chr12	13441274	13441791	229.662	206.466	173.517	296.865	368.686	288.274	260.579	0.588345	0.196537	2.99356	0.00275746	0.035094
chr12	14988083	14988419	42.1399	37.2913	46.4778	72.8766	85.3245	71.6153	59.2876	0.745584	0.242081	3.07989	0.00207074	0.0289247
chr12	15022444	15022738	22.1234	26.3768	34.0838	57.8726	60.0431	48.9523	41.5753	0.830614	0.265604	3.12727	0.00176438	0.025995
chr12	26939801	26940425	54.7819	56.3917	40.2808	133.964	146.421	123.287	92.5211	1.23774	0.226962	5.45351	4.93842e-08	1.048e-05
chr12	27673955	27674458	67.4238	69.1253	98.1199	258.283	353.939	202.155	174.841	1.5633	0.231732	6.74616	1.51812e-11	1.54947e-08
chr12	31015441	31015840	63.2099	71.8539	46.4778	87.8806	154.848	113.315	89.5976	0.827303	0.244654	3.38152	0.000720854	0.0140317
chr12	31521816	31522349	30.5514	55.4822	39.248	55.7291	76.8974	114.222	62.0217	0.796903	0.268831	2.96433	0.00303343	0.0373806
chr12	31523237	31524159	74.7983	124.607	147.696	154.327	287.575	359.89	191.482	1.00805	0.257694	3.91181	9.16078e-05	0.00323177
chr12	31540352	31540808	56.8889	66.3967	68.1675	144.681	178.023	186.744	116.817	1.25615	0.216878	5.79197	6.95648e-09	2.2092e-06
chr12	31544036	31544292	26.3374	24.5577	30.9852	41.7969	53.7228	66.1762	40.596	0.804873	0.269312	2.98863	0.00280231	0.0354961
chr12	32257420	32257831	127.473	118.241	97.0871	243.279	235.959	155.015	162.842	0.784968	0.21957	3.57502	0.000350203	0.00841176
chr12	32669276	32669535	12.642	10.005	15.4926	35.3666	46.3491	65.2697	30.8541	1.47165	0.296827	4.95793	7.1247e-07	8.489e-05
chr12	33130925	33131545	43.1934	20.9195	27.8867	73.9483	56.883	65.2697	48.0168	0.898875	0.267387	3.3617	0.000774631	0.0147612
chr12	33136267	33136699	32.6584	25.4672	39.248	112.53	129.567	55.2979	65.7947	1.29624	0.273445	4.7404	2.13292e-06	0.00019602
chr12	42942978	42943761	64.2633	54.5726	54.7406	93.2391	121.14	97.9045	80.9766	0.742363	0.228746	3.24536	0.00117301	0.01963
chr12	48244202	48245008	319.21	417.481	357.363	585.156	737.372	581.988	499.762	0.73482	0.187939	3.90989	9.23388e-05	0.0032451
chr12	48423658	48424088	37.9259	44.5676	59.9048	72.8766	87.4312	106.063	68.1282	0.772523	0.246275	3.13683	0.00170782	0.0254298
chr12	49027315	49027696	30.5514	20.9195	33.0509	63.2311	42.1355	63.4566	42.2242	0.816713	0.270633	3.01779	0.00254626	0.0332732
chr12	49141486	49142325	87.4403	62.7585	72.2989	142.538	175.916	147.763	114.786	0.950286	0.218164	4.35583	1.32563e-05	0.000778436
chr12	49274114	49274416	24.2304	16.3718	18.5911	35.3666	37.922	58.0175	31.7499	0.902887	0.287591	3.13948	0.00169246	0.0252828
chr12	49276915	49277928	112.724	120.969	128.072	186.478	200.144	300.059	174.741	0.824531	0.217311	3.79424	0.000148094	0.00461067
chr12	49581021	49581224	35.8189	35.4722	28.9195	73.9483	54.7762	61.6436	48.4298	0.773494	0.2554	3.02856	0.00245725	0.032493
chr12	49581565	49583218	715.325	1116.92	818.01	1391.09	1754.95	1451.34	1207.94	0.724495	0.196009	3.69624	0.00021882	0.00607263
chr12	49695553	49695919	172.774	179.18	147.696	366.526	278.095	256.546	233.469	0.769088	0.202415	3.79957	0.000144948	0.00453395
chr12	50124265	50125054	96.9218	108.236	111.547	336.518	285.468	245.668	197.393	1.31463	0.202694	6.48579	8.82704e-11	6.44983e-08
chr12	50177637	50178451	92.7078	122.788	105.35	160.757	152.741	213.939	141.381	0.639656	0.215387	2.9698	0.00297997	0.0369847
chr12	50276263	50276562	18.963	32.7436	32.0181	66.4463	60.0431	81.5871	48.6335	1.07871	0.263856	4.08823	4.3467e-05	0.00187288
chr12	50285952	50286522	285.498	390.194	264.407	604.447	645.727	476.831	444.517	0.794016	0.201328	3.94389	8.01704e-05	0.00293176
chr12	50292669	50293059	150.65	171.904	163.189	296.865	224.372	244.761	208.623	0.598067	0.196495	3.04367	0.00233708	0.0313773
chr12	50293955	50294268	79.0123	112.783	87.7915	175.761	165.382	166.8	131.255	0.768733	0.211266	3.6387	0.000274023	0.00709715
chr12	50294706	50294906	31.6049	47.2963	54.7406	94.3109	74.7906	80.6806	63.904	0.76439	0.247366	3.09012	0.00200076	0.028288
chr12	50315721	50316184	26.3374	66.3967	36.1494	82.522	87.4312	91.5588	65.0659	0.83313	0.263842	3.15768	0.0015903	0.0242673
chr12	50322311	50322556	47.4074	60.9394	42.3465	91.0957	127.46	78.8675	74.6861	0.830175	0.245864	3.37657	0.000733964	0.0142095
chr12	50323519	50324068	63.2099	51.844	47.5107	122.175	126.407	80.6806	81.9712	0.874191	0.239835	3.64497	0.000267418	0.00698896
chr12	50447434	50447696	69.5308	70.0349	78.4959	220.773	200.144	155.922	132.483	1.24878	0.215803	5.78669	7.17877e-09	2.26765e-06
chr12	50801703	50801982	31.6049	12.7336	15.4926	62.1594	31.6017	42.6066	32.6998	0.895716	0.299914	2.98658	0.00282121	0.0356723
chr12	51322196	51322421	41.0864	30.0149	24.7882	86.8089	70.577	54.3914	51.2778	0.940222	0.263487	3.56838	0.000359189	0.00856998
chr12	51795806	51796093	34.7654	36.3817	42.3465	79.3069	83.2177	59.8305	55.9748	0.819229	0.249202	3.28741	0.00101113	0.0177592
chr12	51797489	51797726	30.5514	15.4622	22.7225	47.1554	54.7762	41.7001	35.3946	0.848658	0.280156	3.02923	0.00245174	0.0324614
chr12	51811748	51812118	51.6214	28.1959	45.445	101.813	100.072	74.3349	66.9136	0.964852	0.251969	3.82925	0.000128535	0.00415878
chr12	51916255	51916994	228.609	197.371	161.123	457.622	489.826	449.636	330.698	1.14779	0.190432	6.02731	1.66708e-09	6.75594e-07
chr12	51918413	51918706	43.1934	23.6481	26.8539	75.02	66.3635	86.1197	53.5331	1.06795	0.260496	4.09966	4.13756e-05	0.00181251
chr12	51924932	51925418	93.7613	103.688	105.35	184.335	250.706	204.874	157.119	0.972465	0.206445	4.71052	2.47087e-06	0.000219445
chr12	51928143	51928514	44.2469	45.4772	56.8063	106.1	105.339	104.25	77.0365	0.969112	0.229354	4.2254	2.38518e-05	0.00120573
chr12	51984151	51985353	691.094	958.659	760.171	1160.67	1229.3	1288.17	1014.68	0.56518	0.180124	3.13773	0.0017026	0.0253911
chr12	52221659	52222544	229.662	376.551	296.425	773.778	785.828	814.964	546.201	1.27136	0.196251	6.47821	9.28193e-11	6.68298e-08
chr12	52232629	52232898	9.48148	38.2008	19.624	49.2989	74.7906	72.5219	43.9863	1.16555	0.294642	3.95584	7.62663e-05	0.00283258
chr12	52245979	52246210	42.1399	49.1154	48.5435	91.0957	76.8974	91.5588	66.5584	0.772972	0.235552	3.28153	0.00103245	0.0180025
chr12	52305846	52306529	154.864	240.12	167.32	412.61	479.292	509.466	327.279	1.1893	0.203984	5.83036	5.53078e-09	1.85886e-06
chr12	52319120	52319321	21.07	23.6481	24.7882	41.7969	54.7762	58.0175	37.3495	0.934912	0.271602	3.44222	0.000576964	0.0119829
chr12	52423526	52423828	170.667	208.285	175.583	311.869	307.589	272.863	241.143	0.628328	0.189807	3.31035	0.000931785	0.0168189
chr12	52446216	52446659	156.971	283.778	199.338	399.749	408.715	400.683	308.206	0.821098	0.210483	3.90102	9.57889e-05	0.00333596
chr12	52519967	52520414	65.3168	66.3967	72.2989	106.1	122.193	123.287	92.5987	0.698576	0.218327	3.19967	0.00137583	0.0219095
chr12	52520693	52521043	44.2469	45.4772	45.445	82.522	99.0185	115.128	71.973	0.983716	0.236153	4.16559	3.10546e-05	0.00147042
chr12	52548830	52549489	82.1728	147.346	136.335	201.482	204.357	234.79	167.747	0.713724	0.221049	3.22881	0.00124307	0.0204212
chr12	52609370	52609698	24.2304	52.7535	41.3136	70.7331	68.4702	110.596	61.3495	0.879619	0.267291	3.29086	0.000998809	0.0176359
chr12	52840166	52840885	62.1564	67.3062	81.5944	129.677	127.46	126.007	99.0335	0.765159	0.21744	3.51894	0.000433276	0.00979948
chr12	53368341	53368548	12.642	32.7436	28.9195	38.5817	67.4169	96.0915	46.0659	1.09719	0.294627	3.72399	0.000196099	0.00562413
chr12	53368680	53369533	166.453	220.11	259.243	505.849	526.694	585.614	377.327	1.20749	0.197065	6.12738	8.93373e-10	4.10318e-07
chr12	53374026	53374254	31.6049	47.2963	33.0509	71.8049	82.1643	80.6806	57.767	0.900403	0.248435	3.62429	0.000289752	0.00736674
chr12	53523641	53524017	42.1399	34.5627	37.1823	76.0917	64.2567	65.2697	53.2505	0.725567	0.247307	2.93387	0.00334765	0.0398199
chr12	53626618	53626924	102.189	119.15	113.613	246.494	184.343	213.033	163.137	0.851108	0.204119	4.16966	3.05049e-05	0.00145354
chr12	53628098	53628355	65.3168	60.9394	65.069	137.179	128.513	99.7176	92.7893	0.82086	0.224175	3.6617	0.000250551	0.00669535
chr12	53634598	53634938	49.5144	59.1203	67.1347	112.53	94.805	100.624	80.6214	0.70781	0.228259	3.1009	0.00192931	0.0276306
chr12	54130493	54130722	51.6214	22.7386	37.1823	66.4463	66.3635	76.148	53.4167	0.754429	0.26388	2.85898	0.00424999	0.0465206
chr12	54201266	54201601	80.0658	50.0249	68.1675	154.327	152.741	118.755	104.013	0.966952	0.229203	4.21875	2.45656e-05	0.00122989
chr12	54202697	54203180	200.165	156.441	184.879	408.323	534.068	328.161	302.006	1.10562	0.209309	5.28224	1.27614e-07	2.20385e-05
chr12	54261130	54261785	80.0658	47.2963	73.3317	165.044	139.047	123.287	104.679	0.952292	0.232464	4.09651	4.19432e-05	0.00183053
chr12	54338584	54338941	311.835	326.526	331.542	789.853	571.99	416.094	457.973	0.780817	0.213217	3.66208	0.000250177	0.00668871
chr12	54342646	54343940	742.716	1008.68	777.729	1990.17	1667.51	1483.07	1278.31	0.94066	0.188266	4.99643	5.83999e-07	7.24467e-05
chr12	54357300	54357642	70.5843	105.507	85.7258	221.845	198.037	232.976	152.446	1.17836	0.21138	5.57461	2.48079e-08	6.03466e-06
chr12	54359593	54359821	31.6049	67.3062	49.5764	101.813	79.0041	119.661	74.8276	0.848149	0.255339	3.32166	0.000894852	0.0163651
chr12	54381670	54381970	154.864	217.381	246.849	423.327	360.259	324.535	287.869	0.755728	0.206725	3.65572	0.000256464	0.00680226
chr12	54810862	54811642	510.946	681.248	564.964	1057.78	950.156	758.76	753.976	0.600107	0.190429	3.15134	0.00162522	0.0246101
chr12	54821406	54821633	57.9424	58.2108	65.069	97.526	109.552	103.344	81.9407	0.685813	0.223133	3.07356	0.00211523	0.0293507
chr12	54879892	54880302	43.1934	35.4722	22.7225	72.8766	68.4702	71.6153	52.3917	0.893581	0.257069	3.47604	0.00050888	0.0109657
[truncated: 5,963 more rows]

## Sheet: SAHA-closed DHS
Chrom	Start	Stop	DMSO_1	DMSO_2	DMSO_3	SAHA_1	SAHA_2	SAHA_3	baseMean	log2FoldChange	lfcSE	stat	pvalue	padj
chr1	153091792	153092469	201.218	167.356	140.466	92.1674	114.819	78.8675	132.482	-0.739326	0.220489	-3.35312	0.000799065	0.0150882
chr1	1179617	1180052	187.523	286.506	183.846	105.028	102.179	133.259	166.39	-0.839886	0.221897	-3.78503	0.000153691	0.0047304
chr1	8781749	8782168	202.272	189.185	167.32	80.3786	74.7906	102.437	136.064	-0.996992	0.211917	-4.70463	2.54326e-06	0.000224018
chr1	28573618	28574094	2467.29	4003.81	2209.25	1896.93	1871.87	1398.77	2307.99	-0.667334	0.215762	-3.09292	0.00198199	0.0281248
chr1	240254869	240255438	165.399	183.728	148.729	90.024	68.4702	75.2414	121.932	-0.976266	0.213855	-4.56509	4.99272e-06	0.00037636
chr1	999220	999509	675.292	1058.71	668.248	618.379	405.555	451.449	646.272	-0.62783	0.215712	-2.9105	0.00360848	0.0417767
chr1	1293299	1294664	1638.19	3166.12	1883.9	1319.28	1275.65	1131.34	1735.75	-0.752234	0.216126	-3.48054	0.000500403	0.0108581
chr1	1376140	1377213	1214.68	1954.61	1498.65	1042.78	917.501	1040.69	1278.15	-0.583312	0.193585	-3.0132	0.00258505	0.0336295
chr1	11812471	11813085	548.872	826.775	684.774	369.741	314.963	391.618	522.791	-0.855556	0.195278	-4.38122	1.18018e-05	0.00072181
chr1	12009124	12009514	545.712	1351.58	873.783	272.215	378.166	423.346	640.801	-1.16793	0.244741	-4.77211	1.82305e-06	0.000172641
chr1	16498486	16498885	181.202	269.225	231.356	152.183	124.3	152.296	185.094	-0.602559	0.20849	-2.8901	0.00385115	0.0436073
chr1	16957198	16958149	501.465	725.816	456.516	337.59	275.988	348.105	440.913	-0.730093	0.20522	-3.55761	0.00037425	0.00882994
chr1	17727151	17727787	468.806	703.987	607.311	374.028	371.846	354.451	480.071	-0.637461	0.191035	-3.33688	0.000847245	0.0157321
chr1	24756076	24756326	96.9218	100.959	97.0871	33.2231	43.1889	39.887	68.5445	-1.16032	0.236373	-4.90887	9.16037e-07	0.000102201
chr1	26804186	26804544	99.0288	107.326	136.335	51.4423	49.5093	54.3914	83.0055	-0.995141	0.230343	-4.32026	1.55849e-05	0.000879308
chr1	27901570	27902739	784.856	1337.03	751.908	602.303	501.413	461.42	739.822	-0.780955	0.217132	-3.59668	0.000322309	0.00794759
chr1	29523815	29524366	256	292.873	240.652	142.538	141.154	171.333	207.425	-0.724757	0.195648	-3.7044	0.000211895	0.00593164
chr1	36765450	36765859	324.477	422.028	394.545	151.112	173.809	184.931	275.15	-1.0628	0.193373	-5.49612	3.88244e-08	8.66817e-06
chr1	37289828	37290642	395.062	462.958	572.194	220.773	273.881	300.966	370.972	-0.76754	0.199981	-3.83807	0.000124006	0.00405099
chr1	37944966	37945667	1316.87	1845.46	1707.29	1118.87	896.434	901.991	1297.82	-0.681464	0.186623	-3.65155	0.00026066	0.00687756
chr1	44023396	44023982	195.951	298.33	279.9	140.395	170.649	163.174	208.066	-0.636718	0.208414	-3.05506	0.00225014	0.0305954
chr1	45186725	45188009	2507.32	3275.27	2276.38	2064.12	1628.54	1355.25	2184.48	-0.61397	0.199285	-3.08087	0.00206397	0.0288698
chr1	46087815	46088327	179.095	193.733	218.962	121.104	105.339	107.876	154.351	-0.74774	0.20142	-3.71234	0.000205352	0.00580359
chr1	51806099	51806357	154.864	238.3	190.043	65.3746	72.6838	66.1762	131.24	-1.34107	0.22112	-6.0649	1.3204e-09	5.63511e-07
chr1	54738591	54739916	1980.58	3270.72	2374.5	1019.2	1253.53	1256.44	1859.16	-1.0105	0.199388	-5.06801	4.02007e-07	5.42293e-05
chr1	56983477	56983749	167.506	122.788	126.007	47.1554	85.3245	71.6153	103.399	-0.887482	0.236343	-3.75506	0.0001733	0.00513991
chr1	61783900	61784513	197.004	161.899	206.568	100.741	139.047	104.25	151.585	-0.642489	0.211224	-3.04175	0.00235208	0.0315303
chr1	87456904	87457949	281.284	247.396	270.604	129.677	183.29	187.65	216.65	-0.610115	0.201426	-3.02899	0.00245375	0.0324712
chr1	117080059	117080373	56.8889	95.5021	61.9705	23.5777	37.922	37.1675	52.1714	-0.917163	0.266459	-3.44204	0.000577339	0.0119881
chr1	154320827	154321316	467.753	792.212	480.271	267.929	278.095	279.209	427.578	-0.965612	0.211344	-4.5689	4.90282e-06	0.000370888
chr1	156450473	156450892	305.514	442.038	325.345	225.06	195.93	245.668	289.926	-0.623145	0.201138	-3.0981	0.00194768	0.027802
chr1	178994571	178995981	5299.09	8751.63	4791.35	3811.02	3256.02	2605.35	4752.41	-0.854815	0.218326	-3.91532	9.02857e-05	0.00319904
chr1	180240283	180240849	164.346	300.149	242.718	107.171	120.086	175.866	185.056	-0.701812	0.235344	-2.98206	0.00286315	0.0360325
chr1	210534215	210534449	44.2469	42.7485	56.8063	22.506	24.2279	25.3827	35.9864	-0.802045	0.272153	-2.94703	0.00320839	0.0387445
chr1	223952710	223953417	259.16	321.978	297.458	185.407	165.382	174.959	234.057	-0.681	0.190109	-3.58215	0.000340774	0.00825871
chr1	226033342	226033860	300.247	692.163	410.038	178.976	216.998	294.62	348.84	-0.870201	0.246346	-3.53244	0.000411747	0.00946457
chr1	226410491	226412145	441.415	608.485	519.519	355.809	311.803	379.833	436.144	-0.536482	0.188782	-2.84181	0.0044858	0.0482326
chr1	245874570	245875231	145.383	143.708	149.762	98.5977	84.2711	87.9328	118.276	-0.628001	0.207018	-3.03356	0.00241683	0.0321569
chr1	246038065	246038774	365.564	390.194	472.008	236.849	213.838	271.05	324.917	-0.701822	0.191066	-3.6732	0.00023953	0.00648685
chr1	249200063	249201106	2856.03	5046.15	2777.31	2180.94	2457.56	1937.24	2875.87	-0.623875	0.215748	-2.89169	0.00383177	0.0434772
chr1	235573	235779	91.6543	80.9494	71.266	32.1514	43.1889	51.6718	61.8136	-0.794836	0.246979	-3.21824	0.00128981	0.020961
chr1	846523	846936	274.963	520.259	429.662	183.263	202.251	275.583	314.33	-0.779902	0.22748	-3.42843	0.000607074	0.0124303
chr1	848323	848558	81.1193	136.432	117.744	77.1634	58.9898	53.4849	87.4888	-0.711554	0.24101	-2.95238	0.00315333	0.0383098
chr1	874538	874739	348.708	527.535	323.279	202.554	170.649	166.8	289.921	-1.03225	0.21256	-4.85629	1.19604e-06	0.000125187
chr1	877930	878204	199.111	311.973	156.992	157.542	107.446	123.287	176.059	-0.679146	0.237409	-2.86066	0.00422762	0.0463706
chr1	934395	934782	327.638	630.314	275.769	265.785	207.518	213.033	320.009	-0.726826	0.24257	-2.99635	0.00273231	0.0348682
chr1	942028	942242	88.4938	84.5876	97.0871	47.1554	46.3491	62.5501	71.0372	-0.682015	0.234683	-2.90612	0.00365945	0.0421719
chr1	959601	959862	183.309	502.068	199.338	65.3746	76.8974	61.6436	181.438	-1.71726	0.270942	-6.33809	2.32629e-10	1.39362e-07
chr1	968165	969233	1466.47	3064.25	1913.85	1280.7	1134.5	1269.13	1688.15	-0.71533	0.219973	-3.25191	0.00114633	0.0193279
chr1	999581	999948	642.633	1061.44	885.145	526.212	426.622	466.859	668.152	-0.78731	0.200911	-3.9187	8.90288e-05	0.00316802
chr1	1026685	1027654	908.115	1744.5	1189.83	625.881	755.28	959.102	1030.45	-0.631612	0.222859	-2.83414	0.00459497	0.0489658
chr1	1045054	1045622	753.251	1114.19	995.659	511.208	544.602	643.631	760.424	-0.689209	0.192269	-3.5846	0.000337594	0.00820805
chr1	1058575	1058844	109.564	164.627	145.631	73.9483	56.883	86.1197	106.129	-0.830041	0.230836	-3.5958	0.000323398	0.00797036
chr1	1072312	1072963	214.913	381.099	284.031	187.55	129.567	164.987	227.025	-0.767596	0.223177	-3.43941	0.000582975	0.0120779
chr1	1076451	1077242	329.745	629.404	337.739	185.407	163.275	193.996	306.594	-1.09938	0.229905	-4.78188	1.7366e-06	0.000166168
chr1	1091806	1092369	294.979	477.51	305.721	225.06	174.862	230.257	284.732	-0.691333	0.215745	-3.2044	0.00135344	0.021661
chr1	1115298	1116156	287.605	462.958	288.163	226.132	218.051	191.276	279.031	-0.636327	0.212966	-2.98794	0.00280868	0.0355489
chr1	1138405	1138611	109.564	151.894	115.678	72.8766	54.7762	73.4284	96.3695	-0.795438	0.228345	-3.4835	0.000494912	0.0107705
chr1	1139246	1139583	197.004	287.416	237.553	141.466	117.98	125.1	184.42	-0.820822	0.206836	-3.96848	7.23336e-05	0.00272047
chr1	1143445	1143897	443.522	703.987	624.869	276.502	229.639	339.04	436.26	-0.95852	0.210043	-4.56344	5.03219e-06	0.000378596
chr1	1144296	1144603	182.255	367.456	292.294	170.403	123.246	166.8	217.076	-0.75915	0.232474	-3.26553	0.0010926	0.0187196
chr1	1148943	1149277	128.527	155.532	135.302	56.8009	53.7228	65.2697	99.1924	-1.10948	0.220323	-5.0357	4.76112e-07	6.18886e-05
chr1	1149325	1149614	107.457	147.346	108.448	42.8686	28.4415	56.2044	81.7943	-1.27493	0.248789	-5.12455	2.98242e-07	4.31918e-05
chr1	1174983	1175618	310.782	382.918	343.936	243.279	186.45	217.566	280.822	-0.624915	0.191423	-3.26458	0.00109626	0.0187604
chr1	1175944	1176340	188.576	257.401	186.944	156.47	111.659	126.007	171.176	-0.613273	0.213251	-2.87583	0.00402961	0.0448929
chr1	1180568	1180902	115.885	183.728	144.598	77.1634	56.883	67.0827	107.557	-1.00083	0.230249	-4.34673	1.38185e-05	0.000803168
chr1	1182147	1182548	94.8148	149.165	88.8243	69.6614	41.0821	61.6436	84.1986	-0.80441	0.25047	-3.2116	0.00131997	0.0213077
chr1	1190070	1190337	49.5144	83.678	69.2003	41.7969	24.2279	40.7935	51.5352	-0.756667	0.266019	-2.84441	0.00444931	0.0479621
chr1	1219250	1219603	379.259	658.51	459.614	227.203	192.77	213.939	355.216	-1.11229	0.211396	-5.26166	1.42762e-07	2.40936e-05
chr1	1221038	1221315	147.49	190.095	150.795	117.889	86.3779	79.774	128.737	-0.697261	0.219797	-3.17229	0.00151241	0.0234186
chr1	1234473	1234756	89.5473	168.266	82.6273	38.5817	29.4949	48.9523	76.2448	-1.2578	0.267205	-4.70724	2.51092e-06	0.00022198
chr1	1235422	1235710	105.35	255.582	151.828	66.4463	83.2177	79.774	123.7	-0.975743	0.254366	-3.83598	0.000125063	0.00407928
chr1	1253667	1253931	107.457	194.642	189.01	63.2311	48.4559	97.9045	116.783	-1.02686	0.254642	-4.03259	5.51666e-05	0.00222073
chr1	1273091	1273598	852.28	1626.26	1039.04	609.805	576.203	628.221	888.635	-0.8547	0.21312	-4.01042	6.06107e-05	0.00237786
chr1	1280085	1280856	498.304	837.69	513.322	386.889	259.134	314.564	468.317	-0.838711	0.219894	-3.81417	0.000136641	0.0043483
chr1	1283296	1283743	457.218	747.645	373.888	273.287	250.706	262.892	394.273	-0.887745	0.223039	-3.98023	6.88485e-05	0.00261953
chr1	1291189	1291449	113.778	180.999	149.762	83.5937	44.2423	55.2979	104.612	-1.09604	0.244544	-4.48196	7.3961e-06	0.000509544
chr1	1322406	1322704	82.1728	87.3162	86.7586	61.0877	33.7084	39.887	65.1551	-0.792033	0.247316	-3.20251	0.00136236	0.0217558
chr1	1352858	1353067	90.6008	171.904	167.32	57.8726	48.4559	58.0175	99.0284	-1.18224	0.245836	-4.80904	1.51654e-06	0.000149506
chr1	1360923	1361325	183.309	312.883	206.568	131.821	87.4312	106.063	171.346	-0.973571	0.229828	-4.23609	2.2745e-05	0.00116535
chr1	1361926	1362148	93.7613	151.894	83.6601	61.0877	43.1889	68.8958	83.7479	-0.781512	0.25244	-3.09584	0.00196256	0.0279376
chr1	1362290	1363331	705.843	1126.01	764.302	571.224	466.651	505.84	689.979	-0.681041	0.20123	-3.38439	0.000713364	0.013919
chr1	1440078	1440586	197.004	364.727	237.553	159.685	131.674	184.024	212.445	-0.65774	0.227881	-2.88633	0.00389757	0.0439293
chr1	1462770	1463253	97.9753	129.155	78.4959	69.6614	33.7084	61.6436	78.44	-0.74415	0.256557	-2.90052	0.00372539	0.0426825
chr1	1469859	1470073	68.4773	96.4116	57.8391	36.4383	32.655	39.887	55.2847	-0.862868	0.256683	-3.36161	0.000774899	0.0147647
chr1	1470123	1471908	528.856	974.121	573.227	428.686	298.109	335.414	523.069	-0.852454	0.224791	-3.79221	0.000149311	0.00464181
chr1	1478811	1479061	72.6913	137.341	65.069	51.4423	24.2279	46.2327	66.1674	-0.939456	0.277698	-3.38301	0.000716949	0.0139726
chr1	1479104	1479355	119.045	183.728	102.251	41.7969	46.3491	61.6436	92.469	-1.21493	0.248474	-4.88957	1.01059e-06	0.000110325
chr1	1484068	1484387	68.4773	142.798	75.3974	32.1514	54.7762	54.3914	71.332	-0.831327	0.269711	-3.08228	0.00205419	0.0287864
chr1	1486298	1486834	165.399	249.215	187.977	106.1	69.5236	125.1	150.552	-0.872857	0.231729	-3.76672	0.000165405	0.00497304
chr1	1490233	1490722	227.555	462.958	312.951	100.741	111.659	207.594	237.243	-1.05165	0.254924	-4.12533	3.70208e-05	0.00167471
chr1	1540570	1540829	86.3868	109.145	98.1199	58.9443	52.6694	49.8588	75.8541	-0.757083	0.230206	-3.28872	0.00100643	0.0177121
chr1	1555504	1555764	280.23	353.812	286.097	141.466	149.581	178.585	231.629	-0.883074	0.197433	-4.47277	7.72117e-06	0.000527231
chr1	1560523	1560773	129.58	202.828	142.532	43.9403	51.616	48.0457	103.09	-1.49909	0.234124	-6.40298	1.52371e-10	9.92999e-08
chr1	1565185	1565678	106.403	195.552	110.514	69.6614	54.7762	68.8958	100.967	-0.933338	0.246117	-3.79225	0.000149287	0.00464181
chr1	1596480	1597766	225.448	424.757	258.21	147.897	152.741	199.435	234.748	-0.752809	0.230051	-3.27236	0.00106655	0.0183975
chr1	1609231	1610919	377.152	629.404	356.33	255.068	226.479	261.985	351.07	-0.778469	0.217334	-3.5819	0.00034111	0.00826331
chr1	1611796	1612290	136.955	211.014	123.941	105.028	75.844	80.6806	122.244	-0.742954	0.234345	-3.17034	0.00152259	0.0235344
chr1	1713983	1714183	133.794	186.456	101.218	54.6574	65.3101	76.148	102.931	-0.947497	0.241165	-3.92883	8.53619e-05	0.00307612
chr1	1814678	1815334	618.403	777.66	592.851	342.949	274.934	322.722	488.253	-0.994696	0.187669	-5.30027	1.15634e-07	2.0413e-05
chr1	1828675	1828893	150.65	178.271	170.419	83.5937	102.179	98.811	130.654	-0.73047	0.20728	-3.52407	0.000424968	0.0096684
chr1	1886289	1886885	197.004	306.516	259.243	145.753	100.072	150.483	193.179	-0.83705	0.220091	-3.80319	0.000142842	0.00448626
chr1	1950488	1950894	259.16	432.033	318.115	151.112	123.246	157.735	240.234	-1.09215	0.215072	-5.07808	3.81268e-07	5.19769e-05
chr1	1951041	1951362	100.082	166.446	92.9557	53.5857	69.5236	54.3914	89.4975	-0.870744	0.246561	-3.53155	0.000413124	0.00948381
chr1	2039942	2040409	443.522	690.344	552.57	306.51	252.813	281.022	421.13	-0.914666	0.199003	-4.59625	4.30161e-06	0.000336902
chr1	2125533	2126954	3022.48	4891.53	2899.18	2712.51	1868.71	1641.71	2839.35	-0.704857	0.222125	-3.17325	0.00150744	0.0233733
chr1	2130521	2131214	3339.59	5262.62	3145	2889.34	2256.36	1562.85	3075.96	-0.710706	0.226161	-3.14248	0.00167525	0.0251098
chr1	2164393	2164647	184.362	259.22	165.255	93.2391	104.285	103.344	151.617	-0.905556	0.217544	-4.16264	3.14589e-05	0.00148374
chr1	2171555	2172015	110.617	173.723	123.941	87.8806	69.5236	79.774	107.577	-0.689413	0.22808	-3.02267	0.00250554	0.0329127
chr1	2242943	2243265	260.214	422.938	297.458	163.972	156.955	219.379	253.486	-0.764321	0.217421	-3.5154	0.000439089	0.00989921
chr1	2245877	2247058	1676.11	2634.04	1934.51	1373.94	1206.13	1194.8	1669.92	-0.665673	0.192163	-3.4641	0.000532002	0.0113122
chr1	2314032	2314363	277.07	360.179	278.867	157.542	129.567	177.679	230.151	-0.885679	0.202961	-4.36379	1.27831e-05	0.000758965
chr1	2316407	2316718	116.938	211.924	119.81	81.4503	66.3635	58.0175	109.084	-0.963695	0.245472	-3.92588	8.64132e-05	0.00310357
chr1	2338175	2338398	52.6749	70.0349	70.2332	30.008	16.8542	26.2892	44.3491	-1.13889	0.268708	-4.23839	2.25133e-05	0.00115624
chr1	2361528	2362039	238.09	412.933	240.652	171.474	121.14	170.426	225.786	-0.827255	0.229907	-3.59822	0.000320401	0.00791278
chr1	2379588	2379884	156.971	220.11	198.305	78.2351	82.1643	118.755	142.423	-0.918643	0.222618	-4.12655	3.68251e-05	0.00166713
chr1	2398500	2399063	574.156	901.358	686.839	348.307	289.682	365.329	527.612	-1.00615	0.200287	-5.02355	5.0725e-07	6.53201e-05
chr1	2399499	2399828	256	335.622	222.061	187.55	130.62	168.613	216.744	-0.663902	0.213135	-3.11494	0.00183983	0.026711
chr1	2406298	2406659	183.309	298.33	221.028	126.462	129.567	120.568	179.877	-0.806357	0.213707	-3.77319	0.000161176	0.00488854
chr1	2414116	2414347	107.457	126.427	66.1018	51.4423	36.8686	63.4566	75.2921	-0.81822	0.257541	-3.17704	0.00148785	0.0231515
chr1	2414512	2414855	167.506	303.788	175.583	112.53	101.125	122.381	163.819	-0.824883	0.231821	-3.55827	0.000373301	0.00881726
chr1	2436541	2436789	87.4403	153.713	87.7915	64.3029	54.7762	63.4566	85.2467	-0.726766	0.246224	-2.95164	0.00316091	0.0383681
chr1	2437418	2438055	268.642	368.365	214.831	196.124	153.795	172.239	228.999	-0.630769	0.216027	-2.91986	0.00350187	0.0409752
chr1	2446713	2446929	41.0864	90.9544	81.5944	34.2949	16.8542	38.074	50.4764	-0.983681	0.285436	-3.44625	0.000568435	0.0118633
chr1	2447366	2447625	65.3168	118.241	93.9885	41.7969	27.3881	48.9523	65.9472	-1.01949	0.260746	-3.90992	9.23279e-05	0.0032451
chr1	2460716	2461085	283.391	522.988	274.736	151.112	137.994	125.1	249.22	-1.20769	0.232246	-5.20006	1.99219e-07	3.17865e-05
chr1	2470881	2471086	150.65	333.802	215.864	102.885	121.14	156.829	180.195	-0.749855	0.245186	-3.05831	0.0022259	0.0303685
chr1	2472113	2472690	427.72	644.866	477.173	386.889	271.774	269.237	412.943	-0.666511	0.209315	-3.18425	0.0014513	0.0227516
chr1	2486277	2486729	210.7	351.993	215.864	188.622	130.62	146.857	207.443	-0.652712	0.226352	-2.88362	0.00393135	0.044168
chr1	2509707	2510161	125.366	171.904	183.846	67.518	81.1109	102.437	122.03	-0.821348	0.226558	-3.62533	0.000288591	0.00734601
chr1	2757003	2757322	99.0288	178.271	115.678	61.0877	72.6838	77.0545	100.634	-0.775272	0.239448	-3.23775	0.00120477	0.0199827
chr1	2784456	2784744	106.403	160.989	137.368	84.6654	79.0041	71.6153	106.674	-0.69417	0.223317	-3.10845	0.00188074	0.0271349
chr1	2862868	2863150	36.8724	82.7685	60.9376	30.008	25.2813	35.3544	45.2037	-0.795217	0.277674	-2.86385	0.00418525	0.0460936
chr1	2999743	3000035	88.4938	155.532	115.678	58.9443	37.922	53.4849	85.0092	-1.07047	0.247653	-4.32246	1.543e-05	0.000872358
chr1	3229656	3230145	277.07	428.395	316.049	150.04	161.168	285.555	269.713	-0.670806	0.235237	-2.85162	0.00434966	0.0472337
chr1	3347771	3348148	142.222	217.381	158.025	106.1	74.7906	101.531	133.341	-0.770617	0.224951	-3.42571	0.00061319	0.0125316
chr1	3398945	3399409	237.037	293.783	239.619	168.259	123.246	167.707	204.942	-0.675533	0.203396	-3.32127	0.000896087	0.0163814
chr1	3416891	3417151	136.955	290.144	175.583	73.9483	61.0965	85.2132	137.157	-1.23462	0.247161	-4.99521	5.87733e-07	7.28162e-05
chr1	3447669	3448356	1618.17	2535.81	1716.58	969.901	892.22	891.112	1437.3	-0.99885	0.19432	-5.14024	2.74384e-07	4.04348e-05
chr1	3514545	3514946	128.527	164.627	114.645	85.7371	86.3779	74.3349	109.042	-0.647202	0.220499	-2.93516	0.0033337	0.0397158
chr1	3515189	3515629	126.42	180.999	146.663	108.243	67.4169	75.2414	117.497	-0.752025	0.229512	-3.27663	0.00105053	0.0182108
chr1	3528025	3528475	447.736	819.499	504.026	353.666	332.871	391.618	474.903	-0.638849	0.215913	-2.95883	0.00308812	0.0378057
chr1	3531783	3532026	147.49	256.491	177.649	112.53	89.538	114.222	149.653	-0.772986	0.226779	-3.40855	0.000653091	0.0131246
chr1	3568100	3568505	168.56	238.3	137.368	86.8089	90.5914	88.8393	135.078	-0.909028	0.225731	-4.02703	5.64856e-05	0.00225861
chr1	3604135	3604369	77.9588	153.713	126.007	60.016	63.2033	70.7088	91.9344	-0.756323	0.243945	-3.10038	0.0019327	0.0276595
chr1	3604952	3605311	202.272	400.199	339.805	126.462	126.407	192.183	231.221	-0.934074	0.237387	-3.93481	8.32609e-05	0.00301846
chr1	3612188	3612520	326.584	520.259	407.972	249.709	250.706	273.77	338.167	-0.633013	0.20072	-3.15371	0.0016121	0.0244883
chr1	3634255	3635172	955.522	1456.18	1106.17	808.073	564.616	679.892	928.409	-0.705998	0.200651	-3.51854	0.000433925	0.00980955
chr1	3702013	3702336	274.963	332.893	280.933	187.55	129.567	182.211	231.353	-0.753151	0.202781	-3.71411	0.000203918	0.00577709
chr1	3738117	3738430	74.7983	129.155	93.9885	53.5857	50.5626	52.5783	75.7781	-0.797129	0.242778	-3.28337	0.00102574	0.0179293
chr1	3739109	3739741	238.09	339.26	278.867	120.032	141.154	164.987	213.732	-0.905545	0.207442	-4.36528	1.26958e-05	0.000755179
chr1	3785869	3786955	717.432	1563.51	856.225	287.219	426.622	567.484	736.415	-1.09299	0.249905	-4.37361	1.22206e-05	0.000735531
chr1	3822741	3823000	242.304	276.501	231.356	140.395	147.474	155.922	198.992	-0.693505	0.192588	-3.60097	0.000317032	0.00785503
chr1	3830026	3830255	111.671	167.356	121.875	45.012	62.1499	54.3914	93.7426	-1.13906	0.234685	-4.85356	1.21266e-06	0.000126445
chr1	3999495	3999881	205.432	480.239	216.897	125.391	150.635	139.605	219.7	-0.94478	0.252054	-3.74832	0.000178022	0.00524168
chr1	4076844	4077134	84.2798	130.974	90.89	48.2271	57.9364	50.7653	77.1788	-0.833052	0.239976	-3.4714	0.000517754	0.0110948
chr1	4186877	4187205	107.457	117.331	105.35	63.2311	49.5093	58.0175	83.4826	-0.837695	0.225002	-3.72306	0.000196823	0.00563651
chr1	4645280	4645755	212.807	272.863	230.324	128.606	155.901	163.174	193.946	-0.614985	0.20032	-3.07002	0.00214045	0.0295751
chr1	5676126	5676361	69.5308	98.2307	64.0361	26.7929	42.1355	44.4196	57.5243	-0.857949	0.258563	-3.31814	0.000906178	0.0165096
chr1	5890813	5891182	256	381.099	276.801	168.259	137.994	170.426	231.763	-0.846392	0.207369	-4.08157	4.47326e-05	0.00190992
chr1	5907359	5907758	287.605	391.104	313.984	174.689	184.343	215.753	261.246	-0.718094	0.197151	-3.64235	0.000270156	0.0070296
chr1	6061504	6061876	94.8148	151.894	107.415	60.016	57.9364	63.4566	89.2555	-0.839967	0.234234	-3.58602	0.000335768	0.00817808
chr1	6067020	6067957	588.905	836.78	732.284	438.331	397.127	465.953	576.563	-0.672057	0.187109	-3.59179	0.000328418	0.00805781
chr1	6101549	6102030	401.383	516.621	382.151	297.937	234.906	314.564	357.927	-0.563069	0.196796	-2.86118	0.00422068	0.0463233
chr1	6133195	6133500	103.243	156.441	99.1527	63.2311	63.2033	77.961	93.8721	-0.704604	0.235202	-2.99574	0.0027378	0.0349198
chr1	6142441	6142718	143.276	276.501	215.864	95.3826	97.9651	130.539	159.921	-0.844409	0.234128	-3.60661	0.000310228	0.00772973
chr1	6221738	6222044	290.765	406.566	266.473	198.267	173.809	182.211	253.015	-0.722594	0.204731	-3.52948	0.000416371	0.00953227
chr1	6222874	6223103	68.4773	159.17	114.645	54.6574	48.4559	61.6436	84.5083	-0.880915	0.257864	-3.4162	0.000635021	0.0128484
chr1	6231470	6231955	168.56	246.486	193.141	126.462	92.6982	133.259	160.101	-0.700076	0.217591	-3.2174	0.00129359	0.0210012
chr1	6243499	6244174	232.823	369.275	364.593	198.267	184.343	227.537	262.806	-0.595898	0.210093	-2.83635	0.00456328	0.0487628
chr1	6305138	6305647	1030.32	1433.44	1011.15	796.284	505.626	641.818	903.107	-0.757551	0.204889	-3.69737	0.000217843	0.0060551
chr1	6305669	6306309	478.288	808.584	517.453	332.231	268.614	294.62	449.965	-0.90723	0.211081	-4.29801	1.72338e-05	0.000947078
chr1	6309129	6309479	291.819	500.249	335.673	146.825	134.834	126.007	255.901	-1.30893	0.216499	-6.04591	1.48572e-09	6.1767e-07
chr1	6328024	6328303	60.0494	117.331	89.8572	46.0837	37.922	58.924	68.3612	-0.751742	0.258138	-2.91217	0.00358927	0.0416492
chr1	6336272	6336827	225.448	248.305	238.586	137.179	142.207	165.894	192.937	-0.619038	0.193278	-3.20284	0.00136078	0.0217407
chr1	6340874	6341218	269.695	513.892	347.035	106.1	139.047	169.52	257.548	-1.25772	0.233132	-5.39488	6.85685e-08	1.3594e-05
chr1	6508317	6508521	72.6913	146.437	99.1527	50.3706	48.4559	59.8305	79.4896	-0.848317	0.251771	-3.3694	0.000753329	0.0144682
chr1	6508806	6509508	280.23	438.4	281.966	218.63	146.421	178.585	257.372	-0.782073	0.219637	-3.56075	0.0003698	0.00875492
chr1	6583680	6584074	408.757	530.264	400.742	266.857	275.988	318.19	366.8	-0.585474	0.190322	-3.07623	0.00209637	0.0291729
chr1	6622001	6622219	64.2633	72.7635	68.1675	26.7929	31.6017	44.4196	51.3347	-0.828175	0.255611	-3.23999	0.00119535	0.0198833
chr1	6663478	6664270	600.494	1021.42	524.683	467.267	362.366	378.02	559.041	-0.732517	0.22406	-3.26929	0.00107816	0.0185399
chr1	6694521	6695166	321.317	410.204	333.608	200.411	135.887	199.435	266.81	-0.895078	0.205132	-4.36343	1.28038e-05	0.000759754
chr1	6745515	6745777	92.7078	158.261	110.514	52.514	62.1499	49.8588	87.6675	-0.980318	0.240699	-4.0728	4.64507e-05	0.00195728
chr1	6972529	6972926	297.086	367.456	367.691	177.905	203.304	249.294	277.123	-0.64642	0.197611	-3.27117	0.00107105	0.0184521
chr1	7535251	7535523	109.564	168.266	135.302	61.0877	70.577	69.8023	102.433	-0.911091	0.226615	-4.02044	5.80898e-05	0.0023035
chr1	7621512	7621835	179.095	260.129	237.553	135.036	105.339	147.763	177.486	-0.716763	0.213294	-3.36044	0.000778179	0.0148027
chr1	7668779	7669330	133.794	254.672	254.079	101.813	83.2177	96.998	154.096	-1.03019	0.23566	-4.37152	1.23387e-05	0.000740329
chr1	7740162	7740820	238.09	410.204	294.36	154.327	135.887	190.37	237.206	-0.860763	0.220411	-3.90527	9.41215e-05	0.00329873
chr1	7770850	7771107	52.6749	49.1154	49.5764	15.004	25.2813	21.7566	35.5681	-1.02789	0.275722	-3.72801	0.000192995	0.00556241
chr1	8035216	8035710	530.963	690.344	481.304	324.729	303.376	369.861	450.096	-0.705358	0.193156	-3.65176	0.000260451	0.00687487
chr1	8042376	8042796	326.584	378.37	320.181	211.128	216.998	256.546	284.968	-0.535401	0.187644	-2.85329	0.00432694	0.0470664
chr1	8076657	8076905	60.0494	67.3062	92.9557	45.012	18.961	42.6066	54.4818	-0.844153	0.272022	-3.10325	0.00191406	0.0274742
chr1	8091334	8091542	100.082	91.8639	126.007	49.2989	43.1889	60.7371	78.5296	-0.906188	0.236338	-3.8343	0.000125924	0.00409766
chr1	8225764	8225999	85.3333	195.552	140.466	46.0837	70.577	80.6806	103.115	-0.907476	0.260321	-3.48599	0.00049032	0.0107018
chr1	8434851	8435197	146.436	159.17	145.631	90.024	92.6982	88.8393	120.466	-0.662163	0.205559	-3.22129	0.00127616	0.0208058
chr1	8452556	8452933	238.09	210.105	161.123	79.3069	96.9117	126.007	151.924	-0.888806	0.223533	-3.97618	7.00318e-05	0.00265669
chr1	8482827	8484541	1049.28	1600.8	1047.3	737.339	783.721	834.908	1008.89	-0.593515	0.196004	-3.02808	0.0024611	0.0325194
chr1	8876933	8878329	4729.15	8022.17	4279.06	3767.08	3598.37	2892.72	4548.09	-0.651239	0.216744	-3.00464	0.00265891	0.0342579
chr1	8922580	8922909	156.971	270.134	187.977	94.3109	105.339	110.596	154.221	-0.872117	0.223453	-3.90291	9.50442e-05	0.00332124
chr1	8959991	8960294	174.881	173.723	231.356	84.6654	90.5914	160.455	152.612	-0.677717	0.236533	-2.86522	0.00416724	0.0459748
chr1	9131516	9132301	268.642	406.566	340.838	176.833	215.945	247.481	276.051	-0.599764	0.207307	-2.89312	0.00381433	0.043363
chr1	9653424	9654000	744.823	1143.3	1048.33	395.463	459.277	576.549	727.957	-0.936662	0.204309	-4.58453	4.55019e-06	0.0003518
chr1	9675455	9675999	363.457	572.103	426.563	257.211	234.906	341.759	366	-0.634166	0.211316	-3.00104	0.00269062	0.0345037
chr1	9711638	9712687	383.473	489.334	369.757	304.367	265.454	245.668	343.009	-0.558521	0.191773	-2.9124	0.00358661	0.041631
chr1	9781842	9782157	341.333	673.972	436.892	276.502	237.012	273.77	373.247	-0.781912	0.221826	-3.52489	0.000423652	0.00964855
chr1	9785050	9785395	671.078	906.815	744.678	464.052	384.487	475.925	607.839	-0.746905	0.186388	-4.00727	6.1425e-05	0.00240394
chr1	9813198	9813595	94.8148	158.261	137.368	52.514	54.7762	75.2414	95.4958	-0.942332	0.239634	-3.93238	8.41096e-05	0.00304293
chr1	9906745	9906991	110.617	144.617	132.204	69.6614	67.4169	70.7088	99.2042	-0.799051	0.218694	-3.65375	0.00025844	0.00683394
chr1	9909690	9911010	558.354	810.403	642.427	443.69	402.394	452.355	551.604	-0.58096	0.188549	-3.08122	0.00206155	0.0288469
chr1	9989022	9989892	701.629	945.925	777.729	352.594	459.277	454.168	615.221	-0.86132	0.189743	-4.5394	5.64155e-06	0.000413475
chr1	10398138	10398435	133.794	170.085	176.616	66.4463	85.3245	89.7458	120.335	-0.880116	0.218158	-4.0343	5.47649e-05	0.00220963
chr1	10484010	10484390	43.1934	114.602	74.3646	35.3666	35.8152	42.6066	57.6581	-0.827516	0.275873	-2.99962	0.00270315	0.0346197
chr1	10570894	10571989	667.917	834.051	919.229	324.729	369.739	443.29	593.159	-0.996841	0.19262	-5.17516	2.2771e-07	3.50845e-05
chr1	10590379	10590752	108.51	157.351	119.81	43.9403	47.4025	56.2044	88.8697	-1.20279	0.233795	-5.14462	2.6806e-07	3.98377e-05
chr1	10622092	10622405	64.2633	139.16	93.9885	37.51	30.5483	58.924	70.7324	-0.992976	0.270915	-3.66527	0.000247078	0.00663259
chr1	10711479	10711766	160.132	301.968	174.55	124.319	116.926	120.568	166.41	-0.713338	0.231536	-3.0809	0.00206379	0.0288694
chr1	10739644	10740049	210.7	545.726	364.593	143.61	169.596	259.266	282.248	-0.807829	0.258018	-3.13091	0.00174268	0.0257599
chr1	10750645	10750959	209.646	357.451	197.273	101.813	124.3	121.474	185.326	-0.994666	0.23008	-4.32312	1.53835e-05	0.00087049
chr1	10853938	10854211	91.6543	205.557	109.481	30.008	40.0288	39.887	86.1027	-1.54423	0.266479	-5.79492	6.83532e-09	2.18664e-06
chr1	10856416	10857098	441.415	741.278	525.716	362.239	231.745	361.703	444.016	-0.742297	0.220769	-3.36232	0.000772912	0.014743
chr1	10895830	10896399	707.95	1288.82	1030.78	306.51	348.672	448.729	688.577	-1.29362	0.217602	-5.94491	2.76609e-09	1.04624e-06
chr1	11105471	11106031	355.029	503.887	397.644	190.765	198.037	235.696	313.51	-0.918253	0.197734	-4.64387	3.4194e-06	0.000281163
chr1	11112658	11114464	1084.05	1389.78	1086.55	773.778	529.854	572.016	906.005	-0.845705	0.194422	-4.34984	1.36239e-05	0.00079518
chr1	11412223	11412473	70.5843	82.7685	70.2332	38.5817	45.2957	39.887	57.8917	-0.733216	0.242581	-3.02256	0.00250645	0.032918
chr1	11595882	11596136	86.3868	128.246	85.7258	57.8726	52.6694	61.6436	78.7573	-0.695403	0.237476	-2.92831	0.00340808	0.040276
chr1	11695943	11696430	212.807	280.139	207.601	107.171	109.552	146.857	177.355	-0.845793	0.212103	-3.98765	6.67309e-05	0.00255661
chr1	11808973	11809592	721.646	1177.86	933.688	521.925	495.093	563.857	735.678	-0.767594	0.196773	-3.90091	9.58303e-05	0.0033368
chr1	11850840	11851586	476.181	618.49	598.015	286.148	232.799	308.218	419.975	-0.946825	0.191322	-4.94885	7.46515e-07	8.74343e-05
chr1	11852632	11852919	163.292	225.567	141.499	95.3826	76.8974	95.1849	132.971	-0.872211	0.223554	-3.90157	9.55698e-05	0.00333117
chr1	11856416	11856826	642.633	893.172	666.182	479.056	381.327	346.292	568.11	-0.791943	0.197268	-4.01456	5.95556e-05	0.00234649
chr1	11958832	11959293	181.202	320.159	236.521	142.538	129.567	160.455	195.073	-0.683741	0.21988	-3.10961	0.00187337	0.02705
chr1	11968099	11969252	1611.85	3141.56	1318.94	1136.02	1206.13	1033.44	1574.66	-0.732916	0.237101	-3.09115	0.0019938	0.0282301
chr1	11969490	11969984	513.053	1035.97	517.453	406.18	345.511	236.603	509.128	-0.910791	0.244493	-3.72522	0.000195145	0.00560859
chr1	12026931	12027609	325.531	487.515	339.805	222.917	196.984	227.537	300.048	-0.754668	0.202632	-3.72433	0.000195832	0.00561809
chr1	12065416	12066138	1253.66	2002.81	1295.18	766.276	838.497	921.028	1179.58	-0.771399	0.20066	-3.84431	0.000120894	0.00396676
chr1	12066643	12066932	112.724	223.748	136.335	72.8766	74.7906	88.8393	118.219	-0.858041	0.242242	-3.54209	0.000396973	0.0092181
chr1	12098081	12099562	1254.72	1921.87	1255.93	890.595	1016.52	945.504	1214.19	-0.580656	0.195794	-2.96564	0.00302052	0.0372773
chr1	12104235	12104541	117.992	135.522	151.828	90.024	79.0041	70.7088	107.513	-0.676377	0.217313	-3.11246	0.00185536	0.0268756
chr1	12155933	12156441	516.214	944.106	623.836	311.869	496.146	323.629	535.967	-0.773171	0.228171	-3.38856	0.000702602	0.0137765
chr1	12244338	12244733	152.757	210.105	190.043	111.458	109.552	119.661	148.929	-0.630423	0.206559	-3.05203	0.00227301	0.0308003
chr1	12259587	12259873	102.189	142.798	68.1675	43.9403	54.7762	42.6066	75.7464	-0.96377	0.256398	-3.75888	0.000170678	0.00508481
chr1	12335482	12335752	163.292	186.456	187.977	81.4503	110.606	101.531	138.552	-0.784874	0.208369	-3.76675	0.000165386	0.00497304
chr1	12374257	12374894	123.259	114.602	137.368	72.8766	52.6694	61.6436	93.7365	-0.884408	0.223619	-3.95498	7.6542e-05	0.00283953
chr1	12469749	12469981	113.778	90.0448	126.007	34.2949	34.7618	39.887	73.1288	-1.36786	0.240452	-5.68871	1.28006e-08	3.64737e-06
chr1	12497089	12497445	150.65	169.175	181.78	71.8049	107.446	107.876	131.455	-0.713994	0.21717	-3.28772	0.00101004	0.0177496
chr1	12528430	12528679	121.152	110.055	123.941	41.7969	62.1499	67.9892	87.8473	-0.907674	0.231348	-3.92342	8.72999e-05	0.00312494
chr1	12555679	12557132	1360.07	1416.16	1253.87	781.28	851.138	874.795	1089.55	-0.643028	0.16566	-3.8816	0.00010377	0.00353979
chr1	12600312	12600824	165.399	191.914	176.616	120.032	102.179	112.409	144.758	-0.612109	0.201552	-3.03698	0.00238959	0.0318714
chr1	12655609	12656371	168.56	316.521	210.7	135.036	105.339	147.763	180.653	-0.735435	0.23115	-3.18164	0.00146445	0.0228926
chr1	12664156	12664759	1118.81	1598.98	1321	852.013	775.294	887.486	1092.26	-0.632319	0.182756	-3.4599	0.000540368	0.0114547
chr1	12820206	12820696	139.062	168.266	158.025	93.2391	77.9507	94.2784	121.803	-0.726665	0.210273	-3.45581	0.000548634	0.0115816
chr1	12841708	12841923	55.8354	77.3112	61.9705	24.6494	29.4949	46.2327	49.249	-0.781381	0.265333	-2.94491	0.00323049	0.0389188
chr1	13785424	13785683	36.8724	76.4017	79.5288	23.5777	32.655	34.4479	47.2472	-0.867983	0.277732	-3.12525	0.00177654	0.0261063
chr1	13897514	13897755	55.8354	57.3012	66.1018	27.8646	24.2279	40.7935	45.3541	-0.774423	0.26308	-2.94367	0.00324341	0.0390257
chr1	14091485	14091797	174.881	154.622	118.777	99.6694	75.844	80.6806	117.412	-0.714782	0.22184	-3.22207	0.00127269	0.0207755
chr1	15115945	15116409	346.601	361.089	309.852	169.331	159.062	194.902	256.806	-0.880625	0.189111	-4.65667	3.21371e-06	0.000268436
chr1	15130813	15131493	415.078	493.882	375.954	272.215	260.187	303.685	353.5	-0.570933	0.187092	-3.05161	0.00227618	0.0308213
chr1	15203767	15204078	100.082	192.823	120.842	51.4423	55.8296	58.0175	96.5062	-1.1299	0.245721	-4.5983	4.25959e-06	0.000334289
chr1	15255917	15256378	701.629	908.634	836.601	397.606	380.273	435.131	609.979	-0.939197	0.179385	-5.23564	1.64416e-07	2.7131e-05
chr1	15266141	15266786	264.428	367.456	259.243	138.251	186.45	210.313	237.69	-0.657509	0.213391	-3.08124	0.00206142	0.0288469
chr1	15358493	15358705	76.9053	206.466	120.842	47.1554	51.616	62.5501	94.2559	-1.08386	0.267477	-4.05215	5.07489e-05	0.00208955
chr1	15383087	15383314	58.9959	125.517	82.6273	45.012	42.1355	44.4196	66.4512	-0.853014	0.259485	-3.28733	0.00101142	0.0177626
chr1	15750635	15751155	476.181	802.217	563.931	310.797	272.828	359.89	464.307	-0.867313	0.209528	-4.13937	3.48262e-05	0.00159923
chr1	15753304	15753790	218.074	409.295	296.425	117.889	94.805	113.315	208.3	-1.32126	0.226143	-5.8426	5.13927e-09	1.75465e-06
chr1	15784106	15784398	72.6913	193.733	109.481	48.2271	37.922	41.7001	83.9591	-1.26475	0.270936	-4.66808	3.04029e-06	0.00025734
chr1	15803467	15803777	74.7983	199.19	108.448	37.51	34.7618	38.074	82.1304	-1.449	0.272684	-5.31384	1.0734e-07	1.92974e-05
chr1	15869535	15871048	2092.25	2133.79	1990.28	1246.4	1523.2	1202.96	1698.15	-0.604562	0.170275	-3.5505	0.000384496	0.00899467
chr1	16018709	16019164	502.518	662.148	557.734	241.136	263.347	340.853	427.956	-0.935887	0.195991	-4.77516	1.7956e-06	0.000170377
chr1	16202775	16203256	132.741	199.19	135.302	68.5897	75.844	85.2132	116.147	-0.900975	0.226026	-3.98615	6.71534e-05	0.00257024
chr1	16269578	16269802	80.0658	148.256	90.89	45.012	34.7618	56.2044	75.8649	-1.02567	0.257689	-3.98029	6.88325e-05	0.00261944
chr1	16344009	16344331	364.51	504.797	366.659	156.47	142.207	151.389	281.005	-1.32639	0.198772	-6.67294	2.50737e-11	2.24966e-08
chr1	16461990	16462332	116.938	189.185	154.926	95.3826	79.0041	103.344	123.13	-0.644345	0.224927	-2.86468	0.00417434	0.0460052
chr1	16471542	16471792	151.704	230.115	113.613	122.175	70.577	86.1197	129.05	-0.705414	0.249487	-2.82746	0.00469184	0.0496252
chr1	16472369	16473656	2936.1	4534.98	3102.65	2628.91	2345.9	1813.95	2893.75	-0.57885	0.203299	-2.84728	0.00440942	0.0477027
chr1	16480418	16480626	90.6008	98.2307	120.842	76.0917	51.616	54.3914	81.9622	-0.666569	0.234941	-2.83718	0.00455146	0.048685
chr1	16481244	16481811	276.016	391.104	338.772	152.183	130.62	155.015	240.619	-1.08991	0.200298	-5.44142	5.28569e-08	1.10229e-05
chr1	16490653	16491135	678.452	1035.97	916.13	383.674	339.191	420.627	629.007	-1.09706	0.195542	-5.61034	2.01928e-08	5.14931e-06
chr1	16502212	16502701	228.609	442.948	348.067	154.327	145.368	206.687	254.334	-0.883285	0.22903	-3.85663	0.000114959	0.00382143
chr1	16592827	16593556	709.004	653.962	598.015	440.475	426.622	422.44	541.753	-0.564901	0.172128	-3.28187	0.0010312	0.0179888
chr1	16668936	16669575	114.831	198.281	182.813	72.8766	88.4846	120.568	129.642	-0.701098	0.238444	-2.94031	0.00327886	0.0393009
chr1	16771622	16771886	153.811	160.08	141.499	91.0957	96.9117	88.8393	122.039	-0.648943	0.205877	-3.15209	0.00162107	0.0245742
chr1	16801474	16801759	165.399	218.29	149.762	82.522	90.5914	95.1849	133.625	-0.884076	0.215976	-4.0934	4.25084e-05	0.00184684
chr1	16951437	16951741	1931.06	2838.69	2388.96	1217.47	1209.29	1401.48	1831.16	-0.833749	0.184529	-4.51826	6.23509e-06	0.000447622
chr1	17004164	17004987	564.675	738.549	589.752	430.829	425.569	352.638	517.002	-0.597512	0.186152	-3.2098	0.00132827	0.0213905
chr1	17026674	17026920	167.506	284.687	152.86	93.2391	97.9651	104.25	150.085	-0.900742	0.233421	-3.85888	0.000113909	0.00379505
chr1	17222572	17223555	986.074	1187.86	842.798	718.049	614.125	472.299	803.535	-0.675047	0.199293	-3.3872	0.00070609	0.0138252
chr1	17274077	17274325	140.115	272.863	200.371	82.522	56.883	105.157	142.985	-1.12567	0.247449	-4.54908	5.38806e-06	0.000398836
chr1	17278005	17278451	638.42	848.604	718.857	449.048	495.093	460.514	601.756	-0.604508	0.179775	-3.36257	0.000772207	0.014734
chr1	17289746	17290294	369.778	600.299	421.399	280.789	240.173	282.835	365.879	-0.715324	0.205593	-3.47932	0.000502683	0.0108941
chr1	17293877	17294119	47.4074	80.9494	70.2332	35.3666	29.4949	41.7001	50.8586	-0.742441	0.261817	-2.83573	0.00457215	0.0488251
chr1	17313305	17313990	326.584	481.149	319.148	192.909	141.154	216.659	279.6	-0.919006	0.216898	-4.23704	2.26489e-05	0.00116194
chr1	17331334	17331876	140.115	228.295	146.663	109.315	106.392	97.9045	138.114	-0.63398	0.224403	-2.82519	0.00472532	0.0498591
chr1	17731324	17731682	138.008	200.1	158.025	100.741	86.3779	108.783	132.006	-0.664576	0.2163	-3.07247	0.00212294	0.0294365
chr1	17732410	17733168	683.72	828.594	689.938	474.769	426.622	539.381	607.171	-0.56702	0.180787	-3.13639	0.0017104	0.0254525
chr1	17865775	17867149	428.773	739.459	433.793	304.367	248.6	310.031	410.837	-0.793955	0.217869	-3.64418	0.000268247	0.00700268
chr1	18038045	18038530	135.901	150.984	115.678	79.3069	88.4846	78.8675	108.204	-0.632214	0.215169	-2.93822	0.00330101	0.0394765
chr1	18085651	18085931	125.366	152.803	109.481	71.8049	60.0431	69.8023	98.2168	-0.832601	0.223727	-3.7215	0.000198044	0.00566392
chr1	18246400	18246692	116.938	166.446	129.105	47.1554	67.4169	75.2414	100.384	-0.971615	0.233409	-4.16272	3.14486e-05	0.00148361
chr1	18306337	18306659	68.4773	86.4066	83.6601	47.1554	51.616	38.074	62.5649	-0.692736	0.241859	-2.86422	0.00418043	0.0460544
chr1	18325452	18325952	101.136	110.055	91.9229	39.6534	44.2423	77.0545	77.3439	-0.767982	0.248382	-3.09194	0.00198854	0.0281806
chr1	18336944	18337440	107.457	143.708	119.81	58.9443	69.5236	69.8023	94.8741	-0.798135	0.223155	-3.57658	0.000348113	0.00837615
chr1	18437263	18437889	245.465	362.908	287.13	146.825	117.98	129.633	214.99	-1.06767	0.206685	-5.16569	2.39557e-07	3.65761e-05
chr1	18561286	18561634	353.975	443.857	412.104	187.55	228.585	221.192	307.877	-0.850348	0.188667	-4.50715	6.57055e-06	0.000464787
chr1	18582832	18583196	188.576	251.034	177.649	77.1634	105.339	112.409	152.028	-0.94469	0.219104	-4.3116	1.62081e-05	0.000904678
chr1	18626225	18626542	219.127	253.763	261.309	135.036	158.008	146.857	195.683	-0.675917	0.194029	-3.48359	0.000494733	0.010769
chr1	18648991	18649270	144.329	171.904	172.484	79.3069	96.9117	86.1197	125.176	-0.806824	0.209633	-3.84875	0.00011872	0.00391075
chr1	18969973	18970385	213.86	234.662	196.24	121.104	103.232	111.502	163.433	-0.856098	0.199515	-4.2909	1.77948e-05	0.0009694
chr1	19121005	19121422	145.383	156.441	187.977	101.813	87.4312	100.624	129.945	-0.679013	0.20954	-3.24049	0.00119322	0.0198598
chr1	19133632	19134694	1613.96	2200.19	1992.35	1005.27	1165.05	1246.47	1537.21	-0.708579	0.181201	-3.91045	9.21234e-05	0.00324403
chr1	19163124	19163549	358.189	725.816	369.757	246.494	316.017	245.668	376.99	-0.735358	0.235818	-3.11833	0.0018188	0.0265052
chr1	19218521	19219642	293.926	425.666	396.611	169.331	178.023	242.042	284.266	-0.82717	0.208675	-3.96392	7.37291e-05	0.00275683
chr1	19234488	19234735	239.144	354.722	335.673	152.183	122.193	119.661	220.596	-1.11434	0.209392	-5.32177	1.02764e-07	1.86661e-05
chr1	19235314	19235976	872.296	1404.34	921.294	679.467	668.902	492.242	839.756	-0.717185	0.209241	-3.42756	0.00060903	0.0124637
chr1	19239367	19240005	1157.79	1575.33	1252.84	943.109	863.779	795.021	1097.98	-0.570673	0.181002	-3.15286	0.00161678	0.0245293
chr1	19318045	19318809	287.605	524.807	410.038	198.267	269.667	210.313	316.783	-0.755115	0.219564	-3.43916	0.00058353	0.0120855
chr1	19329896	19330400	220.181	211.924	262.342	133.964	131.674	173.146	188.872	-0.597077	0.202666	-2.94611	0.00321796	0.0388115
chr1	19369924	19370187	85.3333	113.693	96.0542	65.3746	45.2957	62.5501	78.0501	-0.667172	0.235083	-2.83803	0.00453934	0.0485878
chr1	19439642	19440542	446.683	511.163	431.728	249.709	310.75	309.124	376.526	-0.62414	0.184632	-3.38046	0.00072365	0.0140748
chr1	19567746	19568079	416.132	457.5	489.567	251.853	273.881	305.498	365.738	-0.65981	0.181828	-3.62875	0.000284793	0.00728218
chr1	19588432	19588967	178.041	191.004	154.926	123.247	81.1109	108.783	139.519	-0.663322	0.21462	-3.09068	0.00199696	0.0282507
chr1	19651669	19652626	978.699	1601.71	1161.95	818.79	692.076	705.275	993.082	-0.688431	0.198424	-3.46949	0.000521454	0.0111531
chr1	19664769	19665204	106.403	264.677	122.908	56.8009	65.3101	73.4284	114.921	-1.09965	0.265099	-4.14806	3.35308e-05	0.00155522
chr1	19670888	19671187	156.971	388.375	179.714	105.028	111.659	156.829	183.096	-0.7937	0.260863	-3.04259	0.00234549	0.0314551
chr1	19710635	19710907	101.136	144.617	159.058	64.3029	94.805	62.5501	104.411	-0.755285	0.236053	-3.19964	0.001376	0.0219095
chr1	19731761	19731989	76.9053	109.145	82.6273	43.9403	33.7084	54.3914	66.7863	-0.867815	0.248003	-3.49921	0.000466637	0.0103228
chr1	19736974	19737176	80.0658	86.4066	95.0214	46.0837	47.4025	47.1392	67.0199	-0.777313	0.233857	-3.32387	0.000887766	0.0162741
chr1	19766324	19766631	165.399	201.009	190.043	77.1634	85.3245	95.1849	135.687	-0.99805	0.208059	-4.79694	1.61104e-06	0.00015664
chr1	19786173	19786513	268.642	342.898	401.775	162.901	170.649	234.79	263.609	-0.746042	0.211194	-3.53249	0.000411664	0.00946381
chr1	19805784	19806401	515.16	660.329	433.793	377.243	378.166	283.742	441.406	-0.573244	0.202485	-2.83105	0.00463958	0.049286
chr1	19970430	19971474	577.317	900.448	666.182	306.51	266.507	263.798	496.794	-1.23543	0.198897	-6.2114	5.25135e-10	2.70561e-07
chr1	19979904	19980599	1017.68	1485.28	1280.72	823.077	653.101	734.284	999.025	-0.713251	0.188821	-3.7774	0.000158476	0.00483632
chr1	20002749	20003318	432.987	537.54	401.775	256.14	215.945	226.631	345.17	-0.894782	0.190468	-4.69781	2.62967e-06	0.000229765
chr1	20491956	20492205	147.49	165.537	172.484	96.4543	89.538	106.97	129.746	-0.656071	0.206159	-3.18236	0.00146081	0.0228561
chr1	20980857	20981235	104.296	115.512	117.744	62.1594	57.9364	54.3914	85.3399	-0.8428	0.222416	-3.78929	0.000151077	0.0046809
chr1	21028906	21029226	95.8683	180.999	132.204	58.9443	84.2711	79.774	105.343	-0.752399	0.241888	-3.11052	0.00186757	0.0269917
chr1	21037651	21038293	209.646	317.431	197.273	143.61	114.819	158.642	190.237	-0.705262	0.221106	-3.1897	0.00142422	0.0224511
chr1	21048999	21049199	89.5473	150.984	111.547	41.7969	28.4415	50.7653	78.847	-1.29185	0.253368	-5.09871	3.41975e-07	4.80464e-05
chr1	21054471	21054735	92.7078	186.456	128.072	63.2311	57.9364	92.4654	103.478	-0.784618	0.251285	-3.12242	0.00179372	0.0262808
chr1	21059192	21059905	410.864	532.993	431.728	318.299	244.386	288.274	371.091	-0.636169	0.19113	-3.32846	0.000873272	0.016071
chr1	21571492	21571882	146.436	179.18	176.616	86.8089	76.8974	111.502	129.573	-0.770815	0.215761	-3.57254	0.000353538	0.00846237
chr1	21636774	21637115	231.769	356.541	272.67	147.897	181.183	154.109	224.028	-0.751934	0.207788	-3.61876	0.000296016	0.00748095
chr1	21645169	21645395	124.313	129.155	116.711	76.0917	53.7228	65.2697	94.2105	-0.817219	0.222251	-3.67701	0.000235987	0.00641222
chr1	21650837	21651372	318.156	445.676	448.253	200.411	245.44	286.461	324.066	-0.656195	0.204456	-3.20947	0.00132979	0.0214033
chr1	21780408	21781015	457.218	506.616	596.982	311.869	405.555	315.47	432.285	-0.546868	0.190775	-2.86655	0.00414967	0.045842
chr1	21924869	21925069	85.3333	83.678	78.4959	50.3706	34.7618	49.8588	63.7497	-0.74961	0.240812	-3.11284	0.00185294	0.0268467
chr1	21995188	21996837	1633.97	2953.29	1843.62	1405.02	1250.37	1327.15	1735.57	-0.6224	0.208129	-2.99046	0.00278561	0.0353426
chr1	22140969	22141307	162.239	301.968	213.798	92.1674	70.577	96.0915	156.14	-1.20843	0.233236	-5.18115	2.20516e-07	3.42772e-05
chr1	22148736	22149408	814.354	1339.76	910.966	653.746	618.339	597.399	822.427	-0.649025	0.19946	-3.25392	0.00113825	0.0192252
chr1	22179520	22179934	380.313	628.495	426.563	132.893	124.3	154.109	307.779	-1.6101	0.213876	-7.52822	5.14363e-14	1.43799e-10
chr1	22237767	22238288	329.745	435.671	410.038	294.721	207.518	207.594	314.214	-0.660639	0.202687	-3.25941	0.00111645	0.018985
chr1	22269587	22269894	149.597	189.185	211.732	114.673	85.3245	129.633	146.691	-0.654828	0.219185	-2.98756	0.00281211	0.0355876
chr1	22430756	22431026	104.296	147.346	114.645	39.6534	61.0965	77.961	90.8331	-0.88074	0.244445	-3.60302	0.000314546	0.00781209
chr1	22447862	22448475	888.098	1498.02	1110.3	524.068	518.267	682.612	870.228	-0.918701	0.206657	-4.44555	8.76687e-06	0.00057924
chr1	22468510	22469258	304.461	423.847	307.787	233.634	136.94	222.098	271.461	-0.714522	0.219953	-3.24852	0.00116007	0.0194947
chr1	22469327	22470214	691.094	1049.61	680.642	601.232	392.914	453.262	644.793	-0.665169	0.212609	-3.1286	0.00175641	0.0259052
chr1	22611775	22612646	744.823	1029.6	1000.82	593.73	564.616	670.827	767.404	-0.55467	0.185546	-2.9894	0.00279528	0.035442
chr1	22889775	22890024	64.2633	129.155	70.2332	27.8646	31.6017	33.5414	59.4432	-1.22473	0.26923	-4.54899	5.3904e-06	0.000398856
chr1	23262004	23262281	95.8683	174.632	89.8572	49.2989	56.883	48.0457	85.7642	-1.03304	0.253628	-4.07305	4.64005e-05	0.00195602
chr1	23503833	23504637	758.518	940.468	860.357	621.594	575.15	533.942	715.005	-0.526563	0.174923	-3.01025	0.0026103	0.033852
chr1	23703457	23704258	355.029	430.214	465.811	285.076	258.08	264.705	343.153	-0.582346	0.185694	-3.13606	0.00171236	0.0254625
chr1	23748288	23748637	183.309	160.08	159.058	93.2391	87.4312	96.0915	129.868	-0.77561	0.205071	-3.78215	0.000155479	0.00477126
chr1	23748780	23749230	372.938	458.41	381.118	258.283	244.386	284.648	333.297	-0.574913	0.184921	-3.10896	0.00187745	0.0271019
chr1	23750156	23750633	122.206	159.17	135.302	103.956	69.5236	70.7088	110.144	-0.681928	0.225619	-3.02248	0.00250713	0.0329243
chr1	23762991	23763711	1591.83	2640.41	1651.51	1012.77	1078.67	1264.6	1539.97	-0.731146	0.205601	-3.55615	0.00037633	0.00886017
chr1	23840646	23840994	197.004	461.139	186.944	108.243	134.834	170.426	209.765	-0.851824	0.262864	-3.24055	0.00119298	0.0198591
chr1	23848040	23848533	274.963	560.279	284.031	117.889	142.207	123.287	250.443	-1.33233	0.23959	-5.56087	2.68435e-08	6.44853e-06
chr1	24116670	24117012	351.868	436.581	343.936	267.929	248.6	198.529	307.907	-0.60778	0.195343	-3.11135	0.00186232	0.0269441
chr1	24125120	24125379	214.913	385.646	246.849	178.976	117.98	128.726	212.182	-0.868706	0.231514	-3.75228	0.000175235	0.00518301
chr1	24127649	24127870	153.811	187.366	142.532	94.3109	81.1109	80.6806	123.302	-0.823005	0.213081	-3.86241	0.000112276	0.00375489
chr1	25031770	25032587	1933.17	3915.59	2217.51	1259.26	1543.21	1367.94	2039.45	-0.841085	0.222409	-3.7817	0.000155759	0.00477833
chr1	25566072	25567008	1821.5	2591.29	1766.16	1260.34	1099.74	1011.68	1591.78	-0.801364	0.191779	-4.17858	2.93338e-05	0.00141111
chr1	25572595	25572843	214.913	288.325	197.273	168.259	147.474	112.409	188.109	-0.636184	0.216539	-2.93796	0.00330375	0.039498
chr1	25605386	25605640	38.9794	68.2158	41.3136	21.4343	20.0144	26.2892	36.0411	-0.893899	0.282467	-3.16462	0.00155288	0.0238726
chr1	25628908	25629237	223.341	311.064	196.24	162.901	132.727	127.82	192.349	-0.704658	0.215229	-3.27399	0.00106041	0.0183327
chr1	25712808	25713084	50.5679	107.326	81.5944	36.4383	30.5483	56.2044	60.4466	-0.774289	0.271685	-2.84995	0.00437261	0.0474028
chr1	25745928	25746158	71.6378	71.8539	50.6092	35.3666	32.655	29.0087	48.5219	-0.837559	0.257806	-3.24879	0.00115897	0.0194863
chr1	25875695	25876960	1438.02	1996.45	1851.88	1307.49	1168.21	1092.36	1475.74	-0.525518	0.181559	-2.89448	0.00379792	0.0432355
chr1	26167114	26167429	68.4773	40.9295	38.2151	23.5777	28.4415	19.9435	36.5974	-0.818308	0.282376	-2.89794	0.00375626	0.0429093
chr1	26221861	26223032	2109.1	2682.24	2203.05	1702.95	1615.9	1409.64	1953.82	-0.526596	0.174907	-3.01072	0.00260631	0.0338128
chr1	26331766	26332832	475.127	555.731	653.788	295.793	385.54	333.601	449.93	-0.67027	0.191494	-3.50021	0.000464899	0.0102927
chr1	26336638	26336913	125.366	208.285	155.959	54.6574	70.577	67.9892	113.806	-1.16965	0.23177	-5.0466	4.49738e-07	5.92187e-05
chr1	26348086	26348428	120.099	230.115	161.123	70.7331	93.7516	87.0262	127.141	-0.886823	0.236981	-3.74216	0.000182444	0.00533693
chr1	26354296	26354621	233.876	346.536	364.593	114.673	128.513	150.483	223.113	-1.12813	0.213371	-5.28715	1.24239e-07	2.16104e-05
chr1	26354872	26355296	190.683	232.843	214.831	137.179	114.819	100.624	165.163	-0.776322	0.20503	-3.78639	0.000152854	0.00471332
chr1	26371839	26372280	325.531	494.792	356.33	174.689	134.834	166.8	275.496	-1.17421	0.208351	-5.63572	1.74329e-08	4.60663e-06
chr1	26372339	26372583	72.6913	141.889	95.0214	43.9403	45.2957	42.6066	73.574	-1.04016	0.252868	-4.11345	3.89789e-05	0.00173621
chr1	26452780	26453361	1079.83	1150.57	955.378	790.925	766.867	489.523	872.183	-0.580484	0.199888	-2.90404	0.00368377	0.0423572
chr1	26612413	26612640	247.572	341.988	221.028	147.897	131.674	147.763	206.32	-0.831115	0.209204	-3.97275	7.10473e-05	0.00268466
chr1	26834970	26835372	120.099	127.336	116.711	65.3746	63.2033	76.148	94.8119	-0.736681	0.217763	-3.38295	0.000717117	0.0139739
chr1	26864541	26864810	148.543	237.391	211.732	114.673	90.5914	136.885	156.636	-0.708022	0.224559	-3.15294	0.00161634	0.0245293
chr1	26881737	26882551	247.572	319.25	322.246	175.761	121.14	148.67	222.44	-0.900257	0.20555	-4.37975	1.18817e-05	0.00072417
chr1	27018663	27019239	1100.9	1105.1	892.375	855.228	617.286	472.299	840.531	-0.604956	0.20881	-2.89717	0.00376552	0.0429808
chr1	27330854	27331742	475.127	698.529	637.263	412.61	329.711	354.451	484.615	-0.661726	0.194819	-3.39663	0.000682223	0.013499
chr1	27379015	27379389	124.313	267.406	145.631	84.6654	103.232	77.961	133.868	-0.864372	0.248942	-3.47218	0.000516257	0.0110701
chr1	27435607	27435972	173.827	315.612	239.619	129.677	140.101	164.987	193.971	-0.659162	0.222528	-2.96215	0.00305495	0.0375403
chr1	27448705	27449620	623.671	942.287	793.222	459.765	403.448	526.69	624.847	-0.696397	0.195991	-3.55321	0.000380559	0.00893173
chr1	27472407	27472865	404.543	552.093	526.749	290.435	314.963	347.198	405.997	-0.586919	0.189434	-3.09827	0.00194652	0.0277913
chr1	27633110	27633690	214.913	256.491	243.75	154.327	101.125	164.081	189.115	-0.687556	0.212448	-3.23635	0.0012107	0.0200521
chr1	27659105	27659799	499.358	653.052	548.439	406.18	362.366	380.74	475.022	-0.524373	0.181507	-2.889	0.00386474	0.0437099
chr1	27668237	27668705	284.444	506.616	415.202	133.964	102.179	164.081	267.748	-1.39479	0.227396	-6.13376	8.58258e-10	3.99903e-07
chr1	27669406	27670369	430.88	635.771	512.289	238.992	234.906	285.555	389.732	-0.962304	0.19684	-4.88876	1.01475e-06	0.000110654
chr1	27675381	27676596	842.798	1379.78	922.327	409.395	339.191	400.683	715.695	-1.31311	0.204231	-6.42953	1.28e-10	8.66367e-08
chr1	27677029	27678506	1406.42	2165.62	1591.61	1095.29	956.477	1018.03	1372.24	-0.688908	0.190455	-3.61718	0.000297835	0.00751163
chr1	27683388	27683719	135.901	188.276	136.335	52.514	55.8296	74.3349	107.198	-1.16341	0.22969	-5.06515	4.08082e-07	5.48571e-05
chr1	27699034	27699339	303.407	402.928	349.1	173.618	155.901	200.342	264.216	-0.906011	0.196428	-4.61244	3.97978e-06	0.000316405
chr1	27704256	27704627	256	361.089	427.596	186.478	214.891	238.416	280.745	-0.63401	0.210604	-3.01043	0.00260878	0.0338403
chr1	27728891	27729215	153.811	162.808	138.401	109.315	87.4312	79.774	121.923	-0.64568	0.21315	-3.02924	0.00245174	0.0324614
chr1	27729488	27730220	244.411	317.431	280.933	178.976	171.702	163.174	226.105	-0.655173	0.192631	-3.40118	0.000670961	0.0133653
chr1	27743003	27743377	198.058	198.281	186.944	105.028	123.246	142.324	158.98	-0.590764	0.202095	-2.9232	0.00346448	0.0407057
chr1	27763078	27763589	224.395	271.044	296.425	117.889	144.314	135.978	198.341	-0.900508	0.200189	-4.49828	6.85041e-06	0.000480007
chr1	27834451	27835119	533.07	670.334	624.869	462.981	365.526	386.179	507.16	-0.54571	0.183935	-2.96687	0.00300847	0.0372087
chr1	27844468	27845299	509.893	699.439	579.424	412.61	352.885	407.029	493.547	-0.562057	0.186297	-3.01699	0.00255297	0.033336
chr1	27849658	27849965	537.284	785.846	470.976	348.307	351.832	310.937	467.53	-0.748516	0.204994	-3.65141	0.000260804	0.0068781
chr1	27855295	27855989	559.407	726.725	550.504	472.626	381.327	363.516	509.018	-0.545231	0.191162	-2.85219	0.00434193	0.0471683
chr1	27863278	27863572	90.6008	142.798	109.481	51.4423	55.8296	48.0457	83.033	-0.992296	0.236537	-4.1951	2.72746e-05	0.00133426
chr1	27873829	27874040	140.115	241.029	148.729	49.2989	28.4415	40.7935	108.068	-1.82272	0.25081	-7.26733	3.66655e-13	7.07285e-10
chr1	27888521	27888958	381.366	576.651	455.483	284.004	299.162	261.079	376.291	-0.679767	0.196065	-3.46705	0.000526204	0.0112273
chr1	27890107	27890791	543.605	835.871	599.048	305.439	260.187	276.49	470.106	-1.12156	0.198956	-5.63724	1.72797e-08	4.5787e-06
chr1	27896244	27896531	191.737	301.968	184.879	122.175	100.072	118.755	169.931	-0.878402	0.222522	-3.94749	7.89755e-05	0.00290398
chr1	27925678	27926059	507.786	846.785	762.237	310.797	323.39	314.564	510.926	-1.04968	0.202144	-5.19274	2.07221e-07	3.27382e-05
chr1	27933830	27934102	192.79	432.943	290.228	166.116	189.61	152.296	237.33	-0.7384	0.236346	-3.12423	0.00178269	0.0261628
chr1	28116051	28116407	131.687	162.808	126.007	41.7969	54.7762	48.9523	94.3379	-1.34166	0.227949	-5.88578	3.96193e-09	1.4103e-06
chr1	28266879	28267196	337.119	388.375	364.593	242.207	247.546	214.846	299.114	-0.583631	0.182663	-3.19512	0.00139771	0.022159
chr1	28562269	28563862	3559.77	5535.48	3171.85	2861.48	2818.87	1967.16	3319.1	-0.608327	0.215269	-2.82588	0.00471502	0.0497967
chr1	28768263	28768564	72.6913	80.9494	85.7258	26.7929	37.922	37.1675	56.8748	-1.04227	0.248315	-4.19736	2.70039e-05	0.00132409
chr1	28776412	28777005	473.02	542.088	666.182	288.291	300.216	376.207	441.001	-0.730784	0.195139	-3.74495	0.00018043	0.00529439
chr1	28827546	28827939	818.568	897.72	815.944	637.67	557.242	555.699	713.807	-0.498816	0.170002	-2.93418	0.00334429	0.0397928
chr1	28871021	28871293	77.9588	106.417	77.4631	56.8009	38.9754	48.9523	67.7612	-0.734444	0.243566	-3.01538	0.00256661	0.0334529
chr1	28918169	28919062	279.177	354.722	275.769	200.411	198.037	176.772	247.481	-0.607036	0.193194	-3.14211	0.00167733	0.0251333
chr1	29138359	29138972	150.65	199.19	161.123	110.387	81.1109	96.998	133.243	-0.737974	0.214345	-3.44293	0.000575457	0.0119658
chr1	29213997	29214385	253.893	404.747	256.145	183.263	164.329	141.418	233.966	-0.806855	0.216965	-3.71883	0.000200146	0.0057029
chr1	29462931	29463434	282.337	330.164	351.166	242.207	196.984	197.622	266.747	-0.548951	0.191602	-2.86505	0.00416939	0.0459801
chr1	29667399	29667730	217.02	171.904	194.174	130.749	127.46	119.661	160.161	-0.568189	0.199891	-2.84249	0.00447621	0.0481766
chr1	31282275	31283464	606.815	754.012	670.314	442.618	422.409	465.046	560.202	-0.5689	0.175534	-3.24096	0.00119127	0.0198359
chr1	31712279	31712946	135.901	217.381	143.565	97.526	93.7516	83.4001	128.587	-0.756433	0.225005	-3.36185	0.000774221	0.0147603
chr1	31846323	31846910	667.917	767.655	616.606	278.646	363.419	372.581	511.137	-0.934747	0.187787	-4.97771	6.43405e-07	7.82662e-05
chr1	32092137	32092422	70.5843	122.788	101.218	52.514	37.922	48.9523	72.3299	-0.917331	0.24867	-3.68895	0.000225186	0.00620465
chr1	32208481	32208844	358.189	908.634	397.644	193.98	206.464	193.089	376.333	-1.2531	0.252885	-4.95522	7.22477e-07	8.56858e-05
chr1	32405333	32405781	629.992	924.096	650.69	457.622	443.477	372.581	579.743	-0.723327	0.196245	-3.68584	0.000227953	0.00625143
chr1	32409796	32410737	3244.77	4222.1	3099.56	2738.23	2371.18	1796.73	2912.09	-0.560135	0.195971	-2.85826	0.00425972	0.0465985
chr1	32705811	32706088	80.0658	114.602	69.2003	48.2271	30.5483	50.7653	65.5682	-0.858195	0.256322	-3.34812	0.000813631	0.015278
chr1	32706770	32707493	332.905	452.953	428.629	160.757	154.848	248.387	296.413	-0.986048	0.214281	-4.60167	4.19122e-06	0.000330402
chr1	32781920	32782764	186.469	253.763	183.846	108.243	117.98	157.735	168.006	-0.622646	0.216644	-2.87405	0.00405242	0.0450507
chr1	32810740	32811555	534.123	606.666	576.325	407.251	290.735	300.966	452.678	-0.719001	0.18941	-3.796	0.000147052	0.00458576
chr1	32827237	32827980	170.667	292.873	177.649	122.175	103.232	115.128	163.621	-0.804103	0.226468	-3.55063	0.000384315	0.00899261
chr1	32865443	32865848	578.37	842.237	640.361	455.479	492.986	321.816	555.208	-0.63116	0.206276	-3.05979	0.00221495	0.0302704
chr1	33084291	33084643	140.115	209.195	170.419	82.522	92.6982	87.9328	130.48	-0.876038	0.216368	-4.04883	5.14743e-05	0.00211176
chr1	33187719	33187943	138.008	175.542	193.141	91.0957	96.9117	73.4284	128.021	-0.851974	0.217429	-3.91841	8.91361e-05	0.00317057
chr1	33225735	33226095	224.395	318.34	230.324	165.044	162.222	155.922	209.374	-0.616049	0.202526	-3.04183	0.00235144	0.0315239
chr1	33236747	33237263	254.946	329.255	242.718	185.407	128.513	164.987	217.638	-0.710357	0.207736	-3.41952	0.000627322	0.0127381
chr1	33293862	33294232	50.5679	53.6631	52.6749	24.6494	17.9076	28.1022	37.9275	-0.929566	0.270363	-3.43822	0.000585552	0.0121131
chr1	33351763	33352541	701.629	1293.37	871.718	525.14	491.932	710.714	765.751	-0.647778	0.219606	-2.94972	0.00318058	0.0385292
chr1	33480165	33480385	54.7819	66.3967	43.3793	21.4343	27.3881	19.037	38.7362	-1.03316	0.274507	-3.76369	0.000167423	0.00501331
chr1	33721821	33722790	296.033	372.003	296.425	156.47	111.659	169.52	233.685	-1.0258	0.207317	-4.948	7.49787e-07	8.75517e-05
chr1	34106750	34107081	86.3868	85.4971	81.5944	53.5857	41.0821	35.3544	63.9168	-0.83119	0.241575	-3.44071	0.000580197	0.0120358
chr1	34628592	34629093	122.206	252.853	171.452	84.6654	89.538	120.568	140.214	-0.762983	0.242741	-3.14319	0.00167115	0.0250666
chr1	35835877	35836284	80.0658	99.1403	99.1527	37.51	52.6694	60.7371	71.5459	-0.755497	0.24069	-3.13888	0.00169598	0.0253178
chr1	35999196	35999696	176.988	178.271	133.236	61.0877	112.713	81.5871	123.98	-0.815736	0.232119	-3.51429	0.000440925	0.0099294
chr1	36024560	36024768	87.4403	175.542	104.317	58.9443	71.6304	70.7088	94.7638	-0.738971	0.248314	-2.97596	0.00292076	0.0365051
chr1	36084900	36085225	225.448	196.461	185.911	130.749	113.766	120.568	162.151	-0.668396	0.199301	-3.3537	0.000797385	0.0150668
chr1	36320920	36321189	55.8354	46.3867	38.2151	22.506	24.2279	22.6631	34.9724	-0.81674	0.274943	-2.97058	0.00297236	0.0369299
chr1	36562690	36562953	85.3333	176.451	86.7586	47.1554	57.9364	73.4284	87.8439	-0.797159	0.26294	-3.03171	0.00243169	0.0322968
chr1	36590750	36591368	231.769	292.873	214.831	141.466	122.193	128.726	188.643	-0.829767	0.202396	-4.09972	4.13648e-05	0.00181251
chr1	36644346	36644868	329.745	580.289	382.151	161.829	208.571	210.313	312.15	-1.02455	0.218935	-4.67971	2.87283e-06	0.000245863
chr1	36662930	36663141	48.4609	97.3212	53.7077	22.506	25.2813	24.4761	45.2922	-1.1685	0.278895	-4.18973	2.7928e-05	0.00135839
chr1	36750946	36751601	432.987	455.681	526.749	292.578	286.522	349.918	390.739	-0.560042	0.184063	-3.04266	0.00234495	0.0314526
chr1	36812934	36813281	106.403	153.713	116.711	81.4503	53.7228	53.4849	94.2475	-0.86823	0.236861	-3.66557	0.000246793	0.00662771
chr1	36834607	36835012	844.905	1061.44	918.196	691.256	608.859	527.597	775.375	-0.58221	0.181829	-3.20196	0.00136495	0.0217821
chr1	36915966	36916269	115.885	182.818	87.7915	53.5857	58.9898	44.4196	90.5816	-1.09763	0.25336	-4.33229	1.47569e-05	0.000843447
chr1	37074862	37075263	444.576	681.248	557.734	305.439	369.739	385.272	457.335	-0.607035	0.198366	-3.06018	0.00221203	0.0302454
chr1	37721034	37721401	264.428	331.074	339.805	170.403	158.008	172.239	239.326	-0.825908	0.192444	-4.29168	1.77323e-05	0.000966818
chr1	37740941	37741232	89.5473	191.914	98.1199	57.8726	71.6304	72.5219	96.9343	-0.763252	0.256425	-2.97652	0.00291543	0.0364693
chr1	37974858	37975159	71.6378	79.1303	100.186	51.4423	47.4025	41.7001	65.2498	-0.720584	0.241065	-2.98917	0.00279734	0.0354612
chr1	38230754	38231020	64.2633	147.346	71.266	32.1514	32.655	40.7935	64.7459	-1.14348	0.274771	-4.16156	3.16083e-05	0.00148969
chr1	38259232	38260223	603.654	948.654	651.723	438.331	389.754	379.833	568.658	-0.78951	0.199581	-3.95583	7.62688e-05	0.00283258
chr1	38260878	38261692	684.773	624.856	600.081	481.2	336.031	429.692	526.106	-0.566249	0.187003	-3.02802	0.00246164	0.0325224
chr1	38401750	38401977	109.564	183.728	120.842	50.3706	67.4169	91.5588	103.913	-0.835032	0.246998	-3.38073	0.000722944	0.0140659
chr1	38474885	38475318	589.959	1094.18	685.806	406.18	570.937	474.112	636.862	-0.62774	0.22016	-2.85129	0.00435424	0.0472594
chr1	38484641	38484945	140.115	140.07	129.105	70.7331	62.1499	96.998	106.529	-0.730463	0.222808	-3.27845	0.00104381	0.0181366
chr1	38494249	38495069	316.049	478.42	355.297	191.837	201.197	196.716	289.919	-0.875913	0.20012	-4.37693	1.2036e-05	0.000730348
chr1	38775674	38776115	228.609	255.582	194.174	90.024	145.368	102.437	169.366	-0.895739	0.217597	-4.1165	3.84667e-05	0.00172116
chr1	39661954	39662292	317.103	319.25	452.384	190.765	186.45	189.463	275.903	-0.856077	0.199109	-4.29954	1.71153e-05	0.000942767
chr1	39662470	39662889	206.486	235.572	339.805	91.0957	100.072	130.539	183.928	-1.12529	0.22453	-5.01179	5.39265e-07	6.81686e-05
chr1	39853218	39853520	158.025	130.065	138.401	99.6694	85.3245	71.6153	113.85	-0.654555	0.216538	-3.02282	0.00250427	0.0329028
chr1	39864194	39864768	367.671	387.466	553.603	218.63	183.29	245.668	326.054	-0.913536	0.206733	-4.41891	9.92005e-06	0.000634903
chr1	39888321	39888632	68.4773	97.3212	64.0361	28.9363	32.655	36.2609	54.6145	-1.02988	0.256222	-4.01949	5.8324e-05	0.00231118
chr1	40283037	40283311	166.453	198.281	148.729	102.885	84.2711	88.8393	131.576	-0.804348	0.211782	-3.79799	0.000145871	0.0045569
chr1	40366469	40366921	245.465	411.114	256.145	201.482	184.343	155.015	242.261	-0.672367	0.219513	-3.063	0.00219133	0.0300692
chr1	40420578	40420946	132.741	263.768	159.058	97.526	103.232	117.848	145.695	-0.695055	0.237042	-2.9322	0.00336572	0.0399516
chr1	40776907	40777264	262.321	567.555	395.578	195.052	255.973	269.237	324.286	-0.667387	0.233268	-2.86104	0.0042226	0.0463338
chr1	40904007	40904575	202.272	214.652	212.765	118.96	129.567	122.381	166.766	-0.698388	0.194129	-3.59755	0.000321227	0.00793106
chr1	41119460	41120076	442.469	534.812	453.417	325.801	231.745	277.396	377.607	-0.712909	0.191602	-3.72078	0.000198605	0.00567562
chr1	41272461	41272758	117.992	230.115	171.452	91.0957	89.538	89.7458	131.656	-0.822505	0.232815	-3.53287	0.000411072	0.00945584
chr1	41284361	41284674	194.897	429.305	216.897	112.53	149.581	134.165	206.229	-0.925905	0.24654	-3.7556	0.000172924	0.00513243
chr1	41303613	41304014	150.65	224.657	178.681	115.745	76.8974	79.774	137.734	-0.903781	0.225925	-4.00035	6.32489e-05	0.00245737
chr1	41488949	41489613	319.21	343.807	298.491	244.351	161.168	208.5	262.588	-0.588676	0.199213	-2.95501	0.0031266	0.0381099
chr1	41588825	41589239	141.169	90.0448	108.448	65.3746	68.4702	65.2697	89.796	-0.670773	0.230366	-2.91177	0.00359388	0.0416802
chr1	41704129	41704390	72.6913	168.266	152.86	39.6534	90.5914	68.8958	98.8263	-0.796757	0.272285	-2.92618	0.00343148	0.0404484
chr1	42391459	42391784	56.8889	47.2963	69.2003	23.5777	43.1889	19.9435	43.3493	-0.802121	0.277492	-2.89061	0.003845	0.0435682
chr1	42730162	42730712	132.741	48.2058	75.3974	34.2949	48.4559	45.3262	64.0701	-0.794027	0.277908	-2.85716	0.00427451	0.0466777
chr1	42845515	42846778	402.436	664.876	435.859	213.271	255.973	271.957	374.062	-0.914324	0.211547	-4.32209	1.54561e-05	0.000873575
chr1	43212697	43213317	222.288	312.883	212.765	151.112	129.567	160.455	198.178	-0.68491	0.209502	-3.26922	0.00107844	0.0185402
chr1	43222637	43223021	306.568	370.184	387.315	229.347	188.557	219.379	283.558	-0.679023	0.19027	-3.56873	0.000358716	0.00856292
chr1	43311931	43313169	2745.41	3826.45	2760.78	2066.27	2251.09	1912.76	2593.79	-0.539	0.183683	-2.93441	0.00334185	0.0397757
chr1	43389749	43390916	2830.75	5714.66	2802.1	2384.56	2381.71	1919.11	3005.48	-0.667363	0.230084	-2.90052	0.0037254	0.0426825
chr1	43396716	43397071	537.284	608.485	512.289	291.506	213.838	162.268	387.612	-1.18099	0.209648	-5.63319	1.76904e-08	4.65186e-06
chr1	43415060	43415598	695.308	768.564	611.442	554.076	364.472	266.518	543.397	-0.715231	0.222819	-3.20993	0.00132768	0.0213873
chr1	43423411	43424949	4052.81	6998.94	3619.07	3339.46	2758.82	2065.06	3805.69	-0.740771	0.228794	-3.23773	0.00120485	0.0199827
chr1	43432802	43433336	607.868	707.625	601.113	487.63	401.341	321.816	521.232	-0.60785	0.193153	-3.14699	0.00164959	0.0248426
chr1	43448353	43448605	90.6008	109.145	83.6601	48.2271	43.1889	35.3544	68.3628	-1.00348	0.240367	-4.1748	2.98249e-05	0.00143028
chr1	43599796	43600092	128.527	105.507	129.105	63.2311	60.0431	61.6436	91.3428	-0.859949	0.221154	-3.88846	0.000100882	0.00346919
chr1	43815051	43815408	143.276	140.979	144.598	97.526	54.7762	96.0915	112.874	-0.687671	0.228796	-3.00561	0.00265048	0.0341843
chr1	43832751	43834275	3863.18	6728.8	3850.43	3379.11	2945.27	2760.36	3921.19	-0.599652	0.211348	-2.83727	0.0045501	0.0486758
chr1	44072371	44072609	73.7448	120.969	79.5288	33.2231	49.5093	54.3914	68.5611	-0.838186	0.254598	-3.2922	0.00099408	0.0175749
chr1	44395262	44395553	155.918	240.12	201.404	99.6694	113.766	106.97	152.974	-0.804918	0.213579	-3.76871	0.000164094	0.00494826
chr1	44435326	44436083	3158.39	4398.55	3383.59	2784.31	2069.91	1982.57	2962.89	-0.620934	0.193303	-3.21223	0.00131707	0.0212814
chr1	44460501	44460838	513.053	958.659	631.066	396.534	380.273	431.505	551.848	-0.71515	0.213369	-3.35171	0.000803147	0.0151371
chr1	44703730	44704495	1000.82	2038.29	1436.68	778.065	811.109	983.578	1174.76	-0.708945	0.219205	-3.23417	0.00121998	0.0201573
chr1	45103337	45104396	2355.62	3298.91	2097.7	1924.8	1468.42	1244.66	2065.02	-0.667564	0.207849	-3.21178	0.00131916	0.0213016
chr1	45196092	45196316	223.341	332.893	214.831	196.124	124.3	112.409	200.65	-0.72886	0.232444	-3.13563	0.00171483	0.0254869
chr1	45279152	45279387	43.1934	87.3162	49.5764	32.1514	24.2279	29.0087	44.2457	-0.86432	0.277746	-3.1119	0.00185885	0.026912
chr1	45292124	45292626	211.753	294.692	232.389	141.466	92.6982	145.95	186.492	-0.851525	0.218189	-3.9027	9.51257e-05	0.00332218
chr1	45292863	45293233	156.971	262.858	227.225	87.8806	57.9364	88.8393	146.952	-1.27332	0.232478	-5.47715	4.32222e-08	9.41043e-06
chr1	45296379	45297067	712.164	1131.47	781.861	541.216	593.058	576.549	722.72	-0.563806	0.196883	-2.86367	0.00418766	0.0461104
chr1	45750622	45750880	109.564	109.145	100.186	48.2271	57.9364	38.9805	77.3398	-0.991822	0.233111	-4.25472	2.09308e-05	0.00109628
chr1	45792346	45792815	123.259	152.803	96.0542	61.0877	65.3101	67.0827	94.2662	-0.825658	0.230167	-3.58721	0.00033423	0.0081524
chr1	45795127	45795560	203.325	261.949	217.929	141.466	131.674	143.231	183.262	-0.651344	0.197913	-3.29106	0.000998096	0.0176249
chr1	46002536	46003058	208.593	291.963	245.816	118.96	108.499	129.633	183.911	-0.960831	0.204765	-4.69235	2.70079e-06	0.000234257
chr1	46004829	46005054	62.1564	52.7535	55.7734	22.506	29.4949	34.4479	42.8553	-0.803007	0.262986	-3.05342	0.00226247	0.0307024
chr1	46677760	46677986	43.1934	44.5676	43.3793	16.0757	14.7474	25.3827	31.2244	-0.949053	0.284286	-3.33838	0.000842691	0.0156757
chr1	46751399	46752062	198.058	260.129	205.535	118.96	117.98	122.381	170.507	-0.803562	0.201842	-3.98115	6.8584e-05	0.00261204
chr1	46859655	46860544	128.527	165.537	151.828	93.2391	94.805	92.4654	121.067	-0.602185	0.209467	-2.87485	0.00404224	0.0449817
chr1	46971481	46971759	286.551	316.521	258.21	153.255	164.329	156.829	222.616	-0.790486	0.190222	-4.1556	3.2444e-05	0.0015187
chr1	46985660	46986197	547.819	746.735	514.355	450.12	354.992	345.385	493.234	-0.595203	0.198667	-2.99598	0.00273562	0.0348989
chr1	46989314	46989514	208.593	251.034	161.123	126.462	104.285	105.157	159.442	-0.792521	0.215201	-3.68269	0.000230781	0.0063048
chr1	46998525	46998991	764.839	1111.46	804.583	628.025	517.214	508.56	722.447	-0.638301	0.193723	-3.29492	0.000984501	0.0174708
chr1	47000794	47001081	268.642	312.883	274.736	189.693	203.304	170.426	236.614	-0.556614	0.189205	-2.94186	0.00326248	0.0391746
chr1	47009682	47010061	166.453	261.949	172.484	130.749	125.353	83.4001	156.731	-0.723985	0.230593	-3.13967	0.00169138	0.0252746
chr1	47660095	47660326	154.864	163.718	129.105	97.526	89.538	92.4654	121.203	-0.611489	0.20951	-2.91867	0.00351531	0.0410781
chr1	47910395	47910715	117.992	122.788	106.383	56.8009	57.9364	70.7088	88.7681	-0.796154	0.222809	-3.57326	0.000352559	0.00844628
chr1	50745324	50745675	67.4238	80.9494	101.218	37.51	31.6017	47.1392	60.9737	-0.925545	0.251204	-3.68444	0.000229207	0.00627513
chr1	50774554	50774883	163.292	157.351	152.86	91.0957	81.1109	96.0915	123.634	-0.737708	0.206205	-3.57755	0.000346828	0.00835924
chr1	50795259	50795521	79.0123	92.7734	93.9885	56.8009	60.0431	34.4479	69.511	-0.700587	0.244989	-2.85966	0.00424089	0.0464637
chr1	51086316	51087067	244.411	291.963	196.24	85.7371	97.9651	116.035	172.059	-1.1491	0.214721	-5.35161	8.71769e-08	1.64707e-05
chr1	51201092	51201352	85.3333	61.849	82.6273	37.51	36.8686	47.1392	58.5546	-0.774245	0.247816	-3.12427	0.00178246	0.0261615
chr1	51433699	51436064	2948.74	3619.07	2756.65	2195.94	1902.42	1587.32	2501.69	-0.658999	0.184943	-3.56326	0.000366272	0.00869489
chr1	51442562	51444289	2059.59	2425.75	1646.35	1461.82	1374.67	969.98	1656.36	-0.624695	0.200912	-3.1093	0.00187531	0.0270731
chr1	51688024	51688245	30.5514	61.849	66.1018	27.8646	21.0678	22.6631	38.3496	-0.902043	0.284914	-3.16601	0.00154544	0.0237943
chr1	51765060	51765267	75.8518	115.512	68.1675	60.016	38.9754	37.1675	65.9484	-0.78238	0.258175	-3.03042	0.0024421	0.0323804
chr1	51779108	51779368	161.185	234.662	212.765	122.175	117.98	96.0915	157.477	-0.769102	0.212798	-3.61423	0.000301236	0.00756924
chr1	51887709	51887988	160.132	110.055	150.795	94.3109	83.2177	68.8958	111.234	-0.680967	0.224735	-3.03009	0.0024448	0.0324061
chr1	52137205	52137992	322.37	280.139	362.527	171.474	151.688	161.361	241.593	-0.909732	0.192384	-4.72874	2.25917e-06	0.000203644
chr1	52217788	52218095	136.955	152.803	124.974	49.2989	88.4846	55.2979	101.302	-0.959032	0.235055	-4.08003	4.50303e-05	0.00191923
chr1	52218249	52218654	277.07	271.954	222.061	126.462	183.29	122.381	200.536	-0.751398	0.210295	-3.57306	0.000352834	0.00845075
chr1	52616252	52616473	73.7448	92.7734	83.6601	36.4383	24.2279	36.2609	57.8509	-1.15289	0.250976	-4.59362	4.35628e-06	0.000340409
chr1	52656537	52656839	42.1399	45.4772	59.9048	15.004	22.1212	23.5696	34.7028	-1.00945	0.280184	-3.60282	0.000314786	0.00781604
chr1	53370370	53371378	764.839	880.438	769.467	472.626	527.748	552.073	661.198	-0.594751	0.172945	-3.43896	0.000583948	0.0120915
chr1	53371946	53372384	321.317	383.827	302.622	157.542	190.663	216.659	262.105	-0.759742	0.197659	-3.84369	0.000121196	0.003976
chr1	53373200	53373714	533.07	578.47	598.015	288.291	285.468	351.731	439.174	-0.81983	0.180162	-4.55051	5.35153e-06	0.00039665
chr1	53375754	53375976	221.234	186.456	183.846	116.817	133.78	132.352	162.414	-0.568876	0.199496	-2.85156	0.0043505	0.0472375
chr1	53379256	53379639	458.271	631.223	518.486	272.215	281.255	242.042	400.582	-0.934333	0.189246	-4.93713	7.92791e-07	9.11389e-05
chr1	53648818	53649545	685.827	782.207	662.051	447.977	537.228	451.449	594.456	-0.528914	0.177111	-2.98634	0.00282339	0.0356867
chr1	53781840	53782077	84.2798	117.331	113.613	62.1594	53.7228	66.1762	82.8803	-0.691372	0.230698	-2.99688	0.00272762	0.0348314
chr1	53787098	53787325	102.189	155.532	134.269	66.4463	38.9754	56.2044	92.2694	-1.09972	0.24065	-4.56979	4.88223e-06	0.00036962
chr1	53915969	53916250	132.741	148.256	136.335	86.8089	90.5914	68.8958	110.605	-0.682979	0.21428	-3.18732	0.00143598	0.0225775
chr1	54425380	54425617	89.5473	110.964	117.744	43.9403	48.4559	68.8958	79.9246	-0.841224	0.238137	-3.53251	0.000411628	0.00946381
chr1	54530057	54530308	65.3168	67.3062	74.3646	27.8646	37.922	31.7283	50.7504	-0.914763	0.251983	-3.63026	0.000283141	0.00725344
chr1	54750480	54750701	131.687	120.06	136.335	57.8726	52.6694	58.0175	92.7736	-1.06454	0.219899	-4.84105	1.29154e-06	0.000132644
chr1	54752864	54753345	461.432	593.022	557.734	331.16	372.9	324.535	440.13	-0.600551	0.182579	-3.28927	0.00100446	0.0176913
chr1	54790033	54790324	65.3168	130.974	115.678	46.0837	57.9364	60.7371	79.4544	-0.776818	0.252246	-3.0796	0.00207276	0.0289467
chr1	54877526	54877810	336.066	518.44	462.713	198.267	187.503	234.79	322.963	-0.981782	0.203726	-4.81913	1.44187e-06	0.000144713
chr1	54940340	54940890	223.341	435.671	334.64	216.486	180.129	174.052	260.72	-0.707614	0.223712	-3.16306	0.00156122	0.0239646
chr1	55257535	55258057	447.736	417.481	432.76	279.717	234.906	284.648	349.541	-0.647659	0.180429	-3.58956	0.00033124	0.00809948
chr1	55501595	55501891	145.383	180.09	205.535	108.243	102.179	103.344	140.796	-0.682662	0.209259	-3.26228	0.0011052	0.0188585
chr1	55504844	55506029	633.152	938.649	785.992	513.351	456.117	553.886	646.858	-0.578336	0.190804	-3.03104	0.00243709	0.0323437
chr1	55741772	55742077	160.132	189.185	213.798	123.247	119.033	118.755	154.025	-0.581006	0.203046	-2.86145	0.00421714	0.0463134
chr1	56797867	56798229	90.6008	84.5876	89.8572	45.012	44.2423	27.1957	63.5826	-1.01573	0.246608	-4.11882	3.80817e-05	0.00170878
chr1	56968161	56968828	333.959	274.682	325.345	153.255	214.891	213.939	252.679	-0.618025	0.199703	-3.09472	0.00196999	0.0280081
chr1	56975738	56976056	109.564	100.05	128.072	65.3746	56.883	48.9523	84.8159	-0.859857	0.228695	-3.75984	0.000170021	0.00507072
chr1	56976289	56976664	135.901	111.874	113.613	65.3746	55.8296	64.3631	91.1591	-0.848018	0.222082	-3.8185	0.000134268	0.00429743
chr1	57295785	57296074	71.6378	95.5021	104.317	52.514	51.616	41.7001	69.5478	-0.774842	0.240421	-3.22286	0.00126918	0.0207341
chr1	57538521	57538776	68.4773	79.1303	89.8572	30.008	35.8152	36.2609	56.5915	-1.03147	0.248046	-4.15839	3.20496e-05	0.00150571
chr1	58717396	58717711	88.4938	118.241	138.401	46.0837	52.6694	59.8305	83.9531	-0.967981	0.236732	-4.08893	4.33366e-05	0.00186963
chr1	59858822	59859422	280.23	188.276	248.915	77.1634	86.3779	78.8675	159.972	-1.39651	0.213938	-6.52761	6.68275e-11	5.11554e-08
chr1	59972758	59973064	76.9053	70.0349	70.2332	39.6534	40.0288	34.4479	55.2172	-0.794481	0.244412	-3.25059	0.00115167	0.019389
chr1	61423708	61424020	268.642	274.682	323.279	107.171	128.513	127.82	205.018	-1.14134	0.196642	-5.80414	6.4697e-09	2.10458e-06
chr1	61514609	61514890	679.506	975.94	689.938	558.363	538.281	357.17	633.2	-0.620965	0.209884	-2.95862	0.00309022	0.0378149
chr1	61543530	61543950	1446.45	2039.2	1229.08	1113.51	1087.1	629.127	1257.41	-0.649309	0.224796	-2.88843	0.00387165	0.0437444
chr1	61547499	61548369	789.07	1055.07	738.481	666.606	535.121	436.944	703.549	-0.595391	0.202887	-2.9346	0.00333977	0.0397636
chr1	61605577	61606103	231.769	228.295	243.75	131.821	151.688	140.511	187.973	-0.66994	0.191548	-3.49751	0.000469618	0.0103686
chr1	61648977	61649535	139.062	170.085	156.992	81.4503	101.125	103.344	125.343	-0.631976	0.21065	-3.00012	0.00269874	0.0345748
chr1	61703925	61704411	166.453	124.607	161.123	93.2391	101.125	83.4001	121.658	-0.627634	0.214226	-2.92977	0.00339217	0.0401618
chr1	61911791	61912747	392.955	251.034	407.972	195.052	161.168	203.061	268.54	-0.813711	0.212631	-3.82686	0.000129787	0.00419086
chr1	63087637	63088036	84.2798	110.055	80.5616	42.8686	55.8296	57.111	71.7842	-0.706615	0.238507	-2.96266	0.00304993	0.0375167
chr1	63103355	63103722	60.0494	54.5726	59.9048	24.6494	27.3881	26.2892	42.1422	-0.955335	0.261058	-3.65948	0.000252728	0.00673459
chr1	63155925	63156582	434.041	437.49	441.023	281.861	318.123	294.62	367.86	-0.515219	0.175157	-2.94146	0.00326668	0.0392157
chr1	64239437	64239890	66.3703	115.512	60.9376	33.2231	35.8152	39.887	58.6242	-0.954699	0.263748	-3.61973	0.000294906	0.00746169
chr1	64669047	64669423	94.8148	112.783	82.6273	43.9403	60.0431	52.5783	74.4645	-0.772281	0.236104	-3.27093	0.00107193	0.0184639
chr1	64949758	64950059	63.2099	103.688	66.1018	26.7929	51.616	37.1675	58.096	-0.833685	0.26547	-3.14042	0.00168709	0.02523
chr1	65466764	65467670	289.712	385.646	298.491	165.044	210.678	150.483	250.009	-0.805147	0.204111	-3.94466	7.99134e-05	0.0029268
chr1	65525651	65525951	114.831	87.3162	109.481	45.012	52.6694	48.9523	76.377	-0.944258	0.232579	-4.05994	4.90844e-05	0.0020393
chr1	65681246	65681730	375.045	372.913	353.232	202.554	277.041	211.22	298.667	-0.617747	0.190904	-3.23591	0.00121256	0.02007
chr1	65697437	65697713	171.72	150.984	169.386	92.1674	124.3	76.148	130.784	-0.667627	0.219188	-3.04591	0.00231974	0.031227
chr1	65903294	65903733	130.634	130.065	108.448	83.5937	72.6838	57.111	97.0892	-0.700797	0.224442	-3.12239	0.00179388	0.0262812
chr1	65933196	65933554	267.588	221.019	240.652	141.466	97.9651	135.072	183.96	-0.865736	0.205998	-4.20264	2.63823e-05	0.00130059
chr1	66162429	66162709	52.6749	68.2158	98.1199	30.008	43.1889	40.7935	55.5002	-0.775931	0.262566	-2.95519	0.00312481	0.0380953
chr1	67390210	67391427	4016.99	4459.49	3664.52	2972.94	2905.25	1829.36	3308.09	-0.596829	0.198411	-3.00805	0.00262932	0.0339971
chr1	67395609	67396741	1292.64	1770.88	1310.68	729.837	873.259	678.079	1109.23	-0.864023	0.188845	-4.57531	4.75524e-06	0.000362961
chr1	67479284	67479581	80.0658	47.2963	80.5616	23.5777	37.922	40.7935	51.7028	-0.826641	0.268384	-3.08006	0.00206957	0.0289146
chr1	67528165	67528443	109.564	68.2158	64.0361	39.6534	51.616	33.5414	61.1044	-0.794293	0.259391	-3.06214	0.00219761	0.0301274
chr1	67598897	67599371	114.831	102.778	147.696	42.8686	64.2567	44.4196	86.1418	-1.09448	0.238804	-4.58315	4.58018e-06	0.000353553
chr1	67972117	67972773	290.765	217.381	285.064	115.745	119.033	129.633	192.937	-1.01511	0.201593	-5.03544	4.76752e-07	6.18886e-05
chr1	68151906	68152673	568.889	704.896	456.516	411.538	399.234	241.135	463.701	-0.638515	0.219673	-2.90667	0.00365299	0.0421277
chr1	68154282	68154720	896.526	774.931	720.923	540.144	379.22	278.303	598.341	-0.891217	0.215469	-4.13618	3.53137e-05	0.00161846
chr1	68171948	68172361	185.416	181.909	140.466	105.028	97.9651	89.7458	133.422	-0.714945	0.210324	-3.39926	0.000675675	0.0134232
chr1	68209110	68209359	77.9588	60.9394	84.693	31.0797	51.616	39.887	57.6957	-0.727289	0.252946	-2.87528	0.00403671	0.0449382
chr1	70670527	70671802	1382.19	1397.06	1342.69	995.623	1003.88	932.812	1175.71	-0.463244	0.161364	-2.8708	0.00409439	0.0453981
chr1	70825953	70826436	192.79	301.059	205.535	97.526	120.086	97.9045	169.15	-1.02159	0.218979	-4.66526	3.0822e-06	0.000259862
chr1	71132558	71132865	84.2798	69.1253	97.0871	32.1514	51.616	29.0087	60.5447	-0.964604	0.256338	-3.76301	0.000167878	0.00502155
chr1	71217420	71217868	182.255	131.884	160.09	64.3029	99.0185	81.5871	119.856	-0.838644	0.223761	-3.74795	0.000178284	0.00524658
chr1	74934780	74935014	63.2099	40.9295	39.248	18.2191	24.2279	22.6631	34.7496	-0.896213	0.281319	-3.18576	0.00144376	0.0226573
chr1	75968469	75968742	61.1029	50.0249	48.5435	17.1474	29.4949	23.5696	38.3139	-0.953758	0.27306	-3.49285	0.000477896	0.010501
chr1	76156197	76156571	82.1728	76.4017	96.0542	33.2231	43.1889	31.7283	60.4615	-1.05308	0.246095	-4.27918	1.87586e-05	0.00100768
chr1	78134675	78134986	60.0494	39.1104	50.6092	20.3626	20.0144	26.2892	36.0725	-0.924959	0.276934	-3.34	0.00083779	0.0156116
chr1	78170390	78170836	147.49	111.874	173.517	79.3069	71.6304	77.0545	110.145	-0.813645	0.22354	-3.63983	0.000272823	0.00707769
chr1	78469701	78470779	854.386	773.112	665.15	415.825	599.378	325.442	605.549	-0.693707	0.212508	-3.26438	0.00109704	0.0187657
chr1	85048933	85049297	246.518	244.667	298.491	177.905	159.062	129.633	209.379	-0.690629	0.200727	-3.44064	0.000580341	0.0120362
chr1	85098619	85099172	135.901	125.517	192.108	80.3786	90.5914	97.9045	120.4	-0.663187	0.222834	-2.97615	0.00291888	0.0364917
chr1	85155548	85156614	2191.27	4393.1	2093.57	1496.11	1956.14	1460.41	2265.1	-0.713402	0.234097	-3.04747	0.00230778	0.0311137
chr1	85720542	85720744	70.5843	71.8539	88.8243	39.6534	44.2423	48.9523	60.6851	-0.682869	0.241811	-2.82398	0.00474309	0.0499728
chr1	86094730	86095263	396.115	453.862	455.483	168.259	253.867	221.192	324.796	-0.930594	0.196604	-4.73335	2.20839e-06	0.000200007
chr1	86875168	86875520	147.49	160.989	177.649	105.028	92.6982	109.689	132.257	-0.595545	0.205836	-2.8933	0.00381217	0.0433415
chr1	87470562	87470923	61.1029	44.5676	49.5764	28.9363	24.2279	27.1957	39.2678	-0.774022	0.267292	-2.89579	0.0037821	0.0431089
chr1	87800362	87801467	1030.32	1220.61	997.724	831.65	720.518	663.575	910.733	-0.513813	0.177458	-2.89541	0.00378663	0.0431427
chr1	87960923	87961335	104.296	106.417	115.678	53.5857	66.3635	47.1392	82.2466	-0.848839	0.228434	-3.71591	0.000202476	0.00574635
chr1	89985421	89985654	166.453	126.427	211.732	76.0917	96.9117	105.157	130.462	-0.749568	0.227864	-3.28954	0.00100351	0.0176836
chr1	90154211	90154520	100.082	98.2307	89.8572	32.1514	41.0821	44.4196	67.6372	-1.11046	0.238486	-4.6563	3.21943e-06	0.000268497
chr1	90186978	90187209	84.2798	78.2207	91.9229	30.008	27.3881	33.5414	57.5601	-1.25627	0.247195	-5.0821	3.73278e-07	5.11407e-05
chr1	91172179	91172854	155.918	140.07	129.105	88.9523	68.4702	94.2784	112.799	-0.670945	0.216573	-3.098	0.0019483	0.0278073
chr1	91172884	91173347	160.132	140.07	137.368	94.3109	83.2177	92.4654	117.927	-0.625414	0.208678	-2.99703	0.00272621	0.034818
chr1	91744150	91744632	101.136	70.0349	73.3317	43.9403	52.6694	42.6066	63.9531	-0.693511	0.244374	-2.83791	0.00454102	0.048603
chr1	92021675	92022080	330.798	253.763	312.951	125.391	163.275	145.044	221.87	-0.952014	0.199786	-4.76517	1.88693e-06	0.000177644
chr1	92083070	92083382	86.3868	108.236	96.0542	36.4383	50.5626	60.7371	73.0691	-0.835408	0.240657	-3.47136	0.000517833	0.0110953
chr1	92086981	92087271	49.5144	84.5876	74.3646	32.1514	31.6017	40.7935	52.1689	-0.824853	0.260499	-3.16643	0.0015432	0.0237655
chr1	92117101	92117519	130.634	148.256	137.368	37.51	48.4559	55.2979	92.9202	-1.3622	0.227613	-5.98473	2.16749e-09	8.53291e-07
chr1	92171923	92172299	385.58	379.28	465.811	215.415	244.386	249.294	323.294	-0.732546	0.185776	-3.94317	8.04114e-05	0.00293946
chr1	92193307	92193647	192.79	91.8639	147.696	71.8049	80.0575	64.3631	108.096	-0.851745	0.244978	-3.47682	0.000507392	0.0109526
chr1	92196871	92197239	360.296	306.516	294.36	196.124	165.382	157.735	246.735	-0.813981	0.192941	-4.21882	2.45585e-05	0.00122989
chr1	92226800	92227083	151.704	72.7635	77.4631	45.012	57.9364	50.7653	75.9406	-0.803067	0.261669	-3.06901	0.00214766	0.0296429
chr1	92228828	92229375	181.202	131.884	165.255	90.024	101.125	69.8023	123.215	-0.775396	0.220806	-3.51166	0.000445313	0.00999334
chr1	92230855	92231188	154.864	110.055	135.302	80.3786	76.8974	79.774	106.212	-0.668922	0.218456	-3.06204	0.00219836	0.0301335
chr1	92257843	92258066	49.5144	46.3867	52.6749	23.5777	24.2279	27.1957	37.2629	-0.801951	0.267704	-2.99567	0.00273844	0.0349217
chr1	92349023	92349254	92.7078	83.678	119.81	63.2311	53.7228	44.4196	76.2615	-0.75779	0.238554	-3.1766	0.00149014	0.0231796
chr1	92414648	92415355	87.4403	136.432	137.368	61.0877	66.3635	72.5219	93.5355	-0.742642	0.23265	-3.1921	0.00141242	0.0223216
chr1	92907372	92907663	84.2798	88.2257	73.3317	45.012	32.655	30.8218	59.0543	-1.00687	0.247652	-4.06567	4.78938e-05	0.00200486
chr1	93119534	93120036	102.189	110.964	92.9557	38.5817	49.5093	55.2979	74.9164	-0.946579	0.234423	-4.03791	5.39295e-05	0.00218232
chr1	93270206	93270686	587.852	682.158	620.737	435.116	333.924	375.301	505.848	-0.671621	0.18106	-3.70938	0.000207765	0.00585682
chr1	94125715	94126072	130.634	172.813	124.974	76.0917	84.2711	97.9045	114.448	-0.646718	0.220143	-2.93772	0.00330636	0.0395243
chr1	95392279	95393048	185.416	271.044	211.732	98.5977	68.4702	95.1849	155.074	-1.19577	0.22008	-5.43332	5.53142e-08	1.14857e-05
chr1	95550775	95551353	641.58	675.791	561.866	424.399	458.224	320.909	513.795	-0.591664	0.189859	-3.11633	0.00183119	0.0266348
chr1	95608425	95608870	139.062	174.632	133.236	55.7291	82.1643	47.1392	105.327	-1.10908	0.234468	-4.73021	2.24289e-06	0.000202461
chr1	100202593	100202907	70.5843	59.1203	96.0542	36.4383	36.8686	39.887	56.4921	-0.833572	0.253314	-3.29066	0.000999523	0.0176453
chr1	100343141	100343460	91.6543	83.678	91.9229	27.8646	36.8686	44.4196	62.7347	-1.09469	0.245149	-4.46541	7.99158e-06	0.000540341
chr1	100828377	100828811	737.448	1033.24	802.517	476.913	599.378	407.935	676.239	-0.72321	0.198741	-3.63896	0.000273739	0.00709266
chr1	100929310	100929657	119.045	130.974	143.565	64.3029	69.5236	93.3719	103.464	-0.696141	0.222479	-3.12901	0.00175394	0.0258788
chr1	104072419	104072647	70.5843	58.2108	80.5616	42.8686	41.0821	27.1957	53.4172	-0.768047	0.256092	-2.9991	0.00270774	0.0346601
chr1	108559002	108559539	357.136	325.617	369.757	175.761	216.998	271.957	286.204	-0.600238	0.199509	-3.00858	0.00262472	0.033971
chr1	108685465	108685811	126.42	104.598	92.9557	43.9403	47.4025	40.7935	76.0182	-1.12271	0.234864	-4.78025	1.75076e-06	0.00016686
chr1	108732772	108733215	143.276	151.894	119.81	42.8686	44.2423	45.3262	91.236	-1.44541	0.226703	-6.37579	1.82021e-10	1.14746e-07
chr1	108733347	108733609	73.7448	60.9394	55.7734	28.9363	38.9754	29.0087	47.8963	-0.813712	0.257691	-3.1577	0.00159018	0.0242673
chr1	109632949	109634157	1716.15	2469.41	1691.79	1423.24	1290.4	1181.2	1628.7	-0.545293	0.190348	-2.86471	0.00417385	0.0460052
chr1	109806185	109806731	856.493	1447.99	1071.06	647.315	559.349	841.254	903.91	-0.645487	0.212104	-3.04325	0.00234036	0.0314059
chr1	109926490	109926879	144.329	135.522	178.681	84.6654	90.5914	96.0915	121.647	-0.675469	0.212245	-3.18249	0.00146013	0.0228474
chr1	110172830	110173338	360.296	514.802	415.202	284.004	247.546	262.892	347.457	-0.641756	0.192624	-3.33165	0.000863329	0.0159351
chr1	110395050	110395326	92.7078	107.326	90.89	31.0797	48.4559	48.9523	69.902	-1.00873	0.241668	-4.17404	2.99251e-05	0.00143241
chr1	110424052	110424519	330.798	512.983	344.969	221.845	231.745	236.603	313.157	-0.710322	0.203938	-3.48304	0.00049576	0.0107816
chr1	110546269	110547117	694.255	606.666	800.452	350.451	392.914	366.235	535.162	-0.853161	0.180963	-4.71456	2.42231e-06	0.000215778
chr1	110693277	110693676	64.2633	95.5021	70.2332	43.9403	42.1355	35.3544	58.5715	-0.786071	0.249655	-3.14863	0.00164035	0.0247673
chr1	111097893	111098507	283.391	450.224	366.659	216.486	242.279	245.668	300.784	-0.583592	0.202304	-2.88472	0.00391762	0.0440753
chr1	112532101	112532784	82.1728	197.371	111.547	51.4423	50.5626	71.6153	94.1185	-0.965408	0.263735	-3.66052	0.000251703	0.00671377
chr1	113231345	113232203	329.745	396.561	337.739	229.347	156.955	193.089	273.906	-0.798969	0.198235	-4.03041	5.56797e-05	0.00223439
chr1	113243032	113243773	2573.69	4014.73	2783.51	2167.01	2149.97	1638.09	2554.5	-0.594774	0.199809	-2.97671	0.0029136	0.0364581
chr1	113436310	113436983	142.222	238.3	177.649	72.8766	84.2711	109.689	137.501	-0.927753	0.231022	-4.01586	5.92297e-05	0.0023389
chr1	113446637	113446973	212.807	309.245	261.309	103.956	169.596	150.483	201.232	-0.786559	0.21847	-3.60031	0.000317843	0.00786967
chr1	113680285	113680507	58.9959	70.9444	96.0542	48.2271	38.9754	36.2609	58.243	-0.735976	0.253267	-2.90593	0.00366169	0.0421901
chr1	114219919	114220266	364.51	331.074	362.527	197.195	195.93	203.061	275.716	-0.765924	0.181217	-4.22656	2.37296e-05	0.00120239
chr1	114220512	114220798	217.02	229.205	252.013	130.749	152.741	168.613	191.724	-0.57005	0.196649	-2.89883	0.00374563	0.0428222
chr1	114456838	114457263	1638.19	2084.67	1881.84	1341.79	1391.53	1145.85	1580.64	-0.495048	0.174887	-2.83068	0.00464499	0.0493223
chr1	114995997	114996489	307.621	299.24	257.177	173.618	199.09	188.557	237.551	-0.57222	0.188776	-3.03121	0.00243575	0.0323299
chr1	115817905	115818183	113.778	100.959	140.466	90.024	57.9364	59.8305	93.8324	-0.67264	0.234725	-2.86565	0.00416153	0.0459322
chr1	116189719	116189953	112.724	95.5021	178.681	76.0917	66.3635	80.6806	101.674	-0.679759	0.240621	-2.82502	0.00472775	0.049882
chr1	116190166	116190410	174.881	120.969	152.86	112.53	87.4312	67.0827	119.292	-0.656271	0.230082	-2.85234	0.00433985	0.047159
chr1	116220249	116220536	116.938	157.351	127.039	61.0877	60.0431	90.6523	102.185	-0.802112	0.230558	-3.479	0.000503281	0.010901
chr1	116903474	116903731	162.239	110.055	171.452	80.3786	91.6448	85.2132	116.83	-0.691826	0.223231	-3.09915	0.00194079	0.0277402
chr1	117367808	117369206	1242.07	1367.95	1436.68	846.654	812.162	789.582	1082.52	-0.681206	0.165372	-4.11924	3.80125e-05	0.00170686
chr1	117489787	117490078	67.4238	69.1253	81.5944	38.5817	36.8686	38.074	55.278	-0.803202	0.245083	-3.27727	0.00104816	0.018186
chr1	117636547	117636926	136.955	187.366	173.517	60.016	96.9117	97.9045	125.445	-0.845729	0.227609	-3.71571	0.000202634	0.00574915
chr1	118015469	118016365	487.769	191.004	379.053	172.546	250.706	145.95	271.171	-0.748817	0.255524	-2.93052	0.00338401	0.0401089
chr1	119550983	119551629	154.864	210.105	217.929	108.243	86.3779	152.296	154.969	-0.653809	0.227712	-2.87121	0.00408901	0.0453582
chr1	120174121	120174662	85.3333	91.8639	82.6273	40.7251	42.1355	63.4566	67.6903	-0.705092	0.241883	-2.91501	0.00355672	0.0414036
chr1	121104385	121104603	46.3539	50.9344	65.069	28.9363	18.961	22.6631	38.8196	-0.971341	0.272687	-3.56211	0.000367888	0.00872465
chr1	145412629	145413928	861.761	1143.3	1020.45	709.475	689.969	623.688	841.439	-0.54014	0.177794	-3.038	0.00238152	0.0318001
chr1	145585402	145585649	156.971	160.08	118.777	83.5937	75.844	60.7371	109.334	-0.873348	0.223024	-3.91593	9.0056e-05	0.00319514
chr1	145639156	145639555	77.9588	102.778	128.072	36.4383	22.1212	33.5414	66.8184	-1.45394	0.256744	-5.663	1.48752e-08	4.09923e-06
chr1	146976684	146977160	128.527	120.06	180.747	65.3746	80.0575	79.774	109.09	-0.815335	0.226284	-3.60315	0.00031438	0.00780999
chr1	147994093	147994303	57.9424	90.9544	65.069	49.2989	31.6017	29.9153	54.1302	-0.791881	0.262408	-3.01774	0.00254666	0.0332762
chr1	148854939	148855859	181.202	215.562	148.729	128.606	101.125	106.063	146.881	-0.628092	0.213409	-2.94313	0.00324908	0.0390696
chr1	149223121	149224150	2041.68	2701.34	1868.41	1648.3	1276.71	1094.17	1771.77	-0.652918	0.19978	-3.26819	0.00108238	0.0185875
chr1	149285690	149285910	90.6008	111.874	81.5944	62.1594	49.5093	54.3914	75.0215	-0.675555	0.234066	-2.88617	0.00389957	0.0439416
chr1	149783875	149784245	174.881	226.476	114.645	100.741	86.3779	97.9045	133.504	-0.74533	0.234218	-3.18221	0.00146158	0.0228626
chr1	149815766	149816091	85.3333	119.15	73.3317	38.5817	32.655	47.1392	66.0319	-1.03592	0.251922	-4.11204	3.92172e-05	0.0017419
chr1	149857197	149857579	271.802	293.783	156.992	146.825	159.062	103.344	188.634	-0.714389	0.235025	-3.03963	0.00236871	0.0316872
chr1	150185826	150186188	52.6749	56.3917	57.8391	36.4383	25.2813	28.1022	42.7879	-0.742472	0.261268	-2.8418	0.00448591	0.0482326
chr1	150478732	150479374	459.325	538.45	559.8	384.745	285.468	368.048	432.639	-0.538082	0.188365	-2.85659	0.00428213	0.0467318
chr1	150480147	150480884	540.444	740.368	673.412	398.678	323.39	374.394	508.448	-0.767581	0.187913	-4.08476	4.4122e-05	0.00189054
chr1	150489242	150489451	95.8683	113.693	112.58	55.7291	54.7762	68.8958	83.5903	-0.739574	0.22633	-3.26768	0.00108434	0.0186096
chr1	150517934	150518522	2429.37	3851.01	2154.51	1999.82	1872.92	1217.46	2254.18	-0.642486	0.224331	-2.864	0.00418326	0.0460777
chr1	150523063	150523391	304.461	438.4	291.261	221.845	176.969	147.763	263.45	-0.823253	0.215242	-3.82478	0.000130891	0.00421938
chr1	150588096	150588549	158.025	200.1	215.864	77.1634	62.1499	111.502	137.467	-1.03996	0.229663	-4.52822	5.94827e-06	0.000432073
chr1	150591943	150592732	716.378	773.112	734.35	354.737	412.928	377.114	561.437	-0.895268	0.171703	-5.21406	1.84756e-07	2.97589e-05
chr1	150938575	150938780	50.5679	80.9494	61.9705	30.008	38.9754	36.2609	49.7887	-0.732894	0.259242	-2.82707	0.00469764	0.049673
chr1	151020032	151020560	320.263	430.214	275.769	233.634	219.105	206.687	280.945	-0.579555	0.202782	-2.85802	0.00426288	0.0466085
chr1	151105101	151105411	605.761	1251.53	606.278	329.016	270.721	292.807	559.352	-1.27003	0.23563	-5.38994	7.04824e-08	1.38595e-05
chr1	151115538	151115873	105.35	197.371	144.598	95.3826	85.3245	77.961	117.664	-0.690314	0.234204	-2.94749	0.00320367	0.0387175
chr1	151148281	151148763	172.774	320.159	264.407	95.3826	111.659	116.035	180.069	-1.0806	0.226048	-4.78041	1.74942e-06	0.00016686
chr1	151264999	151265235	63.2099	96.4116	63.0033	42.8686	38.9754	42.6066	57.8459	-0.71108	0.25164	-2.82578	0.00471658	0.049805
chr1	151283943	151284857	1086.16	1598.98	1189.83	697.686	930.142	837.627	1056.74	-0.596561	0.194293	-3.07042	0.00213761	0.0295507
chr1	151324561	151325040	103.243	186.456	196.24	101.813	79.0041	80.6806	124.573	-0.773533	0.238572	-3.24235	0.00118547	0.0197649
chr1	151473986	151474254	72.6913	112.783	104.317	45.012	51.616	57.111	73.9218	-0.78585	0.240612	-3.26605	0.00109057	0.0186949
chr1	151665542	151665883	93.7613	146.437	121.875	48.2271	71.6304	73.4284	92.5598	-0.781436	0.237791	-3.28623	0.00101539	0.0178128
chr1	151960805	151961323	189.63	226.476	229.291	128.606	104.285	134.165	168.742	-0.736638	0.202636	-3.63528	0.000277683	0.00716118
chr1	153095327	153095587	88.4938	69.1253	73.3317	25.7211	24.2279	30.8218	51.9536	-1.26194	0.25534	-4.94221	7.7241e-07	8.93817e-05
chr1	153524913	153525158	77.9588	135.522	110.514	41.7969	49.5093	64.3631	79.944	-0.896049	0.247835	-3.61551	0.000299756	0.0075409
chr1	153538709	153539536	948.148	1665.37	1338.56	709.475	624.659	750.601	1006.14	-0.834802	0.203765	-4.09688	4.18758e-05	0.001828
chr1	153588761	153589148	223.341	287.416	217.929	140.395	126.407	135.978	188.578	-0.777726	0.200472	-3.87948	0.00010468	0.00356188
chr1	153642970	153644170	2587.39	4310.33	2498.44	1896.93	1752.84	1774.97	2470.15	-0.715411	0.205741	-3.47724	0.0005066	0.0109443
chr1	153744407	153744718	115.885	192.823	143.565	80.3786	64.2567	93.3719	115.047	-0.806072	0.23266	-3.46459	0.000531048	0.0112957
chr1	153930346	153931427	2629.53	3559.95	2656.47	2294.54	1548.48	1483.98	2362.16	-0.663129	0.202484	-3.27497	0.00105673	0.0182853
chr1	153939644	153940466	1735.11	3060.61	1722.78	1333.21	1236.68	1092.36	1696.79	-0.743516	0.214009	-3.47423	0.000512319	0.0110165
chr1	153957779	153958540	378.206	452.953	399.709	295.793	272.828	236.603	339.349	-0.566419	0.185335	-3.0562	0.00224165	0.0305251
chr1	154307462	154307878	402.436	483.877	456.516	336.518	262.294	296.433	373.012	-0.540325	0.185124	-2.91873	0.00351466	0.041075
chr1	154315433	154315679	64.2633	60.9394	74.3646	39.6534	15.8008	18.1305	45.5253	-1.14993	0.278935	-4.12258	3.74647e-05	0.00168816
chr1	154317562	154318036	261.267	332.893	263.374	203.626	142.207	203.061	234.405	-0.581082	0.205518	-2.8274	0.0046928	0.0496318
chr1	154928093	154929047	1755.13	2485.78	1705.22	1377.15	1265.12	923.747	1585.36	-0.668768	0.202476	-3.30294	0.000956768	0.0171335
chr1	154933721	154935039	2410.4	3447.17	2305.3	2178.79	1423.13	1340.75	2184.26	-0.647785	0.212994	-3.04132	0.00235542	0.0315546
chr1	154955437	154956685	2711.7	4131.15	2287.74	2204.52	2008.81	1396.05	2456.66	-0.623032	0.22044	-2.82632	0.00470868	0.0497488
chr1	154968238	154968458	310.782	407.476	366.659	210.056	189.61	155.015	273.266	-0.883834	0.197673	-4.4712	7.77827e-06	0.00052995
chr1	154980944	154981471	466.699	781.298	694.069	369.741	291.789	237.509	473.518	-0.990679	0.21674	-4.57081	4.85848e-06	0.000368027
chr1	154984523	154984897	441.415	917.729	464.778	369.741	349.725	335.414	479.801	-0.689439	0.23215	-2.9698	0.00297994	0.0369847
chr1	155017353	155018046	326.584	442.948	415.202	247.566	191.717	252.013	312.672	-0.707896	0.197519	-3.58394	0.000338452	0.00822371
chr1	155034753	155034989	90.6008	161.899	98.1199	54.6574	66.3635	47.1392	86.4633	-0.904704	0.248555	-3.63986	0.000272787	0.00707769
chr1	155042399	155042618	80.0658	117.331	85.7258	32.1514	49.5093	40.7935	67.5962	-1.02771	0.248274	-4.1394	3.4821e-05	0.00159923
chr1	155043168	155044111	1089.32	1972.8	1138.19	904.527	818.483	795.927	1119.87	-0.659855	0.213641	-3.08862	0.00201091	0.0283746
chr1	155044294	155044557	144.329	262.858	136.335	78.2351	102.179	91.5588	135.916	-0.858805	0.242192	-3.54596	0.000391181	0.00911457
chr1	155052330	155052583	194.897	258.31	166.287	154.327	110.606	108.783	165.535	-0.648253	0.221422	-2.92769	0.00341495	0.0403028
chr1	155057084	155058106	2657.97	4346.71	2433.37	2369.56	1850.8	1555.59	2535.67	-0.628766	0.219437	-2.86536	0.00416532	0.0459588
chr1	155098662	155098986	80.0658	170.994	133.236	49.2989	53.7228	67.0827	92.4001	-0.989677	0.252579	-3.91829	8.91807e-05	0.00317108
chr1	155151256	155151737	162.239	165.537	164.222	113.602	86.3779	92.4654	130.74	-0.67732	0.207137	-3.26992	0.00107578	0.0185114
chr1	155177646	155177888	72.6913	150.075	70.2332	38.5817	47.4025	56.2044	72.5313	-0.852366	0.268299	-3.17693	0.00148843	0.0231586
chr1	155220145	155221000	1426.44	1985.53	1638.09	1185.32	1236.68	978.139	1408.36	-0.527384	0.184661	-2.85595	0.00429086	0.0467979
chr1	155231215	155232627	2113.32	2833.23	2047.09	1719.03	1583.24	1271.85	1927.96	-0.562879	0.190016	-2.96227	0.00305385	0.0375334
chr1	155257713	155258295	150.65	237.391	137.368	118.96	90.5914	97.9045	138.811	-0.678151	0.230617	-2.9406	0.00327581	0.039276
chr1	155366753	155367267	71.6378	93.683	79.5288	22.506	42.1355	51.6718	60.1938	-0.883821	0.261132	-3.38457	0.000712887	0.0139159
chr1	155505927	155506469	125.366	121.879	133.236	55.7291	82.1643	84.3067	100.447	-0.681396	0.223336	-3.05099	0.00228091	0.0308723
chr1	155869836	155870501	286.551	300.149	241.685	155.399	139.047	166.8	214.939	-0.771455	0.194527	-3.96579	7.31539e-05	0.00274376
chr1	155931705	155932149	93.7613	150.984	113.613	68.5897	65.3101	75.2414	94.5832	-0.679556	0.230914	-2.94289	0.00325165	0.0390882
chr1	155936031	155936274	116.938	139.16	98.1199	60.016	47.4025	58.924	86.7601	-0.952002	0.231027	-4.12074	3.77653e-05	0.00169853
chr1	156089377	156089675	550.979	873.162	587.687	465.124	417.142	370.768	544.144	-0.619359	0.203441	-3.04442	0.00233133	0.0313302
chr1	156216172	156216762	179.095	261.949	163.189	123.247	99.0185	126.007	158.751	-0.704617	0.221067	-3.18734	0.00143587	0.0225775
chr1	156384146	156384604	168.56	190.095	219.995	115.745	83.2177	88.8393	144.409	-0.902379	0.213202	-4.2325	2.31103e-05	0.00117906
chr1	156435616	156435918	71.6378	157.351	90.89	40.7251	63.2033	64.3631	81.3617	-0.765065	0.263624	-2.9021	0.00370669	0.0425587
chr1	156456847	156457052	92.7078	154.622	120.842	60.016	42.1355	63.4566	88.9635	-0.987641	0.242467	-4.0733	4.63521e-05	0.00195483
chr1	156611573	156612243	229.662	327.436	255.112	183.263	150.635	179.492	220.933	-0.600306	0.202668	-2.96201	0.00305638	0.0375446
chr1	156630505	156630811	179.095	304.697	143.565	126.462	113.766	88.8393	159.404	-0.799417	0.244325	-3.27194	0.00106814	0.0184179
chr1	156710339	156711650	2156.51	3141.56	2253.66	1945.16	1504.24	1504.83	2084.33	-0.556512	0.193823	-2.87125	0.00408858	0.045356
chr1	156720765	156721203	274.963	440.219	182.813	178.976	127.46	106.063	218.416	-0.947245	0.253105	-3.7425	0.000182199	0.0053317
chr1	156918563	156918827	73.7448	110.055	98.1199	40.7251	58.9898	61.6436	73.8797	-0.688451	0.24293	-2.83394	0.00459777	0.0489767
chr1	157333412	157333670	83.2263	50.0249	80.5616	42.8686	30.5483	29.9153	52.8575	-0.865297	0.262831	-3.29222	0.000993986	0.0175749
chr1	158125476	158125806	147.49	126.427	134.269	76.0917	102.179	67.9892	109.074	-0.647092	0.220998	-2.92805	0.00341092	0.0402864
chr1	158769503	158770011	239.144	161.899	178.681	85.7371	104.285	100.624	145.062	-0.885577	0.215692	-4.10575	4.03011e-05	0.00177736
chr1	158921750	158922123	88.4938	83.678	105.35	39.6534	52.6694	50.7653	70.1016	-0.823659	0.236744	-3.47911	0.000503085	0.0108989
chr1	159824445	159824848	76.9053	152.803	120.842	30.008	48.4559	76.148	84.1938	-0.952696	0.271364	-3.51077	0.000446805	0.0100144
chr1	159860133	159860553	188.576	204.647	239.619	115.745	93.7516	108.783	158.52	-0.895615	0.20452	-4.3791	1.19173e-05	0.000725306
chr1	160180921	160181267	91.6543	126.427	111.547	56.8009	53.7228	74.3349	85.7477	-0.725067	0.231904	-3.12659	0.00176848	0.0260281
chr1	160537535	160538361	260.214	221.929	299.524	141.466	125.353	154.109	200.432	-0.808189	0.200874	-4.02337	5.73709e-05	0.00228326
chr1	160979318	160979569	237.037	363.817	277.834	228.275	161.168	151.389	236.587	-0.625528	0.217314	-2.87845	0.00399631	0.0446534
chr1	161003662	161003949	111.671	115.512	148.729	84.6654	58.9898	54.3914	95.6597	-0.807541	0.232751	-3.46955	0.000521341	0.0111531
chr1	161068221	161069133	144.329	231.024	193.141	129.677	99.0185	114.222	151.902	-0.649279	0.218916	-2.96588	0.00301815	0.0372589
chr1	161123418	161124248	857.547	908.634	758.105	622.666	492.986	599.212	706.525	-0.518117	0.17829	-2.90603	0.00366048	0.0421812
chr1	161337448	161337885	322.37	346.536	316.049	169.331	225.425	250.2	271.652	-0.555714	0.196496	-2.82813	0.00468212	0.0495632
chr1	161380491	161380723	86.3868	117.331	113.613	42.8686	43.1889	38.074	73.577	-1.17266	0.237348	-4.94069	7.78485e-07	8.98691e-05
chr1	161454449	161454729	105.35	109.145	132.204	70.7331	60.0431	74.3349	91.9683	-0.666788	0.222606	-2.99538	0.00274107	0.0349407
chr1	162359708	162360174	375.045	420.209	396.611	216.486	166.435	113.315	281.35	-1.12994	0.215606	-5.24075	1.59927e-07	2.65036e-05
chr1	163038999	163039239	70.5843	60.0299	51.6421	25.7211	33.7084	29.0087	45.1158	-0.864079	0.260602	-3.3157	0.000914133	0.0166043
chr1	166791644	166791950	155.918	215.562	196.24	70.7331	117.98	96.998	142.238	-0.874205	0.223485	-3.91169	9.16509e-05	0.00323177
chr1	166958192	166958621	54.7819	100.959	63.0033	35.3666	30.5483	48.9523	55.6019	-0.760036	0.266695	-2.84983	0.00437426	0.0474127
chr1	167604372	167604939	726.913	851.333	749.843	514.423	553.029	485.896	646.906	-0.545789	0.172322	-3.16727	0.00153878	0.0237258
chr1	167632205	167632724	187.523	234.662	201.404	129.677	106.392	145.044	167.45	-0.640511	0.205482	-3.11711	0.00182633	0.0265769
chr1	167697894	167698318	165.399	164.627	159.058	84.6654	80.0575	92.4654	124.379	-0.835292	0.20568	-4.06113	4.88361e-05	0.00203293
chr1	167781307	167781591	64.2633	55.4822	68.1675	32.1514	34.7618	34.4479	48.2124	-0.747434	0.252574	-2.95927	0.00308373	0.0377735
chr1	167893428	167893628	61.1029	57.3012	39.248	33.2231	22.1212	21.7566	39.1255	-0.833772	0.275083	-3.03098	0.00243761	0.0323441
chr1	168124027	168124334	53.7284	46.3867	72.2989	34.2949	25.2813	29.0087	43.4998	-0.78528	0.266446	-2.94724	0.00320629	0.0387361
chr1	168421608	168421914	173.827	148.256	227.225	94.3109	103.232	106.97	142.303	-0.756391	0.215686	-3.50691	0.000453344	0.010124
chr1	168435383	168435809	284.444	204.647	385.25	131.821	145.368	104.25	209.297	-1.04881	0.228335	-4.59331	4.36264e-06	0.000340714
chr1	169114601	169114997	106.403	120.06	113.613	36.4383	55.8296	42.6066	79.1583	-1.15921	0.23421	-4.94945	7.44246e-07	8.72744e-05
chr1	172394467	172395054	577.317	373.822	477.173	252.925	224.372	210.313	352.654	-0.9575	0.200298	-4.78038	1.7496e-06	0.00016686
chr1	172411543	172411912	412.971	352.903	404.874	235.777	221.212	220.285	308.004	-0.730835	0.181589	-4.02466	5.70568e-05	0.00227545
chr1	173405182	173405506	173.827	167.356	172.484	86.8089	117.98	113.315	138.629	-0.621524	0.206735	-3.00637	0.00264386	0.0341255
chr1	174760795	174761610	170.667	128.246	193.141	95.3826	74.7906	94.2784	126.084	-0.790198	0.221	-3.57556	0.000349485	0.00840078
chr1	174841848	174842256	282.337	304.697	323.279	143.61	193.823	199.435	241.197	-0.693256	0.196612	-3.52602	0.000421863	0.00961917
chr1	174933458	174934017	309.728	248.305	396.611	178.976	206.464	216.659	259.457	-0.597606	0.206743	-2.89057	0.00384543	0.0435682
chr1	174967687	174967961	289.712	278.32	267.506	175.761	188.557	164.987	227.474	-0.607667	0.186397	-3.26007	0.00111385	0.0189557
chr1	175099304	175099620	81.1193	58.2108	78.4959	34.2949	40.0288	42.6066	55.7927	-0.754828	0.249428	-3.02623	0.00247621	0.0326449
chr1	175307677	175308052	123.259	202.828	155.959	57.8726	91.6448	109.689	123.542	-0.766519	0.241655	-3.17196	0.00151415	0.023436
chr1	176923453	176923718	60.0494	39.1104	90.89	23.5777	34.7618	27.1957	45.9308	-0.90853	0.280924	-3.23408	0.00122035	0.02016
chr1	179163037	179163306	91.6543	85.4971	105.35	38.5817	45.2957	71.6153	72.999	-0.72469	0.246942	-2.93466	0.00333916	0.0397587
chr1	179712218	179712760	90.6008	93.683	60.9376	47.1554	40.0288	50.7653	63.8618	-0.705745	0.246661	-2.86119	0.00422054	0.0463233
chr1	180137189	180137513	71.6378	101.869	95.0214	51.4423	46.3491	55.2979	70.2696	-0.700599	0.237626	-2.94832	0.00319504	0.0386486
chr1	180137871	180138218	273.909	370.184	288.163	150.04	175.916	206.687	244.15	-0.730252	0.203166	-3.59436	0.000325185	0.00800022
chr1	180157312	180157702	252.839	330.164	244.783	130.749	132.727	184.024	212.548	-0.795138	0.210071	-3.78509	0.000153656	0.00473036
chr1	180163964	180164417	212.807	333.802	224.126	102.885	116.926	105.157	182.617	-1.11144	0.216343	-5.13739	2.78581e-07	4.0866e-05
chr1	180251582	180251962	103.243	111.874	126.007	77.1634	42.1355	54.3914	85.8023	-0.841816	0.238328	-3.53217	0.000412166	0.00947196
chr1	180257461	180257874	142.222	87.3162	117.744	71.8049	74.7906	55.2979	91.5293	-0.67815	0.235906	-2.87466	0.00404461	0.044995
chr1	180334263	180334490	63.2099	37.2913	53.7077	18.2191	28.4415	25.3827	37.7087	-0.868718	0.278352	-3.12093	0.00180281	0.0263559
chr1	180496334	180496775	210.7	229.205	271.637	110.387	139.047	150.483	185.243	-0.749052	0.204718	-3.65895	0.00025325	0.00674384
chr1	181438824	181439259	162.239	189.185	254.079	81.4503	124.3	130.539	156.965	-0.741665	0.227735	-3.25669	0.00112718	0.0191101
chr1	181451471	181452116	188.576	194.642	213.798	114.673	85.3245	96.0915	148.851	-0.913676	0.205538	-4.44528	8.77762e-06	0.00057924
chr1	182214279	182214484	57.9424	58.2108	77.4631	40.7251	25.2813	30.8218	48.4074	-0.82873	0.260952	-3.17579	0.00149427	0.0232345
chr1	182373883	182374250	97.9753	108.236	118.777	73.9483	63.2033	54.3914	86.0884	-0.67367	0.226059	-2.98006	0.00288191	0.0361931
chr1	182775189	182775783	297.086	296.511	264.407	141.466	145.368	129.633	212.412	-0.958386	0.190168	-5.03967	4.66325e-07	6.08627e-05
chr1	184000439	184000888	477.234	437.49	604.212	288.291	343.405	185.837	389.412	-0.795068	0.218488	-3.63896	0.000273739	0.00709266
chr1	191800721	191801005	83.2263	41.839	73.3317	32.1514	36.8686	31.7283	49.8576	-0.794418	0.268084	-2.96331	0.00304349	0.0374566
chr1	193027622	193029369	1940.54	2629.49	1744.47	1247.48	1421.02	1351.63	1722.44	-0.599712	0.187803	-3.19331	0.00140651	0.0222598
chr1	193040158	193040506	105.35	82.7685	114.645	52.514	58.9898	57.111	78.563	-0.734058	0.231148	-3.1757	0.00149475	0.0232401
chr1	193090664	193091733	2131.23	2687.7	1852.92	1473.61	1616.95	1268.23	1838.44	-0.565785	0.187442	-3.01845	0.00254068	0.0332174
chr1	194668077	194668542	224.395	207.376	253.046	118.96	145.368	145.044	182.365	-0.673603	0.198668	-3.3906	0.000697396	0.0137051
chr1	195868029	195868340	310.782	232.843	351.166	148.968	204.357	92.4654	223.43	-0.868472	0.238898	-3.63533	0.000277628	0.00716071
chr1	197121836	197122146	100.082	70.0349	70.2332	32.1514	46.3491	38.9805	59.6386	-0.869118	0.251278	-3.45879	0.000542598	0.0114897
chr1	197718168	197718399	46.3539	44.5676	51.6421	17.1474	29.4949	21.7566	35.1604	-0.847992	0.276223	-3.06996	0.0021409	0.0295791
chr1	198740805	198741048	62.1564	24.5577	48.5435	22.506	22.1212	18.1305	33.0025	-0.838998	0.295334	-2.84085	0.00449937	0.0483209
chr1	200119815	200120284	302.354	232.843	304.688	165.044	196.984	145.044	224.493	-0.659832	0.202448	-3.25927	0.00111698	0.0189907
chr1	200948410	200949097	510.946	865.885	742.613	372.957	359.205	500.401	558.668	-0.700295	0.211736	-3.3074	0.00094167	0.0169371
chr1	200983622	200983910	115.885	163.718	136.335	76.0917	68.4702	69.8023	105.05	-0.849312	0.220567	-3.85058	0.000117837	0.00389028
chr1	200984714	200985212	503.572	586.656	618.672	289.363	278.095	343.572	436.655	-0.837793	0.183607	-4.56296	5.04374e-06	0.000378874
chr1	201083068	201083665	421.399	610.304	465.811	327.945	251.76	365.329	407.091	-0.60067	0.203728	-2.94839	0.00319429	0.038642
chr1	201438120	201438594	132.741	153.713	149.762	75.02	72.6838	81.5871	110.918	-0.830755	0.211483	-3.92823	8.55716e-05	0.00308195
chr1	201687734	201688260	331.852	548.455	407.972	236.849	269.667	195.809	331.767	-0.78616	0.211736	-3.71292	0.000204879	0.0057924
chr1	201847017	201847317	163.292	188.276	182.813	87.8806	114.819	116.035	142.186	-0.670577	0.207071	-3.23839	0.00120205	0.0199499
chr1	201857876	201858220	208.593	312.883	286.097	158.614	105.339	166.8	206.388	-0.803036	0.220162	-3.64747	0.000264834	0.00693645
chr1	201910492	201911392	1193.61	2056.48	1360.25	759.845	744.746	764.199	1146.52	-0.927155	0.202319	-4.58264	4.59139e-06	0.000353851
chr1	201941747	201942108	274.963	260.129	303.655	171.474	142.207	204.874	226.217	-0.628456	0.199159	-3.15554	0.001602	0.0243848
chr1	202129039	202129353	280.23	415.661	326.378	253.996	170.649	180.398	271.219	-0.679203	0.212552	-3.19546	0.00139606	0.0221375
chr1	202328715	202328932	253.893	343.807	319.148	127.534	171.702	145.95	227.006	-0.944566	0.202714	-4.6596	3.16825e-06	0.000265261
chr1	202522296	202522610	77.9588	60.0299	78.4959	36.4383	29.4949	29.9153	52.0555	-0.987234	0.253352	-3.89668	9.75187e-05	0.00337791
chr1	202625253	202625512	87.4403	186.456	110.514	58.9443	66.3635	79.774	98.2488	-0.764694	0.252414	-3.02952	0.00244939	0.032438
chr1	202626358	202626778	188.576	229.205	194.174	141.466	99.0185	136.885	164.887	-0.62728	0.20861	-3.00695	0.00263881	0.0340763
chr1	202723456	202723794	122.206	141.889	82.6273	41.7969	64.2567	66.1762	86.4919	-0.858095	0.246463	-3.48164	0.000498357	0.0108252
chr1	202821309	202821779	404.543	484.787	395.578	280.789	275.988	310.937	358.77	-0.523932	0.182659	-2.86836	0.00412603	0.0456585
chr1	203017798	203018256	277.07	408.385	313.984	161.829	185.396	192.183	256.474	-0.807052	0.201744	-4.00037	6.32433e-05	0.00245737
chr1	203260462	203260672	120.099	119.15	123.941	87.8806	52.6694	77.0545	96.7991	-0.647685	0.227251	-2.85009	0.00437074	0.0473905
chr1	203275232	203275929	874.403	1268.81	719.89	611.949	538.281	403.403	736.123	-0.785551	0.217402	-3.61335	0.000302265	0.00758817
chr1	203650642	203651273	414.025	437.49	444.122	269	329.711	276.49	361.806	-0.525038	0.18049	-2.90895	0.00362641	0.0419113
chr1	203661638	203662613	1016.63	1294.28	1208.42	757.702	803.735	859.384	990.025	-0.503486	0.173729	-2.89812	0.00375406	0.0428932
chr1	203680034	203680733	154.864	163.718	124.974	102.885	74.7906	75.2414	116.079	-0.720874	0.220368	-3.27123	0.00107083	0.0184515
chr1	204475630	204475952	328.691	272.863	326.378	244.351	165.382	181.305	253.162	-0.590091	0.202033	-2.92076	0.00349177	0.0409115
chr1	204654052	204654393	91.6543	180.999	127.039	71.8049	58.9898	48.9523	96.5733	-0.983513	0.248526	-3.95738	7.57752e-05	0.00281955
chr1	205126234	205126679	661.596	714.901	763.27	380.459	567.776	440.57	588.095	-0.572689	0.190134	-3.01203	0.00259511	0.0337163
chr1	205144590	205144937	87.4403	94.5925	95.0214	41.7969	47.4025	66.1762	72.0716	-0.714699	0.238093	-3.00176	0.00268425	0.034444
chr1	205627960	205628783	918.65	1281.55	929.557	695.543	657.314	701.649	864.043	-0.560985	0.184684	-3.03754	0.00238519	0.0318303
chr1	206728837	206729244	624.724	748.554	805.616	527.283	406.608	453.262	594.341	-0.601659	0.184796	-3.2558	0.00113073	0.0191468
chr1	206780255	206780554	172.774	170.994	183.846	77.1634	80.0575	70.7088	125.924	-1.09228	0.206691	-5.28461	1.25973e-07	2.18726e-05
chr1	206804458	206804792	611.029	671.243	644.493	410.467	383.433	271.05	498.619	-0.784841	0.192617	-4.07461	4.6091e-05	0.00194979
chr1	206831696	206832558	1292.64	1458	1331.33	993.479	884.846	795.021	1125.89	-0.571295	0.171225	-3.33651	0.000848381	0.0157436
chr1	207106678	207107014	307.621	382.008	326.378	235.777	214.891	203.061	278.289	-0.587029	0.187723	-3.1271	0.00176541	0.0260054
chr1	207461444	207462045	92.7078	70.9444	91.9229	45.012	51.616	48.0457	66.7081	-0.706849	0.237505	-2.97615	0.00291893	0.0364917
chr1	207845902	207846207	182.255	229.205	190.043	111.458	114.819	102.437	155.036	-0.791582	0.202785	-3.90355	9.47905e-05	0.00331675
chr1	207865270	207865571	85.3333	96.4116	78.4959	47.1554	40.0288	48.0457	65.9118	-0.816381	0.237087	-3.44338	0.000574485	0.0119533
chr1	207865713	207866155	149.597	159.17	151.828	77.1634	114.819	89.7458	123.72	-0.634106	0.214145	-2.96111	0.00306536	0.0376082
chr1	207884580	207885016	182.255	166.446	209.667	98.5977	83.2177	127.82	144.667	-0.754083	0.215768	-3.49488	0.000474283	0.0104405
chr1	207985240	207985665	442.469	500.249	405.907	253.996	241.226	211.22	342.511	-0.862138	0.18528	-4.65318	3.26863e-06	0.000271661
chr1	207996007	207996384	889.152	1516.21	887.21	408.323	568.83	398.87	778.099	-1.1154	0.220682	-5.05436	4.31826e-07	5.7448e-05
chr1	208399789	208400317	286.551	424.757	375.954	155.399	183.29	169.52	265.912	-0.99633	0.200963	-4.95778	7.1303e-07	8.49043e-05
chr1	210023772	210024116	212.807	221.019	221.028	116.817	130.62	151.389	175.613	-0.649809	0.197347	-3.29273	0.000992214	0.0175532
chr1	210546785	210548046	687.934	644.866	752.941	424.399	360.259	480.457	558.476	-0.666751	0.181824	-3.66701	0.000245401	0.00660136
chr1	210573768	210574306	158.025	168.266	173.517	103.956	94.805	106.97	134.256	-0.641832	0.202297	-3.17273	0.00151015	0.0233947
chr1	212330678	212330956	93.7613	75.4921	113.613	66.4463	42.1355	36.2609	71.2848	-0.815998	0.25273	-3.22874	0.00124337	0.0204231
chr1	212379235	212379618	136.955	152.803	176.616	95.3826	95.8583	92.4654	125.013	-0.645308	0.208534	-3.0945	0.00197145	0.0280144
chr1	212420581	212421050	224.395	176.451	244.783	139.323	123.246	145.044	175.54	-0.597653	0.204245	-2.92616	0.0034318	0.0404498
chr1	212610762	212611086	241.251	293.783	261.309	177.905	169.596	135.978	213.303	-0.658574	0.197353	-3.33703	0.000846792	0.0157292
chr1	212632232	212632481	187.523	291.963	231.356	117.889	119.033	140.511	181.379	-0.817976	0.212036	-3.85772	0.00011445	0.00380944
chr1	213141130	213141487	296.033	355.632	362.527	184.335	198.037	271.957	278.087	-0.571351	0.201862	-2.8304	0.00464892	0.0493499
chr1	213857823	213858169	119.045	195.552	121.875	57.8726	101.125	78.8675	112.39	-0.751313	0.243602	-3.08418	0.00204115	0.0286503
chr1	215765941	215766415	125.366	114.602	124.974	64.3029	46.3491	44.4196	86.669	-1.08269	0.229222	-4.72331	2.32036e-06	0.000208187
chr1	218512642	218512936	87.4403	56.3917	87.7915	39.6534	34.7618	47.1392	58.863	-0.775459	0.253308	-3.06133	0.00220355	0.0301917
chr1	218518210	218519735	687.934	747.645	676.511	469.411	511.947	485.896	596.557	-0.492424	0.169076	-2.91243	0.00358624	0.0416292
chr1	219328439	219328770	170.667	110.964	140.466	68.5897	81.1109	56.2044	104.667	-0.904462	0.23098	-3.91576	9.01213e-05	0.00319628
chr1	219378020	219378243	54.7819	60.9394	46.4778	16.0757	33.7084	29.9153	40.3164	-0.821992	0.27461	-2.99331	0.00275968	0.0351107
chr1	220292390	220292825	254.946	196.461	278.867	120.032	121.14	144.137	185.931	-0.828926	0.20627	-4.01865	5.85334e-05	0.00231757
chr1	221887763	221887997	71.6378	91.8639	71.266	25.7211	44.2423	48.0457	58.7962	-0.827361	0.25573	-3.2353	0.00121516	0.0200948
chr1	221896368	221897192	273.909	226.476	305.721	150.04	145.368	139.605	206.853	-0.810278	0.19725	-4.10788	3.99304e-05	0.00176424
chr1	222131434	222131954	158.025	153.713	177.649	79.3069	69.5236	56.2044	115.737	-1.11959	0.217066	-5.15783	2.49827e-07	3.77222e-05
chr1	223302492	223303043	547.819	622.128	594.916	383.674	333.924	352.638	472.516	-0.672945	0.174588	-3.85448	0.000115974	0.00384655
chr1	223348369	223348704	93.7613	116.422	106.383	53.5857	61.0965	60.7371	81.9975	-0.749219	0.225762	-3.31862	0.000904625	0.016492
chr1	223382868	223383372	128.527	132.793	200.371	97.526	85.3245	73.4284	119.662	-0.745433	0.228203	-3.26653	0.00108874	0.0186735
chr1	223397824	223398179	144.329	189.185	195.207	85.7371	64.2567	77.0545	125.962	-1.08401	0.2181	-4.97027	6.68598e-07	8.06591e-05
chr1	223406294	223407697	1346.37	1356.13	1548.23	674.108	698.397	720.686	1057.32	-0.95914	0.16632	-5.76682	8.07813e-09	2.49783e-06
chr1	223537226	223538772	603.654	911.363	561.866	306.51	365.526	381.646	521.761	-0.883041	0.206348	-4.27938	1.87413e-05	0.00100759
chr1	223888612	223889209	690.041	780.388	705.43	419.04	445.583	501.307	590.298	-0.625968	0.174023	-3.59705	0.000321847	0.00794026
chr1	223913930	223914814	852.28	1114.19	1103.07	603.375	657.314	778.703	851.49	-0.544072	0.185038	-2.94033	0.00327868	0.0393009
chr1	223946934	223947383	284.444	357.451	317.082	150.04	148.528	176.772	239.053	-0.925704	0.193366	-4.78732	1.69024e-06	0.000162781
chr1	224060630	224061205	147.49	207.376	208.634	64.3029	79.0041	108.783	135.932	-1.01157	0.229289	-4.41175	1.02536e-05	0.000649999
chr1	224192338	224192575	91.6543	60.9394	60.9376	21.4343	34.7618	24.4761	49.0339	-1.14579	0.267383	-4.28522	1.82558e-05	0.000988376
chr1	224580273	224580920	385.58	472.963	384.217	206.841	247.546	276.49	328.939	-0.701098	0.192103	-3.6496	0.000262651	0.00690164
chr1	224686914	224687244	524.642	462.958	568.063	398.678	318.123	296.433	428.149	-0.569463	0.188303	-3.02419	0.00249304	0.0327909
chr1	224803524	224804095	124.313	100.05	82.6273	79.3069	44.2423	49.8588	80.0663	-0.702095	0.247904	-2.83212	0.00462402	0.0491722
chr1	225755565	225755779	47.4074	64.5776	46.4778	11.7889	31.6017	25.3827	37.8727	-0.941378	0.28519	-3.30088	0.000963828	0.017212
chr1	226011680	226012141	219.127	323.798	224.126	157.542	147.474	128.726	200.132	-0.741007	0.210302	-3.52354	0.000425816	0.00967921
chr1	226111233	226112501	4119.18	7405.5	4169.58	3774.58	2954.75	2631.64	4175.87	-0.660619	0.220461	-2.99653	0.00273072	0.0348549
chr1	226477434	226477651	33.7119	62.7585	47.5107	26.7929	23.1745	22.6631	36.1019	-0.790185	0.279795	-2.82416	0.00474053	0.0499562
chr1	227096681	227096907	67.4238	109.145	84.693	53.5857	47.4025	47.1392	68.2316	-0.704668	0.24354	-2.89344	0.00381049	0.043335
chr1	227299544	227299879	66.3703	45.4772	68.1675	28.9363	23.1745	29.0087	43.5224	-0.936343	0.266498	-3.51352	0.000442216	0.00994744
chr1	227422661	227423477	541.498	535.721	584.588	260.427	331.817	242.042	416.015	-0.916887	0.186467	-4.91714	8.78158e-07	9.87746e-05
chr1	227505333	227507145	2689.58	3135.2	2437.5	1904.44	1812.88	1553.78	2255.56	-0.604292	0.175205	-3.44906	0.000562542	0.0117721
chr1	227760174	227760926	450.897	509.344	423.465	197.195	191.717	221.192	332.302	-1.09074	0.184026	-5.92707	3.08387e-09	1.13311e-06
chr1	227917331	227917638	156.971	256.491	164.222	130.749	110.606	107.876	154.486	-0.643966	0.223277	-2.88415	0.00392467	0.044111
chr1	228107575	228107894	155.918	413.842	257.177	133.964	156.955	149.576	211.239	-0.77079	0.249809	-3.08552	0.00203195	0.0285877
chr1	228194459	228194912	146.436	198.281	113.613	97.526	87.4312	72.5219	119.301	-0.729387	0.231966	-3.14437	0.00166447	0.0249965
chr1	228329201	228329434	170.667	271.954	122.908	126.462	80.0575	74.3349	141.064	-0.85029	0.255279	-3.33083	0.000865882	0.0159685
chr1	228337013	228337866	893.366	1277	1023.55	504.777	402.394	357.17	743.042	-1.21991	0.196723	-6.20118	5.60417e-10	2.83066e-07
chr1	228338282	228338546	126.42	212.833	86.7586	52.514	52.6694	60.7371	98.6553	-1.13029	0.260044	-4.34652	1.38315e-05	0.000803168
chr1	228345269	228345478	25.2839	79.1303	36.1494	23.5777	12.6407	20.85	32.9387	-0.943787	0.309716	-3.04727	0.00230932	0.0311302
chr1	228470606	228471009	145.383	267.406	226.192	123.247	96.9117	136.885	166.004	-0.734076	0.229974	-3.19199	0.00141297	0.0223267
chr1	228555370	228556117	1858.37	3389.87	2268.12	1575.42	1150.3	1399.67	1940.29	-0.774794	0.212595	-3.64446	0.000267956	0.00700112
chr1	228560334	228560661	364.51	477.51	326.378	282.933	226.479	222.098	316.651	-0.614493	0.201361	-3.0517	0.00227547	0.0308159
chr1	228565723	228566752	861.761	1608.07	897.539	729.837	635.193	497.681	871.681	-0.751785	0.226099	-3.32502	0.000884108	0.0162235
chr1	228604241	228605043	198.058	307.426	214.831	145.753	132.727	144.137	190.489	-0.691336	0.211076	-3.2753	0.0010555	0.0182698
chr1	228622417	228622940	406.65	759.469	479.238	304.367	381.327	302.779	438.972	-0.653127	0.21972	-2.97255	0.00295341	0.0367862
chr1	230209192	230209636	144.329	164.627	187.977	79.3069	64.2567	98.811	123.218	-0.913144	0.221083	-4.13032	3.62256e-05	0.0016485
chr1	230247753	230248278	304.461	448.405	320.181	203.626	203.304	271.05	291.838	-0.59582	0.20796	-2.86508	0.00416908	0.0459801
chr1	230249130	230249473	113.778	179.18	107.415	67.518	75.844	77.961	103.616	-0.744742	0.234124	-3.18098	0.0014678	0.0229261
chr1	230303147	230303640	535.177	581.198	557.734	377.243	396.074	320.003	461.238	-0.572469	0.177321	-3.22843	0.0012447	0.0204414
chr1	230367479	230367734	66.3703	73.673	74.3646	31.0797	48.4559	38.074	55.3362	-0.734807	0.248989	-2.95116	0.00316579	0.0384128
chr1	230398855	230399340	91.6543	137.341	95.0214	42.8686	62.1499	52.5783	80.2689	-0.89519	0.241221	-3.71108	0.000206379	0.00582713
chr1	230403929	230404948	415.078	566.646	560.833	227.203	255.973	314.564	390.049	-0.864367	0.198833	-4.3472	1.37886e-05	0.000802126
chr1	230417849	230418060	61.1029	80.0398	44.4122	24.6494	22.1212	19.037	41.8937	-1.20363	0.275822	-4.3638	1.2782e-05	0.000758965
chr1	230561607	230562639	1765.66	2741.36	1745.5	1305.35	1430.5	1303.58	1715.33	-0.575035	0.196598	-2.92493	0.0034453	0.0405655
chr1	230817336	230817759	379.259	347.446	370.79	204.697	255.973	236.603	299.128	-0.6038	0.184176	-3.27839	0.001044	0.0181384
chr1	230996791	230997018	104.296	109.145	97.0871	65.3746	62.1499	62.5501	83.4339	-0.627404	0.221435	-2.83336	0.00460618	0.0490447
chr1	231052126	231052644	207.539	210.105	191.076	122.175	133.78	128.726	165.567	-0.605043	0.194755	-3.10668	0.001892	0.0272509
chr1	233016150	233016449	104.296	95.5021	106.383	56.8009	56.883	48.9523	78.1362	-0.802794	0.226644	-3.5421	0.000396961	0.0092181
chr1	233801224	233802109	778.535	593.932	657.92	410.467	452.957	339.946	538.959	-0.694455	0.188442	-3.68524	0.000228488	0.00626255
chr1	233804588	233804951	829.103	759.469	827.306	404.036	439.263	430.599	614.962	-0.864458	0.168922	-5.11751	3.09603e-07	4.42964e-05
chr1	233811762	233812032	89.5473	82.7685	100.186	48.2271	60.0431	48.0457	71.4696	-0.697665	0.233222	-2.99143	0.00277677	0.0352723
chr1	233845786	233846278	514.107	445.676	483.37	185.407	206.464	160.455	332.58	-1.2774	0.186734	-6.84073	7.87932e-12	8.96345e-09
chr1	233866608	233866948	110.617	146.437	146.663	60.016	84.2711	88.8393	106.141	-0.694686	0.226061	-3.073	0.00211921	0.0293953
chr1	234040204	234041205	724.806	995.95	663.084	569.08	511.947	446.916	651.964	-0.586338	0.196367	-2.98593	0.00282716	0.0357195
chr1	234048258	234048475	46.3539	53.6631	58.8719	20.3626	18.961	16.3174	35.755	-1.21458	0.275884	-4.40251	1.07008e-05	0.000671724
chr1	234098658	234098984	109.564	123.698	123.941	65.3746	79.0041	71.6153	95.5328	-0.645852	0.217472	-2.96981	0.00297983	0.0369847
chr1	234496890	234497553	209.646	217.381	214.831	101.813	120.086	157.735	170.249	-0.678518	0.208153	-3.25971	0.00111527	0.0189671
chr1	234715765	234716049	166.453	170.085	166.287	105.028	94.805	98.811	133.578	-0.68195	0.201506	-3.38427	0.000713689	0.0139217
chr1	234743859	234744452	623.671	816.77	635.197	509.064	396.074	325.442	551.036	-0.6855	0.2014	-3.40368	0.000664854	0.0132909
chr1	234744712	234744916	133.794	169.175	70.2332	71.8049	40.0288	39.887	87.4872	-1.05634	0.271662	-3.88844	0.000100892	0.00346919
chr1	234845707	234846079	81.1193	165.537	110.514	57.8726	56.883	73.4284	90.8924	-0.783708	0.249443	-3.14183	0.00167897	0.0251518
chr1	234852078	234852488	151.704	203.738	248.915	121.104	124.3	113.315	160.513	-0.672039	0.215386	-3.12017	0.0018075	0.0264084
chr1	235093133	235093858	637.366	814.042	871.718	533.714	491.932	529.41	646.363	-0.536305	0.181661	-2.95223	0.00315484	0.0383223
chr1	235597335	235597625	36.8724	46.3867	47.5107	21.4343	21.0678	19.9435	32.2026	-0.851718	0.278401	-3.05932	0.00221841	0.0303049
chr1	235818437	235818683	50.5679	43.6581	51.6421	27.8646	23.1745	24.4761	36.8972	-0.773173	0.268833	-2.87603	0.00402712	0.0448755
chr1	237963094	237963474	189.63	262.858	211.732	76.0917	105.339	120.568	161.036	-1.007	0.219258	-4.59275	4.3744e-06	0.000341218
chr1	240139549	240140014	125.366	132.793	112.58	68.5897	52.6694	92.4654	97.4106	-0.688657	0.231668	-2.9726	0.00295288	0.0367851
chr1	241997013	241997577	205.432	203.738	271.637	108.243	147.474	129.633	177.693	-0.737231	0.208861	-3.52977	0.000415917	0.00952864
chr1	242630900	242631191	66.3703	84.5876	98.1199	45.012	50.5626	39.887	64.0899	-0.75425	0.243878	-3.09274	0.00198319	0.0281357
chr1	243585115	243585574	116.938	166.446	164.222	77.1634	95.8583	96.998	119.604	-0.646178	0.219989	-2.93732	0.00331062	0.0395507
chr1	243639324	243639642	141.169	147.346	118.777	58.9443	58.9898	64.3631	98.2648	-1.02782	0.219424	-4.68418	2.81089e-06	0.000242281
chr1	244374372	244374787	153.811	170.085	166.287	101.813	111.659	100.624	134.046	-0.582925	0.202147	-2.88367	0.00393075	0.0441639
chr1	244485965	244486645	310.782	247.396	309.852	182.191	182.236	193.996	237.742	-0.58231	0.190895	-3.05042	0.00228522	0.0309133
chr1	244518055	244518521	375.045	391.104	370.79	167.187	162.222	124.194	265.09	-1.2166	0.19233	-6.32555	2.52325e-10	1.48397e-07
chr1	245656385	245656662	66.3703	83.678	91.9229	33.2231	30.5483	52.5783	59.7202	-0.877935	0.25534	-3.4383	0.000585374	0.012112
chr1	245676319	245676681	193.844	253.763	230.324	112.53	134.834	134.165	176.576	-0.751751	0.201993	-3.72167	0.00019791	0.00566092
chr1	245679531	245679991	116.938	148.256	117.744	65.3746	73.7372	87.0262	101.513	-0.670781	0.221704	-3.02557	0.00248167	0.0326949
chr1	245970231	245970558	150.65	252.853	176.616	67.518	92.6982	88.8393	138.196	-1.06735	0.229553	-4.64969	3.32428e-06	0.000275219
chr1	246151705	246152328	1561.28	2482.14	1888.03	1066.36	1416.81	1175.76	1598.4	-0.634735	0.198119	-3.20381	0.0013562	0.0216945
chr1	246166291	246166817	310.782	346.536	390.414	202.554	200.144	251.107	283.589	-0.622019	0.191961	-3.24033	0.00119389	0.0198675
chr1	246232085	246232583	316.049	315.612	326.378	124.319	172.756	151.389	234.417	-1.00053	0.194184	-5.15251	2.57027e-07	3.86446e-05
chr1	246254853	246255189	81.1193	50.9344	67.1347	32.1514	25.2813	34.4479	48.5115	-0.915928	0.262299	-3.49192	0.000479565	0.0105255
chr1	246280435	246280948	252.839	215.562	250.98	144.681	149.581	169.52	197.194	-0.577111	0.193759	-2.9785	0.00289665	0.0363168
chr1	246305719	246306315	428.773	501.159	565.997	266.857	309.696	353.544	404.338	-0.628071	0.190813	-3.29155	0.000996379	0.0175978
chr1	246317169	246317536	211.753	205.557	256.145	132.893	127.46	135.978	178.298	-0.695877	0.197312	-3.52678	0.000420638	0.00959692
chr1	246339468	246339948	130.634	75.4921	72.2989	49.2989	56.883	45.3262	71.6554	-0.737809	0.25312	-2.91485	0.00355855	0.0414153
chr1	246382949	246383327	89.5473	70.0349	91.9229	47.1554	43.1889	39.887	63.6227	-0.815693	0.240769	-3.38787	0.000704371	0.0138042
chr1	246576799	246577088	96.9218	100.959	73.3317	17.1474	27.3881	33.5414	58.215	-1.47761	0.260955	-5.6623	1.4936e-08	4.11011e-06
chr1	246614118	246614540	153.811	112.783	144.598	82.522	79.0041	92.4654	110.864	-0.614795	0.217243	-2.82998	0.00465503	0.0493848
chr1	246741026	246741403	186.469	183.728	225.159	103.956	77.9507	91.5588	144.804	-1.00795	0.209336	-4.81499	1.47206e-06	0.000146448
chr1	246764654	246764872	84.2798	67.3062	80.5616	38.5817	40.0288	43.5131	59.0452	-0.790437	0.242443	-3.2603	0.00111296	0.0189439
chr1	246810399	246810801	114.831	153.713	144.598	49.2989	58.9898	77.961	99.8986	-0.99931	0.230793	-4.3299	1.49177e-05	0.00084928
chr1	246846053	246846500	84.2798	129.155	84.693	30.008	57.9364	66.1762	75.3748	-0.786996	0.260592	-3.02003	0.00252748	0.0331037
chr1	246850385	246850619	57.9424	79.1303	72.2989	30.008	43.1889	33.5414	52.685	-0.819062	0.25394	-3.22541	0.00125791	0.0205889
chr1	246912242	246912584	91.6543	91.8639	95.0214	32.1514	35.8152	48.9523	65.9097	-1.06713	0.241881	-4.4118	1.02516e-05	0.000649999
chr1	247218213	247218978	219.127	234.662	258.21	127.534	137.994	151.389	188.153	-0.703986	0.194873	-3.61254	0.000303213	0.00760229
chr1	247309996	247310347	96.9218	109.145	80.5616	48.2271	37.922	70.7088	73.9144	-0.734093	0.247617	-2.96463	0.00303049	0.0373562
chr1	247459954	247460412	197.004	192.823	163.189	96.4543	99.0185	131.446	146.656	-0.678111	0.209932	-3.23015	0.00123723	0.0203583
chr1	247523400	247524148	302.354	353.812	273.703	187.55	199.09	209.407	254.319	-0.58919	0.190299	-3.09613	0.00196062	0.0279244
chr1	249106202	249106728	116.938	169.175	130.138	80.3786	83.2177	83.4001	110.541	-0.670077	0.219227	-3.05655	0.00223902	0.0305029
chr1	249151624	249152624	588.905	955.021	537.077	465.124	390.807	332.694	544.938	-0.718728	0.218771	-3.28529	0.00101876	0.0178477
chr1	249178972	249179404	243.358	218.29	210.7	140.395	125.353	77.961	169.343	-0.860953	0.220595	-3.90288	9.50564e-05	0.00332124
chr1	249183603	249184088	501.465	600.299	486.468	406.18	338.138	322.722	442.545	-0.530733	0.185036	-2.86827	0.00412727	0.0456696
chr10	82444009	82444486	294.979	456.591	342.903	166.116	258.08	253.827	295.416	-0.614594	0.217269	-2.82872	0.00467345	0.0495067
chr10	1146677	1147180	76.9053	123.698	93.9885	47.1554	49.5093	57.111	74.7279	-0.806259	0.241086	-3.34428	0.000824967	0.0154465
chr10	11779655	11780114	199.111	268.315	261.309	126.462	121.14	124.194	183.422	-0.88131	0.201449	-4.37485	1.21514e-05	0.000733546
chr10	22609436	22611067	1599.21	2675.88	1592.64	1301.06	1177.69	936.439	1547.15	-0.698877	0.213127	-3.27916	0.00104118	0.0181048
chr10	43891237	43893073	3750.45	6172.16	3584.99	3019.02	2508.12	2230.05	3544.13	-0.717529	0.211253	-3.39654	0.000682432	0.0134994
chr10	62537694	62538934	2320.86	3456.27	2373.47	1710.46	1827.63	1604.55	2215.54	-0.610587	0.189621	-3.22004	0.00128173	0.0208737
chr10	63504299	63504584	130.634	88.2257	98.1199	56.8009	65.3101	56.2044	82.5491	-0.720918	0.232878	-3.09569	0.00196356	0.0279477
chr10	73858529	73859119	153.811	154.622	158.025	80.3786	76.8974	117.848	123.597	-0.671941	0.218551	-3.07453	0.00210834	0.0292866
chr10	94731729	94732939	525.695	619.399	613.508	264.713	332.871	306.405	443.765	-0.888529	0.182056	-4.88052	1.05805e-06	0.000113578
chr10	126320595	126320862	53.7284	149.165	74.3646	39.6534	34.7618	41.7001	65.5622	-1.00109	0.279513	-3.58156	0.000341552	0.00827298
chr10	134233979	134234224	72.6913	110.055	79.5288	28.9363	41.0821	40.7935	62.1811	-1.04687	0.252185	-4.15119	3.30755e-05	0.00153823
chr10	276759	276988	49.5144	69.1253	51.6421	19.2909	25.2813	26.2892	40.1905	-1.02545	0.27049	-3.7911	0.000149983	0.00465894
chr10	333831	334120	79.0123	92.7734	82.6273	40.7251	43.1889	36.2609	62.4313	-0.934775	0.239694	-3.89986	9.62467e-05	0.00334572
chr10	840577	840841	53.7284	40.9295	47.5107	21.4343	17.9076	29.0087	35.0865	-0.835214	0.277121	-3.0139	0.00257912	0.0335684
chr10	856336	856536	41.0864	60.0299	53.7077	25.7211	18.961	26.2892	37.6326	-0.906734	0.273575	-3.31439	0.000918427	0.0166541
chr10	1094510	1095570	2795.98	4553.18	2710.17	2340.62	2037.25	1840.24	2712.91	-0.6258	0.206756	-3.02676	0.00247191	0.0326064
chr10	1155804	1156887	241.251	352.903	284.031	140.395	147.474	185.837	225.315	-0.801292	0.207403	-3.86345	0.000111795	0.00374207
chr10	1655123	1655462	109.564	121.879	120.842	38.5817	47.4025	78.8675	86.1894	-0.927503	0.244963	-3.78629	0.000152911	0.00471332
chr10	3116327	3116930	1117.76	1458.91	976.035	749.128	809.002	684.425	965.877	-0.610546	0.189295	-3.22537	0.00125808	0.0205889
chr10	3122838	3123161	50.5679	97.3212	67.1347	33.2231	34.7618	38.074	53.5138	-0.843532	0.263174	-3.20523	0.00134956	0.0216134
chr10	3162343	3162607	112.724	158.261	115.678	33.2231	33.7084	41.7001	82.5491	-1.57127	0.240162	-6.54256	6.04766e-11	4.7423e-08
chr10	3204679	3205130	111.671	122.788	109.481	65.3746	50.5626	47.1392	84.5028	-0.947478	0.227934	-4.1568	3.22738e-05	0.00151396
chr10	3819265	3819495	62.1564	67.3062	60.9376	35.3666	16.8542	30.8218	45.5738	-0.977177	0.267181	-3.65736	0.00025483	0.00677377
chr10	3826846	3828409	4287.73	7790.24	3576.73	3412.34	3228.64	2432.2	4121.31	-0.685446	0.232553	-2.94748	0.00320375	0.0387175
chr10	4867985	4869019	1304.23	1967.34	1270.39	1027.77	1013.36	856.664	1239.96	-0.591048	0.197732	-2.98913	0.0027977	0.0354634
chr10	5333527	5334316	242.304	183.728	246.849	120.032	145.368	127.82	177.683	-0.699261	0.204415	-3.4208	0.000624377	0.0126996
chr10	5359521	5360311	251.786	252.853	236.521	113.602	131.674	161.361	191.299	-0.78377	0.200402	-3.91098	9.19207e-05	0.00323866
chr10	5385588	5385861	64.2633	60.9394	59.9048	37.51	35.8152	29.0087	47.9069	-0.722976	0.252979	-2.85786	0.00426513	0.0466228
chr10	5446252	5447061	534.123	423.847	524.683	356.881	329.711	312.751	413.666	-0.526397	0.182408	-2.88582	0.00390394	0.0439676
chr10	5514303	5514551	171.72	200.1	152.86	136.108	97.9651	82.4936	140.208	-0.648327	0.222185	-2.91796	0.00352334	0.0411416
chr10	5553407	5553719	99.0288	130.065	89.8572	68.5897	28.4415	38.074	75.676	-1.02903	0.26214	-3.92549	8.65543e-05	0.00310748
chr10	5711598	5711905	139.062	143.708	142.532	92.1674	88.4846	90.6523	116.101	-0.585293	0.205936	-2.84211	0.00448154	0.0482071
chr10	5779371	5779647	35.8189	63.6681	39.248	21.4343	22.1212	23.5696	34.31	-0.828063	0.283271	-2.92322	0.00346435	0.0407057
chr10	5982536	5983249	589.959	721.268	672.379	360.096	407.661	511.279	543.774	-0.581025	0.189193	-3.07107	0.00213294	0.0295263
chr10	6150536	6151269	240.197	206.466	254.079	148.968	131.674	159.548	190.155	-0.609463	0.196863	-3.09588	0.00196232	0.0279362
chr10	6243422	6243766	112.724	189.185	148.729	85.7371	67.4169	99.7176	117.252	-0.725468	0.232609	-3.11883	0.00181573	0.0264828
chr10	6281117	6281625	439.308	563.007	605.245	289.363	244.386	404.309	424.27	-0.696532	0.209873	-3.31883	0.000903943	0.0164829
chr10	6317010	6317591	179.095	241.029	243.75	118.96	122.193	161.361	177.731	-0.645667	0.210939	-3.06092	0.00220661	0.0302079
chr10	6506813	6507349	306.568	271.044	370.79	115.745	128.513	140.511	222.195	-1.179	0.200661	-5.87555	4.2144e-09	1.48081e-06
chr10	7069812	7071306	836.477	542.088	802.517	446.905	488.772	329.068	574.305	-0.70719	0.2088	-3.38693	0.000706794	0.0138353
chr10	7096899	7097234	145.383	105.507	126.007	58.9443	36.8686	48.0457	86.7925	-1.19973	0.236827	-5.06584	4.06605e-07	5.46965e-05
chr10	7127854	7128234	125.366	88.2257	113.613	66.4463	70.577	50.7653	85.8322	-0.698346	0.232867	-2.9989	0.00270953	0.0346716
chr10	7149208	7149558	49.5144	44.5676	48.5435	25.7211	16.8542	21.7566	34.4929	-0.91992	0.275606	-3.33781	0.000844418	0.0156957
chr10	7163199	7163543	318.156	237.391	299.524	172.546	150.635	170.426	224.78	-0.721216	0.196693	-3.66671	0.000245688	0.0066063
chr10	7221500	7222053	197.004	182.818	212.765	113.602	103.232	138.698	158.02	-0.663272	0.204197	-3.24819	0.0011614	0.0195028
chr10	7222338	7222932	261.267	301.059	324.312	161.829	164.329	144.137	226.156	-0.839425	0.192009	-4.3718	1.23229e-05	0.000739611
chr10	7228615	7228965	151.704	115.512	162.156	45.012	33.7084	64.3631	95.4092	-1.34771	0.243212	-5.54129	3.00243e-08	7.04593e-06
chr10	7302337	7302743	226.502	278.32	267.506	148.968	188.557	168.613	213.078	-0.557047	0.19559	-2.84803	0.00439907	0.0476345
chr10	7343335	7343804	161.185	169.175	180.747	78.2351	82.1643	59.8305	121.89	-1.0883	0.213956	-5.08653	3.64671e-07	5.02111e-05
chr10	7425394	7425869	344.494	380.189	327.411	148.968	172.756	203.061	262.813	-0.916574	0.193401	-4.73924	2.1452e-06	0.000196679
chr10	11059674	11060615	107.457	194.642	149.762	63.2311	90.5914	93.3719	116.509	-0.751292	0.238245	-3.15344	0.00161356	0.0245027
chr10	11652893	11654029	1089.32	1627.17	1095.84	804.857	817.429	759.666	1032.38	-0.622229	0.192093	-3.23921	0.0011986	0.0199219
chr10	11895537	11895810	99.0288	120.969	130.138	42.8686	62.1499	64.3631	86.5863	-0.908597	0.233039	-3.8989	9.66289e-05	0.00335612
chr10	11923383	11923954	323.424	398.38	322.246	193.98	162.222	167.707	261.327	-0.912785	0.192105	-4.75148	2.01933e-06	0.000187727
chr10	12294910	12295297	127.473	165.537	159.058	70.7331	69.5236	97.9045	115.038	-0.814401	0.221918	-3.66983	0.000242712	0.00654506
chr10	13527711	13527935	43.1934	48.2058	54.7406	16.0757	30.5483	23.5696	36.0556	-0.844171	0.277223	-3.0451	0.00232604	0.0312856
chr10	14227448	14228171	631.045	653.962	562.898	342.949	313.91	278.303	463.844	-0.912801	0.179361	-5.08918	3.5962e-07	5.00501e-05
chr10	14931378	14931808	294.979	305.607	327.411	222.917	174.862	193.089	253.144	-0.599159	0.188689	-3.17539	0.00149637	0.0232535
chr10	14946331	14946580	67.4238	77.3112	70.2332	24.6494	38.9754	40.7935	53.2311	-0.871053	0.253954	-3.42996	0.000603671	0.0123812
chr10	15497539	15497804	134.848	100.959	148.729	69.6614	51.616	67.0827	95.4827	-0.895684	0.230718	-3.88216	0.000103534	0.00353484
chr10	15837041	15837564	82.1728	38.2008	82.6273	27.8646	34.7618	35.3544	50.1636	-0.837531	0.275212	-3.04322	0.00234058	0.0314067
chr10	15838067	15838368	55.8354	28.1959	66.1018	23.5777	23.1745	21.7566	36.4403	-0.873865	0.28844	-3.02963	0.00244855	0.0324336
chr10	15844343	15844844	174.881	105.507	170.419	75.02	83.2177	62.5501	111.932	-0.894823	0.23364	-3.82992	0.000128187	0.00415102
chr10	16512845	16513158	49.5144	49.1154	81.5944	16.0757	29.4949	19.037	40.8053	-1.16571	0.282288	-4.12951	3.63543e-05	0.00165202
chr10	17045108	17045502	184.362	184.637	272.67	82.522	76.8974	91.5588	148.775	-1.1988	0.219298	-5.46655	4.58887e-08	9.90159e-06
chr10	17093944	17094219	41.0864	42.7485	80.5616	26.7929	27.3881	25.3827	40.66	-0.829125	0.280283	-2.95817	0.00309472	0.0378528
chr10	17119560	17119881	69.5308	103.688	92.9557	30.008	66.3635	48.0457	68.4319	-0.735467	0.258663	-2.84334	0.00446438	0.0480887
chr10	17258120	17258883	506.732	426.576	579.424	236.849	239.119	262.892	375.265	-0.950233	0.187677	-5.06312	4.12456e-07	5.53293e-05
chr10	17685464	17686812	1344.26	1687.2	1422.22	1010.63	1020.73	1031.62	1252.78	-0.505776	0.169577	-2.98257	0.00285841	0.0360012
chr10	18883588	18884094	92.7078	81.8589	109.481	56.8009	47.4025	55.2979	73.9249	-0.721774	0.233261	-3.09428	0.00197294	0.0280253
chr10	21244196	21244683	94.8148	108.236	110.514	52.514	65.3101	67.0827	83.0785	-0.66855	0.225674	-2.96246	0.00305195	0.0375224
chr10	21460385	21460588	101.136	110.055	80.5616	46.0837	48.4559	44.4196	71.7852	-0.929143	0.235679	-3.94241	8.06654e-05	0.00294595
chr10	21469466	21469922	389.794	372.003	386.283	246.494	160.115	174.959	288.275	-0.892369	0.19992	-4.46364	8.05805e-06	0.000543882
chr10	21814339	21815658	1486.49	2743.18	1452.17	1139.23	1122.91	940.971	1480.83	-0.7327	0.220748	-3.31916	0.000902877	0.0164715
chr10	21816008	21816570	536.23	761.288	422.432	321.514	314.963	230.257	431.114	-0.879514	0.218796	-4.01978	5.82522e-05	0.00230881
chr10	22013557	22014072	307.621	237.391	355.297	150.04	193.823	200.342	240.752	-0.651834	0.20754	-3.14076	0.0016851	0.0252081
chr10	22046426	22046831	81.1193	70.0349	52.6749	36.4383	33.7084	34.4479	51.4039	-0.80715	0.254915	-3.16635	0.00154364	0.0237704
chr10	22113099	22113689	187.523	201.009	206.568	58.9443	70.577	56.2044	130.138	-1.50705	0.211095	-7.13918	9.38875e-13	1.51081e-09
chr10	22215989	22216428	106.403	72.7635	124.974	51.4423	62.1499	59.8305	79.5939	-0.69243	0.241155	-2.8713	0.00408782	0.0453528
chr10	22217977	22218319	111.671	93.683	142.532	41.7969	65.3101	66.1762	86.8615	-0.859186	0.240927	-3.56617	0.000362235	0.00862203
chr10	22341923	22342179	43.1934	47.2963	49.5764	11.7889	23.1745	16.3174	31.8911	-1.13188	0.285447	-3.96529	7.33067e-05	0.00274687
chr10	22604871	22605708	804.872	1077.81	763.27	621.594	590.951	492.242	725.123	-0.582698	0.191057	-3.04986	0.00228949	0.0309537
chr10	22875185	22875476	119.045	85.4971	119.81	57.8726	57.9364	67.9892	84.6917	-0.71087	0.230637	-3.08221	0.00205472	0.0287905
chr10	23286088	23286373	58.9959	61.849	77.4631	37.51	42.1355	29.0087	51.1604	-0.731981	0.254592	-2.87511	0.00403885	0.0449542
chr10	23344107	23344862	199.111	163.718	221.028	95.3826	113.766	106.97	149.996	-0.795292	0.207547	-3.83186	0.000127176	0.00412757
chr10	23460271	23460532	73.7448	77.3112	66.1018	31.0797	32.655	42.6066	53.9165	-0.867551	0.249523	-3.47684	0.000507358	0.0109526
chr10	25079450	25079976	86.3868	85.4971	103.284	38.5817	47.4025	51.6718	68.804	-0.859775	0.237089	-3.62638	0.000287425	0.00732331
chr10	25186103	25186664	324.477	325.617	368.724	159.685	214.891	182.211	262.601	-0.798406	0.192151	-4.1551	3.25141e-05	0.00152049
chr10	25190757	25191522	710.057	614.851	827.306	428.686	459.277	437.851	579.671	-0.647584	0.180296	-3.59177	0.000328436	0.00805781
chr10	25197704	25198509	271.802	143.708	257.177	144.681	116.926	126.913	176.868	-0.690545	0.229974	-3.00271	0.00267591	0.0343804
chr10	25217958	25218540	135.901	110.964	142.532	72.8766	76.8974	86.1197	104.215	-0.639834	0.217241	-2.94528	0.00322663	0.0388778
chr10	25233678	25234264	356.082	331.983	450.319	200.411	228.585	205.781	295.527	-0.77124	0.192639	-4.00356	6.23975e-05	0.00243311
chr10	25463387	25463996	455.111	679.429	429.662	234.705	297.056	257.453	392.236	-0.890164	0.207059	-4.29909	1.71499e-05	0.000944283
chr10	25797385	25797705	74.7983	51.844	77.4631	39.6534	30.5483	29.0087	50.5526	-0.865005	0.259286	-3.3361	0.000849617	0.0157604
chr10	27086328	27086638	37.9259	47.2963	45.445	16.0757	14.7474	30.8218	32.052	-0.830156	0.288502	-2.87747	0.00400877	0.0447252
chr10	28980230	28980468	77.9588	63.6681	52.6749	28.9363	40.0288	34.4479	49.6191	-0.757791	0.257579	-2.94198	0.0032612	0.039166
chr10	29269290	29269527	58.9959	75.4921	72.2989	39.6534	36.8686	29.9153	52.204	-0.813578	0.25157	-3.234	0.00122069	0.0201622
chr10	29733052	29733341	64.2633	70.9444	81.5944	19.2909	31.6017	56.2044	53.9832	-0.80615	0.275614	-2.92492	0.00344541	0.0405655
chr10	30725215	30725502	324.477	460.229	317.082	198.267	243.333	193.089	289.413	-0.721049	0.204278	-3.52974	0.000415969	0.00952864
chr10	30854246	30854836	90.6008	106.417	105.35	65.3746	53.7228	60.7371	80.3669	-0.659703	0.22601	-2.91891	0.00351253	0.0410627
chr10	32236480	32236908	125.366	195.552	203.47	87.8806	94.805	124.194	138.544	-0.675992	0.227923	-2.96588	0.00301815	0.0372589
chr10	32398580	32398993	60.0494	94.5925	91.9229	47.1554	37.922	47.1392	63.1302	-0.763276	0.248685	-3.06925	0.00214595	0.0296276
[truncated: 9,242 more rows]

## Sheet: NaBut-opened DHS
Chrom	Start	Stop	PBS_1	PBS_2	PBS_3	NaBut_1	NaBut_2	NaBut_3	baseMean	log2FoldChange	lfcSE	stat	pvalue	padj
[truncated: 1,511 more rows]

## Sheet: NaBut-closed DHS
Chrom	Start	Stop	PBS_1	PBS_2	PBS_3	NaBut_1	NaBut_2	NaBut_3	baseMean	log2FoldChange	lfcSE	stat	pvalue	padj
[truncated: 1,133 more rows]
