# Supplementary material for: HDAC inhibitors cause site-specific chromatin remodeling at PU.1-bound enhancers in K562 cells
Source: Epigenetics Chromatin. 2016 Apr 16;9:15. doi: 10.1186/s13072-016-0065-5 (PMC4833939; doi:10.1186/s13072-016-0065-5)
Supplement: Supplementary file 3 — 10.1186/s13072-016-0065-5 Cuffdiff output for differentially expressed (RNA-seq) genes following 72-hour NaBut or SAHA treatment of K562 cells. [file 13072_2016_65_MOESM3_ESM.xlsx]

## Sheet: SAHA-increased expression
gene	locus	sample_1	sample_2	status	value_1	value_2	log2.fold_change.	test_stat	p_value	q_value	significant	DMSO_0	DMSO_1	SAHA_0	SAHA_1
GALNT10	chr5:153570294-153825382	DMSO	SAHA	OK	12.4803	21.0694	0.755501	-8.32593	0	0	yes	12.5329	12.4277	20.3409	21.7979
FLOT2	chr17:27206356-27224715	DMSO	SAHA	OK	82.4758	141.044	0.774101	-8.90729	0	0	yes	85.2225	79.7292	141.622	140.466
TNKS1BP1	chr11:57067102-57092413	DMSO	SAHA	OK	8.60594	14.7637	0.778648	-8.36953	0	0	yes	7.80214	9.40973	13.773	15.7544
SLC44A2	chr19:10713120-10755235	DMSO	SAHA	OK	14.9175	25.6304	0.780851	-8.31428	0	0	yes	15.1303	14.7047	25.2347	26.0252
SOCS3	chr17:76352858-76356158	DMSO	SAHA	OK	19.0109	32.8741	0.790122	-8.50443	0	0	yes	20.3485	17.6734	32.4353	33.3128
GDE1	chr16:19513014-19533450	DMSO	SAHA	OK	22.3028	38.7314	0.796281	-8.77713	0	0	yes	22.4754	22.1301	38.2074	39.2553
TMSB10	chr2:85132762-85133799	DMSO	SAHA	OK	653.545	1136.75	0.798562	-9.18084	0	0	yes	720.682	586.408	1102.07	1171.44
HMBS	chr11:118955586-118964259	DMSO	SAHA	OK	337.258	589.029	0.804485	-8.60481	0	0	yes	338.198	336.318	563.357	614.696
DSTN	chr20:17550598-17588652	DMSO	SAHA	OK	45.2358	79.0406	0.805129	-8.7372	0	0	yes	44.514	45.9579	83.9413	74.141
ATP6AP2	chrX:40440215-40465888	DMSO	SAHA	OK	36.5428	63.967	0.807742	-8.96842	0	0	yes	37.7827	35.3028	66.6789	61.2551
CPEB4	chr5:173315330-173387313	DMSO	SAHA	OK	10.9781	19.3376	0.816785	-9.20379	0	0	yes	10.5835	11.3726	20.2365	18.4387
NARF	chr17:80416059-80446143	DMSO	SAHA	OK	268.476	473.415	0.818315	-8.32426	0	0	yes	270.34	266.609	414.067	532.763
CITED2	chr6:139693396-139695785	DMSO	SAHA	OK	46.5723	82.2063	0.819778	-9.0849	0	0	yes	45.9636	47.1798	82.8542	81.5585
MICAL2	chr11:12132137-12285331	DMSO	SAHA	OK	11.4148	20.1564	0.820326	-8.70642	0	0	yes	11.267	11.5626	20.5713	19.7414
C20orf108	chr20:54933982-54943718	DMSO	SAHA	OK	70.3809	125.008	0.828768	-9.52247	0	0	yes	69.4572	71.3046	124.577	125.44
CD47	chr3:107761940-107809935	DMSO	SAHA	OK	7.05185	12.608	0.838271	-8.57222	0	0	yes	7.00861	7.0951	12.9893	12.2271
TSPAN13	chr7:16793350-16824161	DMSO	SAHA	OK	55.0598	98.4752	0.83876	-9.48057	0	0	yes	57.6516	52.4681	108.571	88.3799
TPP1	chr11:6633996-6640692	DMSO	SAHA	OK	28.7961	51.6323	0.842397	-9.57085	0	0	yes	29.2819	28.3104	52.8912	50.3733
VAT1	chr17:41166621-41174459	DMSO	SAHA	OK	53.8472	97.0843	0.850366	-9.73932	0	0	yes	56.4152	51.2792	105.027	89.1412
RNF187	chr1:228675067-228683889	DMSO	SAHA	OK	42.197	76.6085	0.860364	-9.86136	0	0	yes	43.52	40.874	77.5728	75.6441
SELENBP1	chr1:151336779-151345164	DMSO	SAHA	OK	36.8005	66.8204	0.860562	-9.40822	0	0	yes	37.3953	36.2057	68.2585	65.3823
SH3GLB2	chr9:131770312-131790579	DMSO	SAHA	OK	41.264	75.1067	0.864057	-9.66501	0	0	yes	44.5986	37.9294	75.0121	75.2014
TMSB4X	chrX:12993225-12995346	DMSO	SAHA	OK	904.128	1652.37	0.869942	-9.74094	0	0	yes	951.628	856.627	1698.8	1605.95
TRAK2	chr2:202241929-202316319	DMSO	SAHA	OK	4.04272	7.4133	0.874791	-8.62702	0	0	yes	3.8758	4.20963	6.95444	7.87217
TMEM164	chrX:109245862-109421016	DMSO	SAHA	OK	17.0648	31.3307	0.876553	-8.80742	0	0	yes	17.1134	17.0134	33.9556	28.7059
ALAD	chr9:116148591-116163618	DMSO	SAHA	OK	11.2226	20.6949	0.882861	-9.09735	0	0	yes	10.5197	11.9256	20.5896	20.8001
EGLN3	chr14:34393420-34420284	DMSO	SAHA	OK	13.3046	24.6066	0.887121	-9.09776	0	0	yes	12.7768	13.8324	21.1982	28.0149
ZNF277	chr7:111846642-111983989	DMSO	SAHA	OK	10.4237	19.3202	0.890243	-8.80862	0	0	yes	9.9728	10.8746	18.497	20.1435
GDPD5	chr11:75145684-75236599	DMSO	SAHA	OK	6.39171	11.8532	0.891007	-8.30387	0	0	yes	6.7932	5.99022	11.6226	12.0838
B4GALNT4	chr11:369794-382117	DMSO	SAHA	OK	12.9008	23.9484	0.892467	-9.47823	0	0	yes	13.4226	12.379	23.8352	24.0615
BBS5	chr2:170336005-170363165	DMSO	SAHA	OK	15.4835	28.7717	0.893922	-9.5885	0	0	yes	15.2939	15.673	29.6533	27.8902
PGBD2	chr1:249200441-249213345	DMSO	SAHA	OK	12.4015	23.2355	0.905812	-8.97715	0	0	yes	12.4088	12.3761	23.0394	23.4524
POLD4	chr11:67085309-67159158	DMSO	SAHA	OK	35.1739	66.204	0.91241	-8.80462	0	0	yes	37.381	32.9669	64.1513	68.2566
C9orf5	chr9:111777414-111882225	DMSO	SAHA	OK	11.2934	21.2918	0.91482	-10.3239	0	0	yes	11.2411	11.3457	20.7344	21.8493
KLF13	chr15:31619082-31670102	DMSO	SAHA	OK	3.96844	7.49796	0.917926	-9.11423	0	0	yes	3.90992	4.02696	7.32832	7.6676
ANXA5	chr4:122589151-122618147	DMSO	SAHA	OK	63.5411	120.299	0.920862	-10.406	0	0	yes	65.5741	61.5082	127.934	112.664
SLC40A1	chr2:190425315-190445537	DMSO	SAHA	OK	16.0201	30.4673	0.927377	-10.0595	0	0	yes	15.6054	16.4348	31.0874	29.8471
CR1L	chr1:207818457-207897036	DMSO	SAHA	OK	14.302	27.2407	0.929542	-9.04356	0	0	yes	14.7803	13.8238	28.4242	26.0572
LGR4	chr11:27387507-27494334	DMSO	SAHA	OK	5.38198	10.2547	0.930076	-9.29109	0	0	yes	5.17119	5.59278	9.78866	10.7208
HIBCH	chr2:191069359-191184771	DMSO	SAHA	OK	20.1008	38.3817	0.933167	-8.44712	0	0	yes	20.6893	19.5135	40.6818	36.081
BLVRA	chr7:43798271-43846941	DMSO	SAHA	OK	63.9144	122.491	0.938463	-10.2853	0	0	yes	63.9618	63.867	124.135	120.847
IER3	chr6_ssto_hap7:2043292-2044644	DMSO	SAHA	OK	15.1717	29.1566	0.942438	-8.44499	0	0	yes	16.9344	13.4091	28.5862	29.7271
NFE2L3	chr7:26191846-26226756	DMSO	SAHA	OK	5.6593	10.8982	0.945394	-8.91866	0	0	yes	5.67236	5.64624	10.5715	11.2249
PHGDH	chr1:120254418-120286849	DMSO	SAHA	OK	22.5988	43.52	0.945434	-9.98348	0	0	yes	23.06	22.1375	38.4685	48.5714
ABHD5	chr3:43732374-43764217	DMSO	SAHA	OK	14.5339	28.0609	0.949142	-10.635	0	0	yes	14.9762	14.0916	27.2384	28.8834
FLJ43681	chr17:81174665-81188573	DMSO	SAHA	OK	21.8916	42.2956	0.950127	-10.1835	0	0	yes	22.7304	21.0528	42.086	42.5051
MFGE8	chr15:89441913-89456663	DMSO	SAHA	OK	58.8017	113.852	0.953234	-10.5523	0	0	yes	63.9139	53.6887	116.881	110.825
HBD	chr11:5254058-5255858	DMSO	SAHA	OK	47.4642	92.216	0.958176	-9.5822	0	0	yes	47.6354	47.2931	93.7044	90.7276
ASAP3	chr1:23755055-23810750	DMSO	SAHA	OK	7.87721	15.321	0.959751	-9.79957	0	0	yes	8.05792	7.69651	15.6451	14.9968
PINK1	chr1:20959947-20978004	DMSO	SAHA	OK	9.31593	18.1523	0.962376	-9.34049	0	0	yes	9.9257	8.70616	18.6924	17.6121
GPCPD1	chr20:5525079-5591672	DMSO	SAHA	OK	7.39879	14.4377	0.964476	-10.1024	0	0	yes	7.50186	7.29573	12.3385	16.5368
KRT19	chr17:39679868-39684641	DMSO	SAHA	OK	97.2432	189.964	0.966055	-11.0532	0	0	yes	101.551	92.9357	186.124	193.803
DDIT4	chr10:74033676-74035797	DMSO	SAHA	OK	172.375	336.761	0.966169	-10.5547	0	0	yes	210.35	134.401	425.959	247.563
AHSP	chr16:31539202-31540124	DMSO	SAHA	OK	99.6796	194.947	0.967714	-9.79939	0	0	yes	102.876	96.4835	169.565	220.33
PRDX5	chr11:64085559-64089295	DMSO	SAHA	OK	268.742	526.958	0.971467	-8.34172	0	0	yes	280.9	256.571	517.878	536.012
UROS	chr10:127477146-127511837	DMSO	SAHA	OK	41.4079	81.3888	0.974925	-10.5018	0	0	yes	42.1698	40.646	75.2086	87.569
GYPA	chr4:145030455-145061904	DMSO	SAHA	OK	106.008	208.779	0.977799	-11.0823	0	0	yes	107.178	104.839	215.856	201.702
MAN2B1	chr19:12757321-12777591	DMSO	SAHA	OK	11.7778	23.2625	0.981933	-10.1083	0	0	yes	12.225	11.3306	22.4437	24.0813
GLB1L2	chr11:134201767-134246218	DMSO	SAHA	OK	13.4004	26.5165	0.984616	-10.3956	0	0	yes	13.9837	12.8171	27.7489	25.284
CSAD	chr12:53551446-53574430	DMSO	SAHA	OK	5.54447	10.9872	0.9867	-8.59997	0	0	yes	5.85351	5.23544	10.2244	11.7499
GRAP2	chr22:40297085-40367384	DMSO	SAHA	OK	21.3482	42.5463	0.994918	-10.0521	0	0	yes	22.5804	20.116	40.5303	44.5623
CCDC22	chrX:49091926-49121288	DMSO	SAHA	OK	19.7217	39.31	0.995111	-10.4871	0	0	yes	20.4886	18.9548	34.4178	44.2023
MYLIP	chr6:16129316-16148478	DMSO	SAHA	OK	22.8689	45.606	0.99584	-10.9688	0	0	yes	23.5283	22.2094	42.9913	48.2207
TXNIP	chr1:145438461-145442628	DMSO	SAHA	OK	127.792	255.414	0.999045	-10.7192	0	0	yes	106.794	148.789	181.153	329.675
RASSF5	chr1:206680878-206762616	DMSO	SAHA	OK	7.34971	14.7234	1.00235	-9.77718	0	0	yes	7.47252	7.2269	14.9468	14.4999
PBXIP1	chr1:154916558-154928567	DMSO	SAHA	OK	4.99056	10.0218	1.00587	-8.93448	0	0	yes	4.69562	5.28549	9.15018	10.8935
PPP1R14C	chr6:150464187-150571528	DMSO	SAHA	OK	19.3555	39.0288	1.01179	-10.6684	0	0	yes	19.8173	18.8937	37.5495	40.508
GM2A	chr5:150632612-150649953	DMSO	SAHA	OK	4.84355	9.7775	1.0134	-8.94242	0	0	yes	4.77676	4.9116	10.3148	9.2405
METTL7A	chr12:51318533-51326300	DMSO	SAHA	OK	15.7138	31.7564	1.01502	-10.9792	0	0	yes	15.6219	15.8057	28.4811	35.0318
LOC100506844	chr12:58325231-58329947	DMSO	SAHA	OK	30.6663	62.0417	1.01659	-9.05144	0	0	yes	30.967	30.3656	53.4089	70.6746
CCDC88B	chr11:64107689-64125006	DMSO	SAHA	OK	3.79688	7.68217	1.0167	-9.40364	0	0	yes	4.08099	3.51277	6.97825	8.3861
ARG2	chr14:68086578-68141602	DMSO	SAHA	OK	30.0049	60.72	1.01697	-9.00863	0	0	yes	30.8697	29.1343	46.6426	74.6477
IRF1	chr5:131746464-131826465	DMSO	SAHA	OK	3.51974	7.1475	1.02197	-8.42103	0	0	yes	3.5799	3.46155	6.75841	7.53519
SLC25A39	chr17:42396992-42402217	DMSO	SAHA	OK	250.624	508.987	1.0221	-9.24576	0	0	yes	257.704	243.55	507.285	510.689
LOC728323	chr2:243030843-243102469	DMSO	SAHA	OK	34.5925	70.7187	1.03163	-10.6034	0	0	yes	36.7817	32.4034	70.0576	71.3799
RHD	chr1:25598980-25656936	DMSO	SAHA	OK	14.837	30.351	1.03254	-10.6684	0	0	yes	15.6732	14.0009	25.5071	35.1951
SCAND3	chr6_cox_hap2:61610-77316	DMSO	SAHA	OK	9.86356	20.2255	1.03599	-11.1416	0	0	yes	9.43146	10.2957	19.1994	21.2515
RNF168	chr3:196195656-196230639	DMSO	SAHA	OK	13.0279	26.7202	1.03632	-11.5186	0	0	yes	12.5301	13.5258	25.2631	28.1773
ARRB2	chr17:4613788-4624795	DMSO	SAHA	OK	8.87752	18.2139	1.03681	-9.16203	0	0	yes	9.42424	8.33246	19.1046	17.3239
CCDC69	chr5:150560612-150603654	DMSO	SAHA	OK	4.12545	8.47784	1.03915	-8.98915	0	0	yes	4.31279	3.93811	8.92983	8.02584
EGR1	chr5:137801180-137805004	DMSO	SAHA	OK	11.6376	23.9339	1.04026	-10.4428	0	0	yes	9.9335	13.3417	15.841	32.0268
SNPH	chr20:1246959-1289971	DMSO	SAHA	OK	4.8682	10.0273	1.04247	-10.1691	0	0	yes	5.63852	4.09789	10.4421	9.61241
CDR2L	chr17:72983726-73001892	DMSO	SAHA	OK	4.451	9.18001	1.04437	-9.29377	0	0	yes	4.58644	4.31555	9.4719	8.88813
MGST3	chr1:165600109-165625372	DMSO	SAHA	OK	43.1297	88.9724	1.04468	-11.4727	0	0	yes	44.4497	41.8097	89.6154	88.3293
SWI5	chr9:131038424-131051268	DMSO	SAHA	OK	55.4603	114.598	1.04705	-11.187	0	0	yes	58.6123	52.3084	115.781	113.415
PSAP	chr10:73576054-73611082	DMSO	SAHA	OK	302.072	626.359	1.0521	-9.16885	0	0	yes	308.985	295.159	654.46	598.258
SNX27	chr1:151584661-151671559	DMSO	SAHA	OK	3.58178	7.46291	1.05906	-10.4592	0	0	yes	3.80547	3.3581	7.45869	7.46713
IQGAP2	chr5:75699148-76003957	DMSO	SAHA	OK	7.03631	14.7218	1.06506	-11.2303	0	0	yes	6.81307	7.25956	14.3983	15.0452
PAPSS1	chr4:108534821-108641419	DMSO	SAHA	OK	15.2382	31.9407	1.06771	-11.1491	0	0	yes	15.2695	15.2068	32.9326	30.9489
MAPRE3	chr2:27193524-27250087	DMSO	SAHA	OK	20.7313	43.558	1.07113	-11.1266	0	0	yes	22.9298	18.5327	41.6482	45.4678
COL18A1	chr21:46825096-46933634	DMSO	SAHA	OK	22.1557	46.6293	1.07356	-12.26	0	0	yes	22.6515	21.66	44.6785	48.5801
LTA4H	chr12:96394610-96429365	DMSO	SAHA	OK	27.1268	57.2102	1.07655	-11.6996	0	0	yes	26.3375	27.9161	57.0647	57.3557
GDF15	chr19:18496967-18499986	DMSO	SAHA	OK	35.8158	75.5852	1.07751	-11.2228	0	0	yes	39.5438	32.0878	82.0791	69.0913
OAT	chr10:126085871-126107545	DMSO	SAHA	OK	153.88	326.102	1.08352	-12.1207	0	0	yes	149.486	158.262	328.515	323.696
STX3	chr11:59522531-59573355	DMSO	SAHA	OK	12.4275	26.3448	1.08399	-12.0187	0	0	yes	12.8581	11.995	28.5581	24.1314
CKMT1B	chr15:43885251-43891604	DMSO	SAHA	OK	5.2754	11.186	1.08434	-8.35886	0	0	yes	4.93848	5.61233	11.2099	11.1621
PDCD4	chr10:112631552-112679124	DMSO	SAHA	OK	12.5609	26.7247	1.08924	-9.20331	0	0	yes	12.3977	12.7195	25.2304	28.2183
LPPR2	chr19:11466061-11476374	DMSO	SAHA	OK	7.10072	15.138	1.09213	-8.48509	0	0	yes	7.26228	6.93077	15.9692	14.3166
CKMT1A	chr15:43985083-43991420	DMSO	SAHA	OK	5.31613	11.3342	1.09223	-8.44235	0	0	yes	5.01994	5.61233	11.5063	11.1621
FAM175A	chr4:84377117-84406290	DMSO	SAHA	OK	27.0109	58.0179	1.10296	-10.0824	0	0	yes	27.2716	26.7519	54.0936	61.9896
GAMT	chr19:1397087-1401552	DMSO	SAHA	OK	28.9054	62.1547	1.10453	-9.56092	0	0	yes	28.9133	28.8979	63.5047	60.8081
LPHN1	chr19:14258548-14316997	DMSO	SAHA	OK	5.78772	12.4494	1.10501	-9.19983	0	0	yes	5.6197	5.95365	13.3403	11.5586
STK17B	chr2:196998306-197036336	DMSO	SAHA	OK	2.93687	6.33168	1.10831	-9.92254	0	0	yes	2.70239	3.17135	6.28287	6.38049
CCDC112	chr5:114602884-114632458	DMSO	SAHA	OK	3.54314	7.65984	1.11229	-8.531	0	0	yes	3.80652	3.27975	8.01396	7.30572
BMP2K	chr4:79697531-79833341	DMSO	SAHA	OK	23.3906	50.6244	1.11391	-9.26028	0	0	yes	22.8809	23.8763	56.2235	45.0268
JHDM1D	chr7:139784545-139876741	DMSO	SAHA	OK	4.47401	9.69299	1.11537	-11.825	0	0	yes	4.27861	4.66942	9.18373	10.2022
HIST1H4H	chr6:26285353-26285727	DMSO	SAHA	OK	63.9385	138.638	1.11657	-9.25784	0	0	yes	71.5176	56.3594	140.778	136.498
TJP2	chr9:71736223-71870124	DMSO	SAHA	OK	4.04832	8.78854	1.1183	-9.32757	0	0	yes	4.33155	3.76525	8.55722	9.0191
SLFN14	chr17:33875143-33885110	DMSO	SAHA	OK	5.37589	11.6997	1.1219	-9.93927	0	0	yes	5.05452	5.69726	10.4235	12.976
UBE2H	chr7:129470572-129592800	DMSO	SAHA	OK	12.4843	27.1811	1.12248	-9.76291	0	0	yes	13.0726	11.8959	26.4315	27.9302
PRSS16	chr6:27215501-27224399	DMSO	SAHA	OK	5.33743	11.6656	1.12804	-9.98233	0	0	yes	5.56897	5.10588	10.9461	12.385
TMEM159	chr16:20944475-21191937	DMSO	SAHA	OK	6.55016	14.3379	1.13023	-9.25827	0	0	yes	6.68776	6.41256	14.8522	13.8235
RNASET2	chr6:167343003-167370077	DMSO	SAHA	OK	17.3763	38.0483	1.13071	-10.5705	0	0	yes	17.6924	17.0603	36.9474	39.1492
BCL6	chr3:187416046-187463513	DMSO	SAHA	OK	3.01725	6.63284	1.13639	-8.56443	0	0	yes	3.65313	2.36476	5.0141	8.2496
PRKAB2	chr1:146626684-146644129	DMSO	SAHA	OK	5.43266	11.9464	1.13684	-11.5062	0	0	yes	5.40245	5.46286	11.3279	12.5648
CALCOCO1	chr12:54104901-54121307	DMSO	SAHA	OK	7.86907	17.3181	1.13802	-9.10853	0	0	yes	8.02225	7.71959	16.7573	17.8939
SLC46A1	chr17:26698986-26733230	DMSO	SAHA	OK	2.30786	5.08716	1.1403	-9.28049	0	0	yes	2.17802	2.44772	4.92297	5.24796
FAM113A	chr20:2815970-2821332	DMSO	SAHA	OK	6.58517	14.5448	1.14321	-9.68467	0	0	yes	7.18337	5.98698	13.4702	15.6193
GIPR	chr19:46171501-46185717	DMSO	SAHA	OK	4.47125	9.89423	1.14591	-8.79704	0	0	yes	4.93462	4.00788	10.0024	9.78608
PRCP	chr11:82535408-82611557	DMSO	SAHA	OK	20.1846	45.0762	1.15911	-12.283	0	0	yes	19.7375	20.6332	45.2696	44.8829
FIG4	chr6:110012423-110146634	DMSO	SAHA	OK	2.74827	6.14635	1.16121	-8.892	0	0	yes	2.7421	2.75443	5.54325	6.74946
ACSL1	chr4:185676748-185747215	DMSO	SAHA	OK	7.54514	16.9075	1.16405	-11.7208	0	0	yes	7.59819	7.49209	17.0787	16.7364
QSOX1	chr1:180123967-180169859	DMSO	SAHA	OK	16.2744	36.5547	1.16745	-9.55121	0	0	yes	16.8489	15.6993	37.388	35.7194
MOSPD1	chrX:134021661-134049297	DMSO	SAHA	OK	3.45121	7.75882	1.16873	-8.7928	0	0	yes	3.72278	3.17965	7.8339	7.68375
RPL23AP53	chr8:158344-197339	DMSO	SAHA	OK	21.0909	47.467	1.1703	-13.1892	0	0	yes	22.8216	19.3603	48.8792	46.0548
CLTCL1	chr22:19166986-19279239	DMSO	SAHA	OK	3.37881	7.6301	1.17519	-10.9287	0	0	yes	3.33384	3.4258	7.62236	7.6369
SH3BGRL2	chr6:80340999-80413369	DMSO	SAHA	OK	12.3391	27.9124	1.17767	-12.9077	0	0	yes	13.0198	11.6584	28.1109	27.7139
TFRC	chr3:195776154-195809032	DMSO	SAHA	OK	285.595	646.695	1.17912	-11.7136	0	0	yes	233.842	337.348	637.827	655.564
CDK5	chr7:150750898-150755052	DMSO	SAHA	OK	26.0678	59.0422	1.17948	-11.5088	0	0	yes	26.9243	25.2	62.6152	55.474
KIFAP3	chr1:169890469-170043879	DMSO	SAHA	OK	7.79924	17.7247	1.18435	-11.519	0	0	yes	7.64357	7.9548	18.8074	16.6427
PLP2	chrX:49028183-49031468	DMSO	SAHA	OK	69.9932	160.146	1.1941	-13.1509	0	0	yes	74.4803	65.5062	150.251	170.041
NOTCH2NL	chr1:145209110-145285912	DMSO	SAHA	OK	1.83664	4.21499	1.19846	-9.44084	0	0	yes	1.76855	1.90473	4.08295	4.34703
PIK3R1	chr5:67511583-67597649	DMSO	SAHA	OK	1.98649	4.56052	1.19898	-9.29436	0	0	yes	1.93079	2.04323	4.32235	4.79883
CD52	chr1:26608772-26647014	DMSO	SAHA	OK	92.432	214.889	1.21713	-10.7584	0	0	yes	103.963	80.9011	206.866	222.912
CBX7	chr22:39526778-39548538	DMSO	SAHA	OK	2.2442	5.21806	1.21731	-9.50974	0	0	yes	2.34726	2.14113	4.9872	5.44892
USP27X	chrX:49644469-49647168	DMSO	SAHA	OK	2.41363	5.62097	1.21961	-8.68458	0	0	yes	2.41693	2.41034	5.463	5.77894
FAM184A	chr6:119280995-119470358	DMSO	SAHA	OK	5.07363	11.8176	1.21985	-8.4954	0	0	yes	5.3236	4.82383	12.4651	11.1701
HIST1H2BG	chr6:26216427-26216872	DMSO	SAHA	OK	65.6746	153.717	1.22687	-11.1872	0	0	yes	66.1124	65.2368	161.11	146.323
IFT80	chr3:159974773-160117320	DMSO	SAHA	OK	6.29987	14.7647	1.22876	-8.83556	0	0	yes	6.44649	6.15729	15.062	14.4665
C17orf103	chr17:21142183-21156578	DMSO	SAHA	OK	3.1562	7.39853	1.22905	-10.9756	0	0	yes	3.25072	3.06169	6.8145	7.98256
SORD	chr15:45315301-45367287	DMSO	SAHA	OK	47.521	111.553	1.23109	-13.9362	0	0	yes	48.2434	46.7983	110.254	112.852
FAM102B	chr1:109102970-109181949	DMSO	SAHA	OK	10.0459	23.6005	1.23222	-13.427	0	0	yes	9.8595	10.2322	25.0094	22.1916
ZNF208	chr19:22148896-22193745	DMSO	SAHA	OK	0.582868	1.37046	1.23342	-8.32627	0	0	yes	0.539191	0.626546	1.35543	1.38549
CDH24	chr14:23516269-23526747	DMSO	SAHA	OK	5.54649	13.0425	1.23357	-11.5899	0	0	yes	5.53655	5.55777	13.2956	12.7697
YPEL3	chr16:30103634-30107537	DMSO	SAHA	OK	8.63069	20.3691	1.23884	-8.48415	0	0	yes	9.81005	7.45179	15.6382	25.1
ETHE1	chr19:44010870-44031396	DMSO	SAHA	OK	7.22668	17.0584	1.23908	-8.55543	0	0	yes	7.52138	6.93198	16.9104	17.2065
LTBP1	chr2:33172368-33624575	DMSO	SAHA	OK	0.960039	2.26921	1.24103	-8.30652	0	0	yes	0.862609	1.05793	2.06313	2.47529
ACSM3	chr16:20775311-20860990	DMSO	SAHA	OK	23.1511	55.1797	1.25305	-8.52935	0	0	yes	25.6784	20.5984	57.0869	53.2764
LPCAT1	chr5:1461541-1524076	DMSO	SAHA	OK	6.2617	14.9347	1.25404	-12.3549	0	0	yes	5.98324	6.54015	15.3437	14.5257
FZD4	chr11:86656716-86666440	DMSO	SAHA	OK	3.03643	7.27018	1.25961	-12.2628	0	0	yes	3.0456	3.02726	7.10595	7.4344
TPRG1L	chr1:3541555-3546694	DMSO	SAHA	OK	8.57705	20.5956	1.26379	-11.9991	0	0	yes	8.65014	8.50397	20.7958	20.3955
ERO1LB	chr1:236378421-236445339	DMSO	SAHA	OK	1.48827	3.60515	1.27642	-9.59629	0	0	yes	1.5873	1.38925	3.38791	3.82238
KRT18	chr12:53342654-53346685	DMSO	SAHA	OK	268.077	649.819	1.27739	-13.7739	0	0	yes	278.216	257.946	613.84	685.837
RRAS	chr19:50138551-50143400	DMSO	SAHA	OK	6.53545	15.9194	1.28443	-8.64485	0	0	yes	7.24597	5.82492	14.9185	16.9203
PLEKHA4	chr19:49340353-49371884	DMSO	SAHA	OK	8.62715	21.0825	1.28909	-11.9817	0	0	yes	9.01913	8.24802	20.1904	21.9752
LOC100134229	chr7:139877060-139879440	DMSO	SAHA	OK	5.91802	14.4819	1.29106	-11.269	0	0	yes	6.2586	5.57745	13.7191	15.2446
IMPA2	chr18:11981426-12030885	DMSO	SAHA	OK	4.287	10.4978	1.29204	-9.09482	0	0	yes	4.35515	4.21885	9.97958	11.016
CNN1	chr19:11649578-11661138	DMSO	SAHA	OK	3.66449	8.98818	1.29442	-8.70118	0	0	yes	3.48129	3.84769	9.50757	8.46878
HIST1H3H	chr6:27777841-27778314	DMSO	SAHA	OK	122.514	300.67	1.29523	-13.4399	0	0	yes	134.44	110.589	308.254	293.086
LRRC20	chr10:72058728-72142382	DMSO	SAHA	OK	4.82153	11.865	1.29915	-8.31884	0	0	yes	4.85601	4.78244	11.635	12.1035
RAB11FIP5	chr2:73300509-73340146	DMSO	SAHA	OK	2.54017	6.25169	1.29932	-10.8062	0	0	yes	2.44953	2.63082	6.11418	6.3892
ULBP1	chr6:150285142-150294846	DMSO	SAHA	OK	1.71034	4.21906	1.30264	-8.69852	0	0	yes	1.39746	2.02323	3.43977	4.99835
GYPB	chr4:144917256-144940496	DMSO	SAHA	OK	196.911	485.9	1.30312	-14.4567	0	0	yes	196.45	197.372	486.796	485.005
SCPEP1	chr17:55055467-55084129	DMSO	SAHA	OK	8.69426	21.4615	1.30361	-11.8138	0	0	yes	8.16151	9.227	22.2261	20.6968
ADAMTS14	chr10:72432558-72522195	DMSO	SAHA	OK	13.5374	33.5178	1.30797	-11.7811	0	0	yes	12.3896	14.6852	26.1917	40.8446
ZNF117	chr7:64434829-64467124	DMSO	SAHA	OK	6.68497	16.5527	1.30808	-11.7174	0	0	yes	6.89831	6.47335	15.8289	17.2764
RAB7L1	chr1:205737113-205744610	DMSO	SAHA	OK	5.79522	14.4081	1.31395	-9.43325	0	0	yes	5.5151	6.07212	15.4874	13.2947
NPL	chr1:182758583-182799519	DMSO	SAHA	OK	4.61748	11.5282	1.31999	-8.63479	0	0	yes	4.6795	4.54999	12.5775	10.4802
HIST1H2AE	chr6:26217147-26217711	DMSO	SAHA	OK	31.2022	77.9935	1.32171	-11.1848	0	0	yes	33.4899	28.9145	74.4986	81.4884
ZDHHC2	chr8:17013835-17080241	DMSO	SAHA	OK	2.72684	6.83354	1.3254	-11.0062	0	0	yes	2.65338	2.8003	7.0424	6.62467
ACCN4	chr2:220378891-220403494	DMSO	SAHA	OK	7.54491	18.9394	1.32782	-9.86844	0	0	yes	7.71363	7.37852	18.6235	19.2524
HABP4	chr9:99212413-99253618	DMSO	SAHA	OK	1.94127	4.93382	1.3457	-8.91071	0	0	yes	2.15646	1.72609	4.71673	5.15091
JUN	chr1:59246462-59249785	DMSO	SAHA	OK	6.31864	16.0654	1.34627	-12.8846	0	0	yes	7.14745	5.48983	16.5375	15.5933
C7orf41	chr7:30174551-30202381	DMSO	SAHA	OK	6.29943	16.0848	1.3524	-14.167	0	0	yes	6.18664	6.41221	14.9901	17.1794
PALM3	chr19:14164178-14169971	DMSO	SAHA	OK	11.221	28.6736	1.35352	-13.3397	0	0	yes	11.1078	11.3342	29.3668	27.9804
GALM	chr2:38893051-38961909	DMSO	SAHA	OK	7.7488	19.9309	1.36296	-12.7545	0	0	yes	7.76555	7.73204	22.3049	17.5568
FAM41C	chr1:803450-812182	DMSO	SAHA	OK	4.50849	11.6455	1.36906	-10.1766	0	0	yes	5.05035	3.96663	11.9334	11.3576
CADM4	chr19:44126521-44143991	DMSO	SAHA	OK	2.23166	5.7662	1.3695	-8.76488	0	0	yes	2.26088	2.20245	5.94127	5.59113
KRT8	chr12:53290970-53298868	DMSO	SAHA	OK	249.791	646.304	1.37149	-14.9959	0	0	yes	270.274	229.307	630.311	662.296
SLC39A8	chr4:103172197-103266655	DMSO	SAHA	OK	36.9752	95.7275	1.37238	-12.4749	0	0	yes	37.0587	36.8866	95.9606	95.4923
APOE	chr19:45409038-45412650	DMSO	SAHA	OK	27.3881	71.2549	1.37944	-13.9255	0	0	yes	28.8196	25.9566	71.8291	70.6807
TMEM205	chr19:11453451-11456981	DMSO	SAHA	OK	38.0836	99.1483	1.38042	-11.7816	0	0	yes	41.6949	34.4868	105.698	92.5992
HLA-E	chr6_ssto_hap7:1789472-1794272	DMSO	SAHA	OK	8.68585	22.6184	1.38076	-13.4253	0	0	yes	9.34562	8.02607	23.8632	21.3737
LPCAT2	chr16:55542912-55620582	DMSO	SAHA	OK	1.23133	3.21863	1.38623	-10.1394	0	0	yes	1.15038	1.31228	3.32122	3.11605
LBH	chr2:30454396-30482899	DMSO	SAHA	OK	19.9419	52.396	1.39365	-15.2515	0	0	yes	22.6432	17.2407	49.8205	54.9715
DRAM1	chr12:102271104-102317401	DMSO	SAHA	OK	1.54037	4.05552	1.39661	-9.50705	0	0	yes	1.59789	1.48285	3.61618	4.49486
EFNA3	chr1:155051347-155060014	DMSO	SAHA	OK	4.72948	12.5229	1.40482	-10.7589	0	0	yes	4.69534	4.76362	12.8377	12.2081
FAM171A2	chr17:42431100-42441235	DMSO	SAHA	OK	1.61643	4.28145	1.40529	-8.61816	0	0	yes	1.66318	1.56967	4.25487	4.30803
TNFSF9	chr19:6531009-6535939	DMSO	SAHA	OK	4.92593	13.0616	1.40687	-10.6438	0	0	yes	4.76396	5.08789	11.2459	14.8774
RNF182	chr6:13924676-13980240	DMSO	SAHA	OK	10.2133	27.1095	1.40836	-10.3999	0	0	yes	10.5962	9.82872	27.517	26.7039
TTLL7	chr1:84335056-84464833	DMSO	SAHA	OK	1.29245	3.43154	1.40874	-9.08054	0	0	yes	1.33185	1.25305	3.23937	3.62371
CTSL1	chr9:90340973-90346384	DMSO	SAHA	OK	87.0649	231.335	1.40982	-12.8097	0	0	yes	92.1126	82.0172	241.503	221.165
ACVR1	chr2:158592957-158732374	DMSO	SAHA	OK	6.37248	16.985	1.41434	-12.7446	0	0	yes	6.82576	5.9192	17.8163	16.1539
LRRC4B	chr19:51020149-51071302	DMSO	SAHA	OK	1.58396	4.22357	1.41492	-9.05086	0	0	yes	1.93411	1.23382	4.45087	3.99626
KLK1	chr19:51322403-51327043	DMSO	SAHA	OK	7.9697	21.2632	1.41576	-9.77765	0	0	yes	7.75441	8.18499	17.972	24.5544
TRAPPC6A	chr19:45666185-45681485	DMSO	SAHA	OK	19.8561	52.982	1.41592	-12.1725	0	0	yes	21.814	17.8982	52.7112	53.2529
CALB1	chr8:91070837-91095107	DMSO	SAHA	OK	3.88374	10.4103	1.42249	-11.4127	0	0	yes	4.36956	3.39793	12.1461	8.67459
AMHR2	chr12:53817638-53825318	DMSO	SAHA	OK	7.3061	19.6386	1.42652	-10.546	0	0	yes	7.88569	6.72689	21.3083	17.9829
ADAM19	chr5:156904311-157002783	DMSO	SAHA	OK	0.62969	1.69298	1.42686	-8.78415	0	0	yes	0.669438	0.589942	1.61005	1.77592
S100A6	chr1:153507075-153508717	DMSO	SAHA	OK	11.3765	30.797	1.43673	-10.032	0	0	yes	11.2472	11.5059	28.0102	33.5838
GMPR	chr6:16238810-16295780	DMSO	SAHA	OK	45.2405	122.944	1.44231	-15.8745	0	0	yes	47.9031	42.5778	133.603	112.285
EPB42	chr15:43489425-43513323	DMSO	SAHA	OK	3.5583	9.68209	1.44413	-10.5158	0	0	yes	3.50796	3.60724	8.30439	11.0612
GPD1L	chr3:32148002-32210207	DMSO	SAHA	OK	5.23803	14.257	1.44457	-13.937	0	0	yes	5.33775	5.13832	15.1788	13.3352
UCA1	chr19:15939756-15946230	DMSO	SAHA	OK	53.068	144.806	1.44821	-16.0551	0	0	yes	54.2787	51.8573	137.711	151.901
FDXR	chr17:72858618-72869156	DMSO	SAHA	OK	25.6825	70.1269	1.44918	-15.3982	0	0	yes	26.8405	24.5245	73.9573	66.2964
RAB3D	chr19:11406823-11450344	DMSO	SAHA	OK	0.856011	2.34782	1.45562	-8.51277	0	0	yes	0.86583	0.846192	2.13524	2.5604
MAGEH1	chrX:55478537-55479999	DMSO	SAHA	OK	7.67049	21.0799	1.45848	-11.98	0	0	yes	8.08222	7.25877	20.2399	21.9199
VAV1	chr19:6772721-6857371	DMSO	SAHA	OK	1.78061	4.90548	1.46202	-9.72996	0	0	yes	2.06748	1.49374	4.80007	5.01088
MANBA	chr4:103552642-103682151	DMSO	SAHA	OK	3.15181	8.70714	1.46602	-12.0941	0	0	yes	3.22103	3.0826	8.40588	9.0084
SLC12A7	chr5:1050488-1112172	DMSO	SAHA	OK	1.6938	4.68486	1.46775	-11.6118	0	0	yes	1.71705	1.67055	3.86255	5.50716
WBP5	chrX:102611379-102613397	DMSO	SAHA	OK	40.828	113.053	1.46937	-12.2435	0	0	yes	42.5526	39.1071	116.657	109.454
TBC1D2	chr9:100961279-101018003	DMSO	SAHA	OK	2.49014	6.89888	1.47013	-11.3883	0	0	yes	2.69963	2.28066	7.83486	5.96289
PRRT1	chr6_ssto_hap7:3463864-3467445	DMSO	SAHA	OK	2.32713	6.48664	1.47892	-9.12643	0	0	yes	2.35064	2.30362	6.41402	6.55927
PAPLN	chr14:73704204-73741347	DMSO	SAHA	OK	1.03785	2.89689	1.4809	-10.6008	0	0	yes	0.961144	1.11456	2.55453	3.23924
SH3BGR	chr21:40817796-40887433	DMSO	SAHA	OK	8.74227	24.4123	1.48153	-8.53577	0	0	yes	9.07312	8.41217	24.0034	24.8217
RHCE	chr1:25664788-25747363	DMSO	SAHA	OK	29.3419	82.298	1.4879	-9.28284	0	0	yes	30.9361	27.7492	73.2212	91.3827
C11orf74	chr11:36613492-36680817	DMSO	SAHA	OK	10.5597	29.8714	1.5002	-11.0755	0	0	yes	10.0479	11.0714	26.7825	32.9602
C11orf67	chr11:77532207-77583398	DMSO	SAHA	OK	15.2714	43.2979	1.50346	-9.8723	0	0	yes	17.7411	12.8018	43.2375	43.3583
MYCL1	chr1:40361095-40367687	DMSO	SAHA	OK	5.21875	14.8335	1.50708	-10.4164	0	0	yes	5.2263	5.21121	14.2365	15.4308
FBXO41	chr2:73481809-73496758	DMSO	SAHA	OK	1.50183	4.28171	1.51147	-12.5981	0	0	yes	1.455	1.54865	4.23137	4.33206
ALOX12	chr17:6888441-6915653	DMSO	SAHA	OK	2.78384	7.97837	1.51902	-10.5126	0	0	yes	2.87919	2.68813	4.93265	11.0286
LRP11	chr6:150139893-150185480	DMSO	SAHA	OK	1.70855	4.89758	1.5193	-10.9033	0	0	yes	1.60663	1.81047	4.2728	5.52236
ABHD6	chr3:58223258-58280461	DMSO	SAHA	OK	2.43527	6.98572	1.52033	-10.5908	0	0	yes	2.4031	2.46744	7.49541	6.47603
ARHGEF6	chrX:135747711-135863503	DMSO	SAHA	OK	1.68481	4.84839	1.52492	-12.175	0	0	yes	1.75899	1.61063	4.42109	5.27569
ENDOD1	chr11:94822973-94865815	DMSO	SAHA	OK	7.6221	21.9456	1.52567	-15.9806	0	0	yes	7.60291	7.64129	22.0817	21.8095
KIF3A	chr5:132028322-132073265	DMSO	SAHA	OK	1.92842	5.56134	1.52801	-13.1905	0	0	yes	1.94485	1.91198	5.9414	5.18127
BEX4	chrX:102470019-102472122	DMSO	SAHA	OK	125.934	363.546	1.52947	-15.3452	0	0	yes	127.139	124.73	382.923	344.167
TNNI3	chr19:55663135-55669100	DMSO	SAHA	OK	29.4507	85.3745	1.5355	-14.6658	0	0	yes	30.4089	28.4925	88.2498	82.4992
TNS1	chr2:218664511-218808796	DMSO	SAHA	OK	3.31255	9.70193	1.55033	-15.746	0	0	yes	3.36313	3.26197	6.68788	12.716
DHRS2	chr14:24105572-24114848	DMSO	SAHA	OK	55.772	163.875	1.55499	-17.3091	0	0	yes	58.175	53.3696	172.997	154.754
RASA4	chr7:102220092-102257205	DMSO	SAHA	OK	2.29601	6.76043	1.55798	-10.1273	0	0	yes	2.49208	2.09956	6.07293	7.44785
FAM46C	chr1:118148603-118171011	DMSO	SAHA	OK	10.277	30.307	1.56023	-17.1143	0	0	yes	9.67652	10.8775	27.673	32.941
RAB3IP	chr12:70132630-70216984	DMSO	SAHA	OK	1.07143	3.16599	1.56312	-10.0976	0	0	yes	1.09691	1.04596	3.05797	3.27411
PGM2L1	chr11:74041360-74109502	DMSO	SAHA	OK	0.973788	2.87995	1.56437	-12.3569	0	0	yes	1.00293	0.944646	2.82623	2.93368
ATP6V0E2	chr7:149564782-149577787	DMSO	SAHA	OK	7.96131	23.6381	1.57004	-14.8475	0	0	yes	7.89726	8.02714	25.299	21.9772
ZNF672	chr1:249132529-249143714	DMSO	SAHA	OK	30.5776	90.9018	1.57184	-17.5767	0	0	yes	32.8038	28.3513	98.8426	82.9611
FEZ1	chr11:125315640-125366206	DMSO	SAHA	OK	5.78032	17.2063	1.57372	-10.792	0	0	yes	6.24167	5.31833	16.6692	17.7435
TAP1	chr6_ssto_hap7:4239266-4252521	DMSO	SAHA	OK	1.58527	4.72981	1.57705	-10.0513	0	0	yes	1.66621	1.50455	4.7785	4.68102
FAM69A	chr1:93307720-93427079	DMSO	SAHA	OK	1.18694	3.54579	1.57885	-8.57034	0	0	yes	1.33928	1.03461	3.99546	3.09611
2015-03-09	chr12:58148899-58153689	DMSO	SAHA	OK	4.36576	13.0709	1.58205	-13.1465	0	0	yes	4.40364	4.32788	14.047	12.0948
CYP2F1	chr19:41620352-41634281	DMSO	SAHA	OK	2.65907	8.01597	1.59195	-10.251	0	0	yes	2.70915	2.609	6.97857	9.05337
PPM1N	chr19:46001730-46005764	DMSO	SAHA	OK	2.77973	8.41296	1.59767	-10.197	0	0	yes	2.86759	2.69187	8.59351	8.2324
ENO2	chr12:7023613-7032859	DMSO	SAHA	OK	17.0889	51.9776	1.60483	-16.9991	0	0	yes	17.4905	16.6873	48.1351	55.82
SYNGR1	chr22:39745953-39781593	DMSO	SAHA	OK	2.94739	8.99883	1.6103	-8.38644	0	0	yes	3.03626	2.86103	9.16604	8.83054
KIAA0040	chr1:175126122-175162229	DMSO	SAHA	OK	3.39376	10.3724	1.61179	-11.2825	0	0	yes	3.29844	3.4892	10.4161	10.3171
GPRC5B	chr16:19870292-19896151	DMSO	SAHA	OK	1.9501	5.97096	1.61442	-11.1749	0	0	yes	1.83395	2.06625	5.87684	6.06508
SELM	chr22:31500762-31503551	DMSO	SAHA	OK	5.58735	17.1137	1.61491	-8.63726	0	0	yes	6.71653	4.45818	16.8655	17.3618
CD33	chr19:51728334-51743274	DMSO	SAHA	OK	6.79272	20.8296	1.61658	-11.0817	0	0	yes	8.03359	5.57259	21.1766	20.4947
FNDC4	chr2:27714749-27718126	DMSO	SAHA	OK	1.71824	5.28896	1.62205	-8.40177	0	0	yes	1.8803	1.55618	5.44086	5.13706
DNAJB5	chr9:34989637-34998430	DMSO	SAHA	OK	1.16904	3.62242	1.63163	-8.4204	0	0	yes	1.27593	1.06281	3.215	4.02857
VDR	chr12:48235319-48298814	DMSO	SAHA	OK	0.786239	2.44471	1.63663	-9.10661	0	0	yes	0.746217	0.825794	2.4567	2.43281
BCAS1	chr20:52560078-52687304	DMSO	SAHA	OK	0.957405	2.97773	1.63701	-9.28317	0	0	yes	1.10974	0.805071	2.68586	3.2696
ASAH1	chr8:17913924-17942507	DMSO	SAHA	OK	27.657	86.2147	1.64029	-14.7744	0	0	yes	28.7631	26.5513	81.2314	91.1975
C5orf4	chr5:154198051-154230213	DMSO	SAHA	OK	31.519	98.5381	1.64446	-18.4544	0	0	yes	32.4549	30.5831	96.4834	100.593
GNB5	chr15:52413122-52483565	DMSO	SAHA	OK	1.15166	3.61328	1.6496	-9.45351	0	0	yes	1.28496	1.01836	3.60256	3.62401
PNRC1	chr6:89790428-89794879	DMSO	SAHA	OK	2.25144	7.07018	1.6509	-10.6797	0	0	yes	2.29465	2.20824	5.69863	8.44174
LOC100130231	chr8:126934766-126963441	DMSO	SAHA	OK	11.2882	35.6602	1.6595	-8.39121	0	0	yes	10.4877	12.09	36.4594	34.8635
SLC25A37	chr8:23386362-23430063	DMSO	SAHA	OK	190.121	601.475	1.66159	-17.9701	0	0	yes	190.444	189.799	513.634	689.316
CCDC165	chr18:8717368-8832775	DMSO	SAHA	OK	1.65852	5.25372	1.66344	-13.838	0	0	yes	1.6289	1.68814	4.73304	5.77439
C19orf66	chr19:10196805-10213425	DMSO	SAHA	OK	5.653	18.078	1.67714	-13.9101	0	0	yes	6.1945	5.11024	18.239	17.9186
ESPN	chr1:6484847-6521004	DMSO	SAHA	OK	4.8486	15.5796	1.68402	-15.6452	0	0	yes	5.43762	4.25957	13.9112	17.2479
MLXIPL	chr7:73007523-73038870	DMSO	SAHA	OK	2.07099	6.67773	1.68904	-10.7795	0	0	yes	2.1391	2.00249	6.55327	6.80008
C3orf18	chr3:50595455-50622421	DMSO	SAHA	OK	0.86893	2.81562	1.69614	-14.846	0	0	yes	1.03769	0.700225	2.83844	2.7902
SPI1	chr11:47376408-47400127	DMSO	SAHA	OK	4.87342	15.7917	1.69616	-8.7067	0	0	yes	5.76274	3.98475	16.5043	15.0792
GRN	chr17:42422490-42430470	DMSO	SAHA	OK	27.4699	89.233	1.69972	-18.7016	0	0	yes	29.0068	25.9331	91.8013	86.6648
CCRL2	chr3:46448720-46451014	DMSO	SAHA	OK	1.68802	5.49184	1.70195	-8.82831	0	0	yes	1.78776	1.58828	5.22365	5.75953
HIST1H2AJ	chr6:27782079-27782518	DMSO	SAHA	OK	17.475	56.9142	1.7035	-10.8553	0	0	yes	17.1886	17.7614	57.5056	56.3229
HIST1H2AI	chr6:27775976-27776445	DMSO	SAHA	OK	42.8854	139.881	1.70565	-14.7654	0	0	yes	41.9808	43.79	143.211	136.552
RFK	chr9:79000432-79009444	DMSO	SAHA	OK	17.4895	57.0818	1.70654	-17.8829	0	0	yes	17.9825	16.9964	40.5012	73.6623
TMOD2	chr15:52043757-52108558	DMSO	SAHA	OK	1.87469	6.1343	1.71025	-16.0775	0	0	yes	1.81103	1.93835	6.42336	5.84524
FBXL16	chr16:742499-755825	DMSO	SAHA	OK	1.53502	5.03046	1.71243	-11.9002	0	0	yes	1.52744	1.54261	4.69031	5.37061
TCEA2	chr20:62688438-62703700	DMSO	SAHA	OK	1.94311	6.4142	1.7229	-9.17366	0	0	yes	2.03893	1.84666	6.22529	6.60247
ITGB7	chr12:53585106-53601000	DMSO	SAHA	OK	1.00828	3.32981	1.72355	-9.0748	0	0	yes	1.06211	0.954447	2.84583	3.8138
SLC7A8	chr14:23594503-23652849	DMSO	SAHA	OK	22.4188	74.229	1.72728	-16.9766	0	0	yes	22.7709	22.0631	80.552	67.8968
RAB3B	chr1:52373627-52456436	DMSO	SAHA	OK	0.27521	0.911613	1.72789	-10.2991	0	0	yes	0.313624	0.236797	0.811407	1.01182
VANGL2	chr1:160370363-160398468	DMSO	SAHA	OK	1.62022	5.37933	1.73124	-13.9163	0	0	yes	1.64496	1.59548	5.47231	5.28635
RASGRP2	chr11:64494382-64512928	DMSO	SAHA	OK	2.82149	9.38235	1.73349	-9.58343	0	0	yes	2.86406	2.77998	9.15938	9.60513
MFI2	chr3:196728611-196756687	DMSO	SAHA	OK	3.10796	10.3373	1.73382	-9.50742	0	0	yes	3.1068	3.10666	9.82976	10.8434
DPF3	chr14:73136659-73360809	DMSO	SAHA	OK	1.22625	4.08256	1.73522	-9.06993	0	0	yes	1.33453	1.11796	4.44877	3.71634
UNC13A	chr19:17712136-17799008	DMSO	SAHA	OK	0.215353	0.718897	1.73908	-8.32907	0	0	yes	0.19589	0.234817	0.580239	0.857555
LYST	chr1:235824344-236030220	DMSO	SAHA	OK	0.212538	0.711199	1.74253	-9.5155	0	0	yes	0.200603	0.224472	0.71576	0.706638
OPTN	chr10:13142081-13180276	DMSO	SAHA	OK	5.85899	19.6327	1.74453	-14.3785	0	0	yes	6.03844	5.67861	18.6735	20.5917
FLJ36000	chr17:21904061-21913070	DMSO	SAHA	OK	0.688911	2.32563	1.75523	-9.09752	0	0	yes	0.725153	0.65267	2.45315	2.19811
ZNF204P	chr6:27325601-27343153	DMSO	SAHA	OK	3.10799	10.5502	1.76322	-12.1293	0	0	yes	2.98252	3.23344	10.7578	10.3403
RAB20	chr13:111175412-111214071	DMSO	SAHA	OK	2.47203	8.3991	1.76454	-10.2274	0	0	yes	2.38405	2.56001	8.88817	7.91004
TBC1D1	chr4:37892719-38140794	DMSO	SAHA	OK	1.67182	5.68512	1.76577	-14.5069	0	0	yes	1.63776	1.70589	5.41793	5.95231
EMP2	chr16:10622278-10674539	DMSO	SAHA	OK	1.50221	5.12249	1.76976	-13.8596	0	0	yes	1.54572	1.45869	5.07686	5.16812
DNAJB2	chr2:220144039-220151622	DMSO	SAHA	OK	3.71051	12.7795	1.78415	-10.24	0	0	yes	3.73204	3.689	11.2722	14.2885
TFEB	chr6:41651715-41703997	DMSO	SAHA	OK	1.63731	5.6487	1.78659	-9.63939	0	0	yes	1.63286	1.64176	6.06889	5.22871
LOC388692	chr1:149279475-149291742	DMSO	SAHA	OK	0.173599	0.599428	1.78782	-8.61696	0	0	yes	0.180821	0.166377	0.467434	0.731421
UBE2E2	chr3:23244783-23648882	DMSO	SAHA	OK	1.2956	4.48637	1.79193	-8.42357	0	0	yes	1.19558	1.39561	4.8147	4.15804
NTRK1	chr1:156776034-156851642	DMSO	SAHA	OK	8.40036	29.2269	1.79877	-14.1623	0	0	yes	8.82194	8.05609	29.5884	28.8662
PPP2R2C	chr4:6322304-6565327	DMSO	SAHA	OK	1.04819	3.70452	1.82139	-11.5677	0	0	yes	1.17976	0.916615	2.97751	4.43154
NDRG1	chr8:134249413-134309547	DMSO	SAHA	OK	2.10116	7.46771	1.82948	-13.2219	0	0	yes	2.20926	1.99354	6.01945	8.91606
CDKN1A	chr6:36644236-36655116	DMSO	SAHA	OK	5.16866	18.427	1.83396	-12.6949	0	0	yes	5.12498	5.21363	18.0219	18.8327
DPYSL2	chr8:26371708-26515693	DMSO	SAHA	OK	0.648793	2.31357	1.83429	-10.0508	0	0	yes	0.636204	0.661383	2.20158	2.42557
SLC45A3	chr1:205626980-205649630	DMSO	SAHA	OK	3.18167	11.419	1.84358	-15.5951	0	0	yes	3.34084	3.02249	10.3479	12.4901
TCEAL8	chrX:102507922-102510121	DMSO	SAHA	OK	36.6923	132.615	1.85369	-17.4112	0	0	yes	36.6469	36.7398	137.471	127.736
RND2	chr17:41177257-41184058	DMSO	SAHA	OK	1.07111	3.89178	1.86133	-12.0987	0	0	yes	1.14491	0.997303	4.3447	3.43887
2015-03-02	chr19:8478186-8503899	DMSO	SAHA	OK	4.10242	14.9074	1.86148	-9.74449	0	0	yes	4.75017	3.43225	15.387	14.4297
HECA	chr6:139456248-139501946	DMSO	SAHA	OK	0.681959	2.47877	1.86187	-11.4723	0	0	yes	0.676037	0.687881	2.28755	2.66999
KCNC3	chr19:50818764-50832634	DMSO	SAHA	OK	2.53269	9.22582	1.865	-14.6923	0	0	yes	2.25029	2.8151	9.3806	9.07104
HSPA7	chr1:161575848-161578341	DMSO	SAHA	OK	1.43949	5.2871	1.87692	-11.031	0	0	yes	1.49238	1.3866	4.47106	6.10314
SLC11A1	chr2:219246751-219261617	DMSO	SAHA	OK	0.485575	1.78496	1.87812	-8.48088	0	0	yes	0.505589	0.465562	1.70826	1.86166
SLC27A1	chr19:17581299-17616977	DMSO	SAHA	OK	0.724014	2.66198	1.87841	-9.71529	0	0	yes	0.801185	0.646843	2.64489	2.67907
VWA5A	chr11:123986110-124017618	DMSO	SAHA	OK	3.24595	11.9822	1.88418	-11.5906	0	0	yes	3.36142	3.12743	11.9028	12.0469
PLEKHH2	chr2:43864438-43995126	DMSO	SAHA	OK	0.912112	3.37111	1.88594	-13.7404	0	0	yes	0.88548	0.938743	3.21519	3.52703
GALNT6	chr12:51745832-51785200	DMSO	SAHA	OK	3.1329	11.6001	1.88857	-17.0949	0	0	yes	3.32953	2.93626	11.2594	11.9407
NPAS1	chr19:47524142-47549017	DMSO	SAHA	OK	0.942053	3.49144	1.88994	-8.4576	0	0	yes	0.854637	1.02947	3.46467	3.51822
KIF5A	chr12:57943846-57978554	DMSO	SAHA	OK	9.78051	36.4566	1.8982	-20.055	0	0	yes	9.97119	9.58982	34.5326	38.3807
C1orf226	chr1:162348695-162356608	DMSO	SAHA	OK	0.744844	2.78209	1.90116	-8.33262	0	0	yes	0.842394	0.695222	3.04282	2.4972
ACRBP	chr12:6747241-6756580	DMSO	SAHA	OK	1.30198	4.86638	1.90214	-9.42914	0	0	yes	1.54463	1.05934	4.30143	5.43132
MERTK	chr2:112656190-112786945	DMSO	SAHA	OK	0.687303	2.57846	1.90749	-9.75935	0	0	yes	0.674894	0.699712	2.73502	2.42189
AHNAK	chr11:62201015-62314332	DMSO	SAHA	OK	5.33876	20.0295	1.90755	-14.2579	0	0	yes	5.32738	5.34994	19.5598	20.499
PIK3C2B	chr1:204391757-204459474	DMSO	SAHA	OK	0.374815	1.41988	1.92152	-10.5582	0	0	yes	0.421438	0.328191	1.42106	1.4187
DIRAS3	chr1:68167148-68698284	DMSO	SAHA	OK	2.32751	8.81827	1.92171	-10.5308	0	0	yes	2.15777	2.49725	9.04423	8.59231
EVI5L	chr19:7895160-7929862	DMSO	SAHA	OK	1.03267	3.91361	1.92212	-11.693	0	0	yes	1.25319	0.811593	3.94556	3.88162
NOSTRIN	chr2:169643048-169721849	DMSO	SAHA	OK	16.175	61.6021	1.92921	-17.5705	0	0	yes	17.3017	15.0462	62.3452	60.8538
TUBB2B	chr6:3224494-3227968	DMSO	SAHA	OK	13.8731	52.9525	1.93241	-19.5281	0	0	yes	14.3204	13.4258	53.1972	52.7078
RNF144A	chr2:7052406-7184309	DMSO	SAHA	OK	4.60961	17.6463	1.93665	-19.2766	0	0	yes	4.81103	4.40819	18.5473	16.7453
YPEL2	chr17:57409052-57479095	DMSO	SAHA	OK	0.438469	1.67999	1.9379	-9.63043	0	0	yes	0.350878	0.52606	1.62006	1.73991
PTGS1	chr9:125133228-125157981	DMSO	SAHA	OK	4.73484	18.3612	1.95527	-16.314	0	0	yes	5.22619	4.26001	17.7763	18.944
CD82	chr11:44587140-44641315	DMSO	SAHA	OK	2.33219	9.06649	1.95886	-11.7976	0	0	yes	2.47695	2.18744	9.19204	8.94093
NYNRIN	chr14:24867991-24888494	DMSO	SAHA	OK	0.340469	1.33477	1.971	-10.574	0	0	yes	0.335314	0.345623	1.40292	1.26662
ARHGEF40	chr14:21538526-21558036	DMSO	SAHA	OK	0.575926	2.25959	1.9721	-11.2702	0	0	yes	0.616625	0.535228	2.31446	2.20472
GBGT1	chr9:136028339-136039301	DMSO	SAHA	OK	3.74642	14.7223	1.97442	-15.0699	0	0	yes	3.82326	3.66958	13.2944	16.1501
C11orf96	chr11:43964105-43965433	DMSO	SAHA	OK	1.82202	7.16585	1.9756	-9.55898	0	0	yes	1.71211	1.93193	7.4332	6.89851
EPHB6	chr7:142552791-142568847	DMSO	SAHA	OK	9.46117	37.2541	1.97731	-20.7071	0	0	yes	10.8286	8.09374	43.4514	31.0569
GNG12	chr1:68167148-68698284	DMSO	SAHA	OK	0.668212	2.64077	1.98258	-10.094	0	0	yes	0.694164	0.642259	2.94177	2.33976
CCBP2	chr3:42850963-42908775	DMSO	SAHA	OK	0.569765	2.27201	1.99553	-8.59909	0	0	yes	0.558651	0.580879	2.30699	2.23702
TSC22D1	chr13:45007654-45154568	DMSO	SAHA	OK	12.2712	48.9487	1.99599	-17.4111	0	0	yes	11.9369	12.6055	44.5161	53.3828
TP53INP1	chr8:95938199-95961615	DMSO	SAHA	OK	0.939753	3.76872	2.00372	-10.2694	0	0	yes	0.955904	0.923612	3.35256	4.1849
ZFP90	chr16:68573660-68601039	DMSO	SAHA	OK	0.6635	2.69222	2.02063	-11.1599	0	0	yes	0.583208	0.743792	2.50988	2.87456
ST3GAL1	chr8:134467090-134584183	DMSO	SAHA	OK	0.785834	3.19162	2.02199	-12.7358	0	0	yes	0.683302	0.887932	3.23058	3.15289
PPP1R16B	chr20:37434347-37551667	DMSO	SAHA	OK	0.980128	3.99109	2.02574	-15.2008	0	0	yes	1.06178	0.911663	3.88956	4.0957
NCKAP1L	chr12:54891494-54936899	DMSO	SAHA	OK	3.65252	15.071	2.04481	-16.8962	0	0	yes	3.62125	3.68288	15.4178	14.725
CR2	chr1:207627644-207663240	DMSO	SAHA	OK	0.700344	2.89748	2.04866	-10.0387	0	0	yes	0.584075	0.815645	2.81824	2.9762
SEMA6B	chr19:4542599-4559771	DMSO	SAHA	OK	1.04791	4.36867	2.05968	-13.148	0	0	yes	1.14987	0.945948	4.27709	4.46025
SEMA7A	chr15:74701629-74726299	DMSO	SAHA	OK	8.39472	35.0214	2.06068	-17.1645	0	0	yes	9.48633	7.29955	35.4074	34.6368
CD40	chr20:44746905-44758384	DMSO	SAHA	OK	1.10111	4.66121	2.08174	-8.86913	0	0	yes	0.999483	1.21685	3.75821	5.5642
ARHGEF16	chr1:3371146-3397677	DMSO	SAHA	OK	0.486198	2.06194	2.08439	-8.32035	0	0	yes	0.570238	0.402158	1.76343	2.36046
ACSS1	chr20:24986872-25039616	DMSO	SAHA	OK	0.737585	3.15644	2.09742	-12.2673	0	0	yes	0.849061	0.626109	2.95235	3.36053
TMEM170B	chr6:11538510-11583757	DMSO	SAHA	OK	0.234901	1.00645	2.09915	-9.92828	0	0	yes	0.243127	0.226676	0.921968	1.09093
SYTL4	chrX:99929488-99987135	DMSO	SAHA	OK	0.822703	3.5288	2.10073	-11.1433	0	0	yes	0.828466	0.816022	3.63914	3.45972
RCN3	chr19:50030874-50046890	DMSO	SAHA	OK	2.46816	10.5896	2.10114	-13.6531	0	0	yes	2.37159	2.56473	10.3115	10.8677
TMEM145	chr19:42817476-42829214	DMSO	SAHA	OK	1.04076	4.54477	2.12657	-9.40474	0	0	yes	1.03861	1.04292	4.50472	4.58483
GPC2	chr7:99767228-99774990	DMSO	SAHA	OK	1.013	4.44878	2.13478	-11.0743	0	0	yes	1.03336	0.992631	4.4112	4.48636
ALAS2	chrX:55035487-55057497	DMSO	SAHA	OK	145.466	640.476	2.13846	-21.2617	0	0	yes	151.22	139.733	578.717	702.232
GAA	chr17:78075354-78093679	DMSO	SAHA	OK	0.516343	2.29604	2.15275	-8.62235	0	0	yes	0.547222	0.485645	1.9627	2.63152
DGAT2	chr11:75479777-75512579	DMSO	SAHA	OK	0.802029	3.57672	2.15691	-9.95945	0	0	yes	0.799034	0.805024	3.20811	3.94534
RHPN1	chr8:144451024-144466390	DMSO	SAHA	OK	0.76495	3.43277	2.16594	-11.8897	0	0	yes	0.776554	0.753346	3.11773	3.74782
BTG2	chr1:203274663-203278729	DMSO	SAHA	OK	23.2518	104.718	2.17109	-23.5896	0	0	yes	21.9937	24.51	89.8571	119.578
ITGB3	chr17:45331207-45390077	DMSO	SAHA	OK	0.408117	1.84242	2.17454	-10.3189	0	0	yes	0.471916	0.344319	2.00555	1.67928
FHDC1	chr4:153864134-153900848	DMSO	SAHA	OK	0.86365	3.90263	2.17593	-15.8436	0	0	yes	0.894005	0.833296	4.21296	3.5923
CERS4	chr19:8274216-8327304	DMSO	SAHA	OK	0.758012	3.46521	2.19265	-8.52257	0	0	yes	0.756104	0.759921	3.12726	3.80315
DUSP21	chrX:44703248-44704134	DMSO	SAHA	OK	2.0878	9.60475	2.20177	-9.17382	0	0	yes	2.25718	1.91841	8.62262	10.5869
ITPR2	chr12:26488284-26986131	DMSO	SAHA	OK	0.243199	1.1227	2.20677	-12.7253	0	0	yes	0.238685	0.247713	1.24971	0.995696
CD226	chr18:67530192-67624232	DMSO	SAHA	OK	0.961319	4.47216	2.21788	-11.4705	0	0	yes	1.0415	0.881135	3.37667	5.56764
GAL3ST4	chr7:99756864-99766373	DMSO	SAHA	OK	0.524866	2.45583	2.22619	-8.67942	0	0	yes	0.50347	0.546262	2.19638	2.71528
ARAP3	chr5:141032967-141061800	DMSO	SAHA	OK	1.69362	7.96366	2.23333	-18.4577	0	0	yes	1.8074	1.57983	7.46623	8.46109
KIT	chr4:55524094-55606881	DMSO	SAHA	OK	0.386574	1.83351	2.24579	-9.54244	0	0	yes	0.41389	0.359257	1.8993	1.76865
CCR7	chr17:38710021-38721736	DMSO	SAHA	OK	0.935332	4.45749	2.25268	-10.5807	0	0	yes	1.06917	0.801489	4.33776	4.57722
TCP11L2	chr12:106696580-106740792	DMSO	SAHA	OK	1.00143	4.80871	2.26358	-11.0369	0	0	yes	1.0352	0.967669	4.2993	5.31813
CTSF	chr11:66330934-66336047	DMSO	SAHA	OK	2.39627	11.6128	2.27686	-15.3028	0	0	yes	2.74676	2.04578	11.2568	11.9688
ENTPD3	chr3:40428672-40494799	DMSO	SAHA	OK	0.658909	3.1964	2.2783	-9.88024	0	0	yes	0.615125	0.703512	3.31911	3.07412
LMOD1	chr1:201865583-201915716	DMSO	SAHA	OK	0.54701	2.66036	2.28198	-11.2402	0	0	yes	0.664883	0.429138	2.48718	2.83354
SLC4A1	chr17:42325757-42345502	DMSO	SAHA	OK	26.5071	130.475	2.29933	-24.5111	0	0	yes	29.5465	23.4678	97.3676	163.583
RSAD2	chr2:7017795-7038363	DMSO	SAHA	OK	0.477244	2.36462	2.30881	-10.1272	0	0	yes	0.551895	0.402593	2.55293	2.17631
KIAA1147	chr7:141356527-141401953	DMSO	SAHA	OK	0.329977	1.6386	2.31203	-12.0556	0	0	yes	0.330177	0.329778	1.5106	1.76661
ULBP2	chr6:150263135-150270368	DMSO	SAHA	OK	1.07122	5.32828	2.31441	-9.05327	0	0	yes	1.02512	1.11733	4.94889	5.70767
RELN	chr7:103112230-103629963	DMSO	SAHA	OK	11.3779	56.6912	2.31689	-24.8843	0	0	yes	10.3872	12.3686	61.933	51.4495
ARID5B	chr10:63661012-63856707	DMSO	SAHA	OK	0.223224	1.11337	2.31837	-10.5743	0	0	yes	0.219734	0.226714	1.31529	0.911464
RNASE1	chr14:21269514-21271036	DMSO	SAHA	OK	11.71	58.6257	2.32379	-13.6851	0	0	yes	12.5649	10.8924	52.9904	64.2431
PDGFB	chr22:39619684-39640957	DMSO	SAHA	OK	0.773269	3.89219	2.33154	-10.6575	0	0	yes	0.766289	0.780294	3.0978	4.68667
EIF4E3	chr3:71728439-71804328	DMSO	SAHA	OK	0.829843	4.1887	2.33559	-16.435	0	0	yes	0.863101	0.796581	4.10599	4.2714
WDR54	chr2:74648884-74652882	DMSO	SAHA	OK	8.73458	44.4283	2.34667	-19.1461	0	0	yes	8.79804	8.67112	40.5019	48.3547
GLRX	chr5:95149552-95158577	DMSO	SAHA	OK	3.4451	17.6053	2.35339	-12.5983	0	0	yes	3.12995	3.76123	19.3972	15.8131
CDC42EP3	chr2:37870742-37899326	DMSO	SAHA	OK	0.682715	3.50631	2.3606	-12.8638	0	0	yes	0.738852	0.626578	3.68914	3.32348
EMILIN2	chr18:2847027-2914090	DMSO	SAHA	OK	0.70696	3.64718	2.36708	-13.1337	0	0	yes	0.733415	0.680505	3.93802	3.35634
PTPRU	chr1:29563027-29653325	DMSO	SAHA	OK	0.494971	2.55502	2.36792	-10.915	0	0	yes	0.488989	0.501374	2.24177	2.86827
FAM178B	chr2:97541618-97652301	DMSO	SAHA	OK	81.1331	420.025	2.37211	-22.5943	0	0	yes	86.4545	75.8112	269.435	570.604
MYO5B	chr18:47349155-47721451	DMSO	SAHA	OK	0.140366	0.728173	2.37509	-9.54704	0	0	yes	0.134286	0.146447	0.553695	0.902652
GAD1	chr2:171673199-171717659	DMSO	SAHA	OK	2.67102	13.9271	2.38244	-11.0228	0	0	yes	3.2489	2.08914	14.8661	12.9942
ALDH1A1	chr9:75515577-75568233	DMSO	SAHA	OK	2.53551	13.2442	2.38502	-17.6221	0	0	yes	2.37047	2.70055	13.8741	12.6143
ZDHHC23	chr3:113666747-113681827	DMSO	SAHA	OK	0.364889	1.91267	2.39006	-9.65449	0	0	yes	0.332257	0.397522	1.79688	2.02847
TUFT1	chr1:151512780-151556059	DMSO	SAHA	OK	1.35697	7.17657	2.4029	-13.9499	0	0	yes	1.27232	1.44322	7.03033	7.31652
REEP1	chr2:86441119-86565206	DMSO	SAHA	OK	0.374241	2.00142	2.41898	-9.63289	0	0	yes	0.357029	0.391452	1.49719	2.50565
RABAC1	chr19:42460832-42463528	DMSO	SAHA	OK	16.3728	88.2661	2.43056	-20.8867	0	0	yes	17.6039	15.1416	86.5298	90.0025
TMEM54	chr1:33352097-33366953	DMSO	SAHA	OK	7.8428	42.3638	2.43339	-18.6413	0	0	yes	8.17037	7.51523	40.9054	43.8223
LYZ	chr12:69742133-69748013	DMSO	SAHA	OK	5.69882	30.9164	2.43964	-19.6091	0	0	yes	6.14223	5.2554	35.0665	26.7663
ANKRD33B	chr5:10564434-10657928	DMSO	SAHA	OK	0.456872	2.49517	2.44928	-16.305	0	0	yes	0.498953	0.41479	2.85075	2.1396
INHA	chr2:220436953-220440435	DMSO	SAHA	OK	2.09449	11.574	2.46622	-13.4094	0	0	yes	2.16962	2.01936	8.17876	14.9693
RALGPS2	chr1:178694299-178889237	DMSO	SAHA	OK	0.902444	5.01672	2.47484	-17.8213	0	0	yes	0.820581	0.984306	5.22033	4.81312
EPB41L1	chr20:34700347-34820721	DMSO	SAHA	OK	0.318055	1.77107	2.47727	-10.2835	0	0	yes	0.323092	0.313682	1.86924	1.67288
ID2B	chr3:61547242-62304622	DMSO	SAHA	OK	1.27328	7.10385	2.48005	-9.71165	0	0	yes	1.00952	1.53704	6.74349	7.46421
PPFIBP1	chr12:27677044-27848497	DMSO	SAHA	OK	0.366102	2.05898	2.49161	-8.49786	0	0	yes	0.384311	0.347892	2.24184	1.87511
NXPH4	chr12:57610577-57620232	DMSO	SAHA	OK	1.6089	9.13238	2.50491	-13.7329	0	0	yes	1.70397	1.51384	9.10206	9.1627
CORO1A	chr16:30194730-30200575	DMSO	SAHA	OK	1.23654	7.04087	2.50944	-12.1551	0	0	yes	1.33017	1.14455	7.85004	6.22965
CD24	chrY:21094584-21239302	DMSO	SAHA	OK	1.74629	9.96913	2.51318	-15.5316	0	0	yes	1.90866	1.58391	8.78068	11.1576
ANXA6	chr5:150480266-150537443	DMSO	SAHA	OK	3.03529	17.4394	2.52244	-19.9048	0	0	yes	3.20989	2.86213	17.7558	17.1229
KIAA1161	chr9:34368906-34376894	DMSO	SAHA	OK	0.272237	1.57532	2.53271	-9.48165	0	0	yes	0.242699	0.301775	1.56358	1.58706
KHK	chr2:27309610-27341995	DMSO	SAHA	OK	3.3728	19.6597	2.54322	-19.0211	0	0	yes	3.54938	3.19167	21.7416	17.5789
SLC44A1	chr9:108006928-108153682	DMSO	SAHA	OK	0.310023	1.82243	2.55542	-10.5417	0	0	yes	0.221932	0.398114	1.72789	1.91698
CAMK2N1	chr1:20808883-20812728	DMSO	SAHA	OK	0.640312	3.80593	2.5714	-10.7241	0	0	yes	0.761922	0.518702	3.78568	3.82618
ITGA2B	chr17:42449549-42466873	DMSO	SAHA	OK	1.49064	8.9384	2.58408	-18.1086	0	0	yes	1.76265	1.21864	8.69458	9.18222
PROCR	chr20:33759773-33765165	DMSO	SAHA	OK	2.78651	16.8398	2.59534	-16.173	0	0	yes	2.78008	2.79294	18.3745	15.305
PAIP2B	chr2:71409867-71454233	DMSO	SAHA	OK	0.196314	1.18836	2.59773	-10.1828	0	0	yes	0.183291	0.209337	1.17352	1.2032
C7orf23	chr7:86781676-86849031	DMSO	SAHA	OK	1.28678	7.81153	2.60184	-8.62476	0	0	yes	1.1468	1.42676	7.56566	8.05741
IL18R1	chr2:102979096-103015217	DMSO	SAHA	OK	0.370311	2.30898	2.64044	-10.4828	0	0	yes	0.39648	0.344143	2.65272	1.96524
MT1X	chr16:56716381-56718108	DMSO	SAHA	OK	16.7967	104.888	2.6426	-16.0866	0	0	yes	21.4705	12.1229	64.3755	145.401
PCDH1	chr5:141232672-141257944	DMSO	SAHA	OK	1.21881	7.62065	2.64444	-16.493	0	0	yes	1.18933	1.24752	7.66388	7.57697
SLC30A3	chr2:27477439-27485960	DMSO	SAHA	OK	1.25962	7.88593	2.6463	-14.1092	0	0	yes	1.18294	1.33629	8.21826	7.55361
SETD7	chr4:140427191-140477577	DMSO	SAHA	OK	0.130776	0.82556	2.65827	-9.11276	0	0	yes	0.122503	0.13905	0.757666	0.893454
ID2	chr2:8822112-8824583	DMSO	SAHA	OK	14.166	90.0751	2.6687	-25.3958	0	0	yes	13.7281	14.6039	83.6541	96.4962
TRPA1	chr8:72753776-72987819	DMSO	SAHA	OK	0.440033	2.79943	2.66945	-13.6769	0	0	yes	0.469634	0.410433	2.93507	2.66365
PAK1	chr11:77033059-77185108	DMSO	SAHA	OK	0.877647	5.60458	2.67489	-14.1299	0	0	yes	0.874984	0.88031	5.39101	5.8182
ANXA4	chr2:69969126-70053596	DMSO	SAHA	OK	3.27858	21.0703	2.68407	-20.9597	0	0	yes	3.09498	3.46219	21.4844	20.6562
SPTBN4	chr19:40973125-41082365	DMSO	SAHA	OK	0.582612	3.74974	2.68618	-8.88022	0	0	yes	0.672811	0.490033	3.63094	3.86928
DNM1	chr9:130928343-131017527	DMSO	SAHA	OK	1.79549	11.6947	2.7034	-20.7335	0	0	yes	1.74785	1.843	10.8902	12.4997
SEMA4F	chr2:74881392-74909185	DMSO	SAHA	OK	0.319802	2.10041	2.71542	-11.1084	0	0	yes	0.283793	0.355811	2.12233	2.0785
MPP2	chr17:41952726-41985113	DMSO	SAHA	OK	0.19784	1.30544	2.72213	-9.0639	0	0	yes	0.190568	0.205112	1.14814	1.46275
AIF1L	chr9:133971862-133998539	DMSO	SAHA	OK	2.25985	14.9373	2.72462	-21.8019	0	0	yes	2.27202	2.24768	14.7554	15.1178
ZDHHC19	chr3:195924322-195938300	DMSO	SAHA	OK	1.20022	7.96839	2.73099	-11.4044	0	0	yes	1.24557	1.15487	7.72433	8.21246
HES2	chr1:6475293-6479979	DMSO	SAHA	OK	0.406384	2.70445	2.73442	-12.4529	0	0	yes	0.436939	0.375829	2.74917	2.65972
NRL	chr14:24549315-24553832	DMSO	SAHA	OK	0.924229	6.16242	2.73718	-12.4011	0	0	yes	1.0148	0.833656	4.9183	7.40655
CSRP2	chr12:77252495-77272799	DMSO	SAHA	OK	2.55555	17.1455	2.74612	-12.9426	0	0	yes	2.71476	2.39634	15.0328	19.2582
TRNP1	chr1:27320194-27327377	DMSO	SAHA	OK	0.524227	3.51875	2.7468	-9.56746	0	0	yes	0.569813	0.478641	3.34367	3.69384
PTPRN	chr2:220154344-220174295	DMSO	SAHA	OK	0.528209	3.55351	2.75006	-8.79944	0	0	yes	0.58906	0.470282	3.27428	3.83239
ARMC9	chr2:232063341-232209914	DMSO	SAHA	OK	0.364517	2.45253	2.75021	-8.64605	0	0	yes	0.286671	0.442363	2.61898	2.28607
ACACB	chr12:109577201-109706030	DMSO	SAHA	OK	0.14814	0.998106	2.75223	-11.4243	0	0	yes	0.141855	0.154426	0.951978	1.04423
WIPF3	chr7:29846169-29956682	DMSO	SAHA	OK	1.4041	9.52864	2.76262	-20.8313	0	0	yes	1.43592	1.37229	8.81549	10.2418
TUBB4	chr19:6494329-6502330	DMSO	SAHA	OK	1.59203	10.9249	2.77868	-17.1283	0	0	yes	1.76058	1.42347	10.8852	10.9645
C1QL4	chr12:49726199-49730971	DMSO	SAHA	OK	0.45822	3.17958	2.79472	-9.43663	0	0	yes	0.482591	0.433848	2.93461	3.42455
BEX2	chrX:102564273-102565974	DMSO	SAHA	OK	5.2971	37.4737	2.8226	-13.2632	0	0	yes	5.76525	4.82184	40.0132	34.9316
PLEKHA7	chr11:16809206-17035963	DMSO	SAHA	OK	0.195678	1.3855	2.82386	-9.79224	0	0	yes	0.21598	0.175375	1.313	1.458
ANXA3	chr4:79472741-79531605	DMSO	SAHA	OK	1.79035	12.6934	2.82576	-15.5756	0	0	yes	1.7693	1.8114	13.6993	11.6874
KIAA1543	chr19:7660787-7683196	DMSO	SAHA	OK	0.280117	2.02353	2.85277	-10.6296	0	0	yes	0.296089	0.264144	2.0587	1.98837
RIMS3	chr1:41086351-41131324	DMSO	SAHA	OK	0.859669	6.21244	2.85331	-22.0756	0	0	yes	0.894957	0.82438	5.60498	6.81991
RAB26	chr16:2198650-2204141	DMSO	SAHA	OK	0.794222	5.74297	2.85418	-10.9834	0	0	yes	0.745389	0.843055	4.8649	6.62105
ERBB3	chr12:56473808-56497291	DMSO	SAHA	OK	1.21719	8.81638	2.85663	-11.7472	0	0	yes	1.10124	1.33555	8.37668	9.27628
MT2A	chr16:56642477-56643409	DMSO	SAHA	OK	38.5513	279.375	2.85735	-23.3577	0	0	yes	46.2173	30.8853	189.969	368.781
PCOLCE	chr7:100183955-100205798	DMSO	SAHA	OK	6.53902	47.5056	2.86095	-24.1304	0	0	yes	7.06499	6.01306	47.8531	47.1582
TTYH2	chr17:72209695-72258157	DMSO	SAHA	OK	0.613309	4.46561	2.86417	-10.2546	0	0	yes	0.676891	0.553871	4.34201	4.58897
SEPP1	chr5:42756919-42812024	DMSO	SAHA	OK	3.3316	24.3189	2.86779	-16.6725	0	0	yes	3.28936	3.37039	22.2854	26.326
PPM1J	chr1:113252615-113257950	DMSO	SAHA	OK	2.68253	19.6075	2.86974	-19.2334	0	0	yes	2.93131	2.43375	20.2628	18.9522
APLP1	chr19:36359400-36370699	DMSO	SAHA	OK	1.37571	10.2155	2.89251	-15.9752	0	0	yes	1.47293	1.27849	10.6056	9.8253
HEYL	chr1:40089102-40105348	DMSO	SAHA	OK	0.353315	2.67766	2.92194	-12.3733	0	0	yes	0.336351	0.37028	2.57873	2.77659
PPP3CA	chr4:101944586-102268628	DMSO	SAHA	OK	0.8153	6.23198	2.93429	-15.9713	0	0	yes	0.862159	0.774097	6.75841	5.70741
RBM11	chr21:15588465-15600693	DMSO	SAHA	OK	0.725879	5.66465	2.96419	-12.1412	0	0	yes	0.709543	0.742215	5.65268	5.67662
PKDCC	chr2:42275160-42285668	DMSO	SAHA	OK	1.14589	8.96188	2.96733	-16.6975	0	0	yes	1.20091	1.09087	10.2014	7.72236
SPARC	chr5:151041008-151066517	DMSO	SAHA	OK	1.90568	14.9298	2.96982	-22.553	0	0	yes	1.93374	1.87762	14.2931	15.5665
PIK3AP1	chr10:98353068-98480279	DMSO	SAHA	OK	0.706368	5.60214	2.98749	-18.4071	0	0	yes	0.736872	0.675863	5.71974	5.48455
SLC13A4	chr7:135365986-135412933	DMSO	SAHA	OK	0.213966	1.7261	3.01206	-8.5134	0	0	yes	0.26233	0.165601	1.59645	1.85575
GLI1	chr12:57853917-57873633	DMSO	SAHA	OK	0.188693	1.52688	3.01648	-10.0641	0	0	yes	0.198602	0.178529	1.55726	1.49663
SRRM3	chr7:75831215-75916605	DMSO	SAHA	OK	0.200149	1.65822	3.05049	-9.35655	0	0	yes	0.188075	0.212223	1.51903	1.79741
TF	chr3:133464976-133497850	DMSO	SAHA	OK	2.25024	18.7936	3.06209	-23.3597	0	0	yes	2.54176	1.95871	15.4995	22.0877
NEO1	chr15:73344824-73597547	DMSO	SAHA	OK	0.104335	0.888376	3.08995	-9.51325	0	0	yes	0.103005	0.105664	0.970502	0.806489
UBE2L6	chr11:57319127-57335803	DMSO	SAHA	OK	8.20952	70.7828	3.10803	-26.8	0	0	yes	8.79963	7.61879	74.2253	67.3398
KCNN1	chr19:18062110-18109930	DMSO	SAHA	OK	0.478899	4.16699	3.12121	-12.3496	0	0	yes	0.549197	0.408601	3.7107	4.62328
FLT4	chr5:180028505-180076624	DMSO	SAHA	OK	0.414501	3.60865	3.12201	-13.4802	0	0	yes	0.53525	0.29361	3.38047	3.83474
TMEM86A	chr11:18720350-18747777	DMSO	SAHA	OK	0.294825	2.59482	3.1377	-11.2746	0	0	yes	0.284869	0.304797	2.42307	2.76693
CYP2S1	chr19:41699114-41713444	DMSO	SAHA	OK	0.408158	3.65438	3.16243	-11.5613	0	0	yes	0.424667	0.391648	3.40868	3.90009
NXPH3	chr17:47653297-47661171	DMSO	SAHA	OK	0.168061	1.51257	3.16995	-11.0975	0	0	yes	0.179937	0.156184	1.34856	1.67659
NPHS1	chr19:36316273-36342895	DMSO	SAHA	OK	0.155372	1.39914	3.17075	-10.1937	0	0	yes	0.144189	0.166554	1.2925	1.50579
BMX	chrX:15518899-15574652	DMSO	SAHA	OK	0.670526	6.06378	3.17685	-14.1912	0	0	yes	0.692179	0.648873	5.58047	6.54709
IFI27L2	chr14:94594117-94595957	DMSO	SAHA	OK	2.73596	24.929	3.18771	-10.0647	0	0	yes	3.77895	1.69296	23.1506	26.7075
PLA2G16	chr11:63341943-63381941	DMSO	SAHA	OK	1.67134	15.3052	3.19494	-10.5223	0	0	yes	1.98527	1.36147	16.4722	14.1505
GNAZ	chr22:23401592-23484241	DMSO	SAHA	OK	0.234014	2.14896	3.19897	-9.89891	0	0	yes	0.245589	0.222438	1.94238	2.35553
SOD3	chr4:24797084-24802467	DMSO	SAHA	OK	1.49952	13.86	3.20836	-16.1255	0	0	yes	1.54924	1.44979	12.541	15.179
LGALS12	chr11:63273523-63284246	DMSO	SAHA	OK	0.396007	3.69434	3.22172	-8.8132	0	0	yes	0.482472	0.309532	3.63126	3.75727
PPIC	chr5:122359077-122372425	DMSO	SAHA	OK	2.39901	22.6869	3.24134	-17.9391	0	0	yes	2.42413	2.3739	20.556	24.8177
THBS1	chr15:39873279-39889668	DMSO	SAHA	OK	0.263723	2.51272	3.25216	-14.3284	0	0	yes	0.333056	0.194389	2.56131	2.46413
C17orf28	chr17:72946838-72968900	DMSO	SAHA	OK	0.170786	1.63129	3.25575	-8.9549	0	0	yes	0.235102	0.10647	1.5173	1.74527
SLC27A6	chr5:128301209-128369335	DMSO	SAHA	OK	0.334877	3.1993	3.25605	-10.3692	0	0	yes	0.353154	0.323132	3.37917	3.02007
MT1G	chr16:56700652-56701977	DMSO	SAHA	OK	2.41067	23.2981	3.2727	-8.38582	0	0	yes	3.05916	1.76218	15.5007	31.0955
IRF6	chr1:209958967-209979520	DMSO	SAHA	OK	0.28679	2.79052	3.28247	-12.9384	0	0	yes	0.327155	0.257859	2.59697	2.98746
CTTNBP2NL	chr1:112938799-113003786	DMSO	SAHA	OK	0.220009	2.16043	3.29569	-13.5034	0	0	yes	0.185838	0.25418	2.34112	1.97975
NRGN	chr11:124609828-124617102	DMSO	SAHA	OK	3.57883	35.183	3.29732	-15.349	0	0	yes	4.01975	3.13588	39.6193	30.7468
PLEKHG6	chr12:6419601-6437672	DMSO	SAHA	OK	0.261481	2.57302	3.29869	-10.0214	0	0	yes	0.299438	0.223524	2.43592	2.71013
ACSF2	chr17:48503518-48552200	DMSO	SAHA	OK	0.433166	4.31362	3.31591	-11.4489	0	0	yes	0.551664	0.314668	3.88793	4.73931
BMF	chr15:40380091-40401075	DMSO	SAHA	OK	0.617166	6.23528	3.33673	-12.5048	0	0	yes	0.628766	0.606411	6.06009	6.4098
CA2	chr8:86376130-86393721	DMSO	SAHA	OK	0.471287	4.7837	3.34345	-10.3837	0	0	yes	0.504591	0.437983	5.09231	4.47508
YPEL4	chr11:57412559-57417417	DMSO	SAHA	OK	1.37447	13.9578	3.34412	-17.232	0	0	yes	1.37342	1.37552	12.192	15.7235
OAS3	chr12:113376248-113411054	DMSO	SAHA	OK	0.303379	3.0949	3.3507	-16.771	0	0	yes	0.29465	0.312108	2.89981	3.29
HLA-C	chr6_ssto_hap7:2570004-2573382	DMSO	SAHA	OK	1.40538	14.6386	3.38074	-16.9154	0	0	yes	1.32676	1.48401	14.7652	14.5121
COL6A1	chr21:47401662-47424963	DMSO	SAHA	OK	0.119514	1.24773	3.38405	-8.86202	0	0	yes	0.0797723	0.159257	1.09125	1.40421
S100A10	chr1:151955385-151966714	DMSO	SAHA	OK	1.64054	17.3038	3.39885	-14.6759	0	0	yes	1.80901	1.47207	17.4957	17.1119
TEX19	chr17:80317122-80321652	DMSO	SAHA	OK	2.33313	24.8249	3.41145	-23.0828	0	0	yes	2.59266	2.0736	19.8353	29.8144
RTBDN	chr19:12936295-12946230	DMSO	SAHA	OK	0.675162	7.28543	3.43171	-10.0319	0	0	yes	0.687205	0.663611	7.60151	6.95183
PTPRF	chr1:43996546-44089343	DMSO	SAHA	OK	1.27831	13.8707	3.43973	-29.943	0	0	yes	1.3597	1.19692	13.4875	14.2539
CRYBA4	chr22:27017927-27026636	DMSO	SAHA	OK	0.964	10.7942	3.48507	-10.05	0	0	yes	1.05667	0.871328	9.53399	12.0543
FMNL2	chr2:153191750-153506348	DMSO	SAHA	OK	0.144635	1.62827	3.49286	-11.5217	0	0	yes	0.149305	0.139964	1.56006	1.69648
TJP3	chr19:3728373-3750682	DMSO	SAHA	OK	0.178948	2.033	3.506	-9.15715	0	0	yes	0.169138	0.188757	1.79331	2.27268
PAQR8	chr6:52226925-52272575	DMSO	SAHA	OK	1.00572	11.6684	3.53631	-25.2194	0	0	yes	1.27403	0.737406	10.8888	12.448
FBXO2	chr1:11708417-11723384	DMSO	SAHA	OK	1.01895	11.8432	3.5389	-13.3872	0	0	yes	1.06137	0.97654	11.4416	12.2445
ALPK3	chr15:85359910-85416713	DMSO	SAHA	OK	0.0587286	0.693097	3.56092	-10.6487	0	0	yes	0.0628787	0.0545785	0.662325	0.723869
MS4A3	chr11:59824100-59838588	DMSO	SAHA	OK	0.77836	9.21119	3.56488	-10.2999	0	0	yes	0.596842	1.02342	8.95285	9.46475
SFXN3	chr10:102790995-102800998	DMSO	SAHA	OK	0.571895	6.86367	3.58516	-16.7737	0	0	yes	0.619624	0.524165	6.61463	7.11271
LUZP4	chrX:114524291-114542121	DMSO	SAHA	OK	0.549013	6.84095	3.63929	-12.4732	0	0	yes	0.56825	0.529775	7.27415	6.40776
TSPAN5	chr4:99391517-99579812	DMSO	SAHA	OK	0.996095	12.4471	3.64339	-22.6174	0	0	yes	0.823753	1.16844	13.457	11.4373
MIAT	chr22:27053445-27072440	DMSO	SAHA	OK	0.205099	2.6406	3.68648	-18.0024	0	0	yes	0.213235	0.200911	2.35128	2.93053
C19orf59	chr19:7741942-7744719	DMSO	SAHA	OK	0.410853	5.37745	3.71023	-9.52006	0	0	yes	0.493884	0.327821	5.72873	5.02617
EEF1A2	chr20:62119365-62130505	DMSO	SAHA	OK	10.0518	134.206	3.73893	-35.6004	0	0	yes	11.3896	8.71405	139.875	128.537
C1orf116	chr1:207191865-207206101	DMSO	SAHA	OK	2.20494	29.7815	3.75561	-25.8781	0	0	yes	2.21492	2.19507	27.7714	31.792
C3	chr19:6677845-6720662	DMSO	SAHA	OK	0.357683	4.83712	3.7574	-18.118	0	0	yes	0.379915	0.335451	4.40396	5.27028
CACNA1F	chrX:49061522-49089833	DMSO	SAHA	OK	0.101786	1.48992	3.87163	-11.346	0	0	yes	0.103897	0.0996749	1.04645	1.93339
BCAM	chr19:45312337-45324678	DMSO	SAHA	OK	0.314393	4.63952	3.88333	-8.45272	0	0	yes	0.316501	0.312334	4.22167	5.05736
IFI6	chr1:27992571-27998724	DMSO	SAHA	OK	1.96489	29.2124	3.89406	-12.2363	0	0	yes	2.01359	1.91869	29.0837	29.3404
MAPK8IP2	chr22:51039130-51049979	DMSO	SAHA	OK	0.159213	2.39996	3.91398	-9.95267	0	0	yes	0.142154	0.17872	2.67634	2.1249
MYO1F	chr19:8585673-8642331	DMSO	SAHA	OK	0.150447	2.34825	3.96426	-11.6551	0	0	yes	0.136043	0.164851	2.04055	2.65595
LRP1	chr12:57522281-57607125	DMSO	SAHA	OK	0.0822726	1.31193	3.99513	-16.2563	0	0	yes	0.0830111	0.0815341	1.16989	1.45397
SYP	chrX:49044264-49056661	DMSO	SAHA	OK	4.23166	67.6627	3.99907	-34.6373	0	0	yes	4.69117	3.77214	69.3789	65.9464
CD9	chr12:6309481-6347437	DMSO	SAHA	OK	1.35893	22.2988	4.03642	-18.309	0	0	yes	1.58922	1.12863	23.9685	20.6291
TAC3	chr12:57403780-57410344	DMSO	SAHA	OK	6.3483	105.765	4.05835	-27.6349	0	0	yes	6.82885	5.86716	116.969	94.5647
CA1	chr8:86240457-86290342	DMSO	SAHA	OK	2.49353	41.8722	4.06973	-20.0812	0	0	yes	2.43474	2.55233	37.0312	46.7134
SHISA7	chr19:55940104-55954230	DMSO	SAHA	OK	0.142412	2.41282	4.08258	-14.0677	0	0	yes	0.132026	0.152797	2.26557	2.56008
RGS16	chr1:182567757-182573548	DMSO	SAHA	OK	0.155655	2.69175	4.11212	-9.33486	0	0	yes	0.0863793	0.224931	2.84931	2.53419
PRRT2	chr16:29823408-29827202	DMSO	SAHA	OK	0.135361	2.37787	4.13479	-9.02857	0	0	yes	0.176463	0.0942582	2.47912	2.27662
ACCN2	chr12:50451486-50477394	DMSO	SAHA	OK	0.361493	6.79594	4.23263	-12.8782	0	0	yes	0.422404	0.303817	6.57727	7.01609
ESAM	chr11:124623018-124632223	DMSO	SAHA	OK	0.179927	3.48053	4.27383	-9.05792	0	0	yes	0.192641	0.167212	3.30807	3.653
HLA-B	chr6_ssto_hap7:2655407-2658748	DMSO	SAHA	OK	0.620569	12.5549	4.33852	-15.1722	0	0	yes	0.691659	0.54948	12.2236	12.8863
PLAT	chr8:42032235-42065194	DMSO	SAHA	OK	0.149522	3.10832	4.3777	-10.9777	0	0	yes	0.205269	0.0937754	3.4728	2.73427
TINAGL1	chr1:32042085-32053287	DMSO	SAHA	OK	0.404036	8.41646	4.38066	-9.48205	0	0	yes	0.469041	0.33917	8.13052	8.6848
FSD1	chr19:4304590-4323843	DMSO	SAHA	OK	0.32102	6.8366	4.41254	-12.318	0	0	yes	0.370919	0.271121	6.90359	6.76962
ATP1A3	chr19:42470733-42498382	DMSO	SAHA	OK	0.0949346	2.0422	4.42704	-9.67496	0	0	yes	0.115003	0.0748665	2.05713	2.02727
CLU	chr8:27454433-27472328	DMSO	SAHA	OK	0.166345	3.5916	4.43238	-11.2237	0	0	yes	0.217381	0.115308	4.21797	2.96523
ALOX5	chr10:45869628-45941563	DMSO	SAHA	OK	0.245129	5.2987	4.43402	-12.9095	0	0	yes	0.300538	0.189721	4.90046	5.69694
REEP2	chr5:137774775-137782658	DMSO	SAHA	OK	0.198172	4.50965	4.50819	-10.6961	0	0	yes	0.220041	0.176303	4.56926	4.45004
PRPH	chr12:49688908-49692481	DMSO	SAHA	OK	0.203901	4.95626	4.60331	-10.3017	0	0	yes	0.262531	0.145271	4.71358	5.19894
ITGA7	chr12:56075329-56106089	DMSO	SAHA	OK	0.285447	7.08546	4.63357	-18.8151	0	0	yes	0.30678	0.262586	7.11035	7.03766
CA3	chr8:86351055-86361267	DMSO	SAHA	OK	0.183283	4.69603	4.6793	-9.70279	0	0	yes	0.186601	0.179965	4.25435	5.13772
KCTD17	chr22:37447778-37459430	DMSO	SAHA	OK	0.142448	3.8736	4.76517	-8.5761	0	0	yes	0.172559	0.112336	3.86882	3.87839
ANKRD24	chr19:4183350-4224811	DMSO	SAHA	OK	0.0512281	1.43211	4.80506	-8.32192	0	0	yes	0.0587479	0.0437083	1.20302	1.6612
PCK1	chr20:56136136-56141513	DMSO	SAHA	OK	0.106298	2.9833	4.81072	-9.64217	0	0	yes	0.122821	0.0897754	3.22198	2.74462
FAM49A	chr2:16730729-16847134	DMSO	SAHA	OK	0.192545	5.59455	4.86076	-17.273	0	0	yes	0.242626	0.142464	5.71167	5.47743
HPCAL4	chr1:40144644-40157089	DMSO	SAHA	OK	0.0670163	2.09358	4.96532	-10.1123	0	0	yes	0.0791034	0.0549292	1.7728	2.41436
RTN4RL2	chr11:57228338-57244384	DMSO	SAHA	OK	0.322306	10.4051	5.01271	-11.4157	0	0	yes	0.302863	0.34175	11.6578	9.15234
CYFIP2	chr5:156693090-156822606	DMSO	SAHA	OK	0.037744	1.28016	5.08394	-9.6836	0	0	yes	0.0356749	0.039813	1.11018	1.45002
TRIM15	chr6_ssto_hap7:1461434-1470925	DMSO	SAHA	OK	0.14726	5.19465	5.14059	-10.9613	0	0	yes	0.14291	0.151611	5.62679	4.7625
TSPAN33	chr7:128784711-128809534	DMSO	SAHA	OK	0.416561	15.4758	5.21535	-20.558	0	0	yes	0.498071	0.335051	16.4083	14.5434
CRYM	chr16:21269838-21329912	DMSO	SAHA	OK	1.31914	51.1334	5.2766	-17.8441	0	0	yes	1.36899	1.26922	46.6693	55.597
TRIM10	chr6_ssto_hap7:1450169-1459159	DMSO	SAHA	OK	0.110393	4.42873	5.32617	-10.4861	0	0	yes	0.0916043	0.129216	4.43886	4.40932
PAGE4	chrX:49593905-49598570	DMSO	SAHA	OK	1.26959	60.0934	5.56477	-13.1912	0	0	yes	0.998461	1.54073	59.1705	61.0162
L1CAM	chrX:153126970-153141399	DMSO	SAHA	OK	0.116619	5.69125	5.60887	-15.3687	0	0	yes	0.140392	0.0928447	5.458	5.9245
PSMB9	chr6_ssto_hap7:4252710-4258398	DMSO	SAHA	OK	0.25992	13.1853	5.66472	-10.4467	0	0	yes	0.190001	0.32984	13.0785	13.292
BAI2	chr1:32192717-32229648	DMSO	SAHA	OK	0.055634	2.86715	5.68751	-11.7269	0	0	yes	0.0738669	0.0374011	2.66501	3.06929
PRG2	chr11:57154833-57158130	DMSO	SAHA	OK	5.13108	297.537	5.85766	-37.0719	0	0	yes	5.40239	4.85978	305.531	289.561
CGN	chr1:151483861-151511167	DMSO	SAHA	OK	0.0627251	3.75891	5.90513	-12.8607	0	0	yes	0.0458518	0.0795984	3.85585	3.66198
NPY1R	chr4:164245116-164253947	DMSO	SAHA	OK	0.127022	7.86638	5.95255	-13.816	0	0	yes	0.163058	0.0909862	8.50866	7.2241
CPXM1	chr20:2774714-2781292	DMSO	SAHA	OK	0.530566	49.6221	6.54731	-21.0053	0	0	yes	0.666049	0.405705	47.8469	51.4123
COL1A1	chr17:48261456-48279000	DMSO	SAHA	OK	0.313144	30.8347	6.62158	-33.0001	0	0	yes	0.358713	0.267576	30.6566	31.0128
TCEAL5	chrX:102528617-102531797	DMSO	SAHA	OK	0	6.05097	1.79769e+308	1.79769e+308	3.07728e-32	2.07911e-30	yes	0	0	7.25751	4.84442
MAGEB2	chrX:30233674-30238206	DMSO	SAHA	OK	59.7132	99.0717	0.730423	-8.24039	2.22045e-16	1.43259e-14	yes	60.5721	58.8543	101.484	96.6598
MTRNR2L10	chrX:55207823-55208944	DMSO	SAHA	OK	76.3856	127.33	0.737201	-8.18307	2.22045e-16	1.43259e-14	yes	74.8331	77.9382	113.971	140.69
SLC2A1	chr1:43391045-43449029	DMSO	SAHA	OK	101.556	169.473	0.738787	-8.25028	2.22045e-16	1.43259e-14	yes	100.233	102.878	165.566	173.378
HEMGN	chr9:100689072-100707134	DMSO	SAHA	OK	251.054	419.406	0.740353	-8.16728	2.22045e-16	1.43259e-14	yes	247.648	254.459	404.033	434.779
GNS	chr12:65107221-65153226	DMSO	SAHA	OK	11.2013	18.9667	0.75981	-8.28912	2.22045e-16	1.43259e-14	yes	11.1813	11.2212	19.8036	18.1299
APOC1	chr19:45417920-45422606	DMSO	SAHA	OK	176.771	302.731	0.776156	-8.27537	2.22045e-16	1.43259e-14	yes	196.537	157.005	276.741	328.722
CAMLG	chr5:134074169-134087850	DMSO	SAHA	OK	15.7165	27.4454	0.804282	-8.21643	2.22045e-16	1.43259e-14	yes	16.818	14.6151	27.1984	27.6925
HBA2	chr16:222845-223709	DMSO	SAHA	OK	4390.46	7793.01	0.82781	-8.23366	2.22045e-16	1.43259e-14	yes	4561.74	4219.17	7323.14	8262.89
RBP5	chr12:7276279-7281466	DMSO	SAHA	OK	25.9743	47.9628	0.88483	-8.24643	2.22045e-16	1.43259e-14	yes	26.4937	25.4549	43.9773	51.9483
MICAL1	chr6:109765265-109777190	DMSO	SAHA	OK	5.72841	10.8349	0.919486	-8.25598	2.22045e-16	1.43259e-14	yes	5.94776	5.49703	10.7895	10.8672
MAST1	chr19:12949258-12985766	DMSO	SAHA	OK	2.19999	4.44926	1.01607	-8.27071	2.22045e-16	1.43259e-14	yes	2.13436	2.26562	4.45137	4.44715
CMPK2	chr2:6988450-7005936	DMSO	SAHA	OK	3.45664	7.05249	1.02876	-8.2027	2.22045e-16	1.43259e-14	yes	4.05412	2.85916	7.26584	6.83915
APLNR	chr11:57001051-57004927	DMSO	SAHA	OK	3.22041	6.57982	1.03081	-8.20328	2.22045e-16	1.43259e-14	yes	3.30927	3.14665	5.33885	7.82694
MAP3K10	chr19:40697650-40721482	DMSO	SAHA	OK	2.90914	5.95201	1.03279	-8.20096	2.22045e-16	1.43259e-14	yes	2.89797	2.92031	5.94324	5.96079
ARHGAP28	chr18:6834431-6915712	DMSO	SAHA	OK	1.54129	3.23625	1.07018	-8.2102	2.22045e-16	1.43259e-14	yes	1.53549	1.54709	2.99693	3.47557
PRKAG2	chr7:151253200-151576308	DMSO	SAHA	OK	2.56577	5.98678	1.22239	-8.18869	2.22045e-16	1.43259e-14	yes	2.57804	2.55349	5.95017	6.02371
TMC7	chr16:18995255-19075262	DMSO	SAHA	OK	1.02428	2.51522	1.29607	-8.24188	2.22045e-16	1.43259e-14	yes	0.980008	1.06856	2.37723	2.6544
CCDC152	chr5:42756919-42812024	DMSO	SAHA	OK	3.15776	8.03168	1.3468	-8.18907	2.22045e-16	1.43259e-14	yes	3.06343	3.25275	7.93189	8.14667
SLC2A4	chr17:7185053-7191367	DMSO	SAHA	OK	1.07255	2.95217	1.46073	-8.2275	2.22045e-16	1.43259e-14	yes	0.965729	1.17938	2.90985	2.99449
IL18RAP	chr2:103035253-103069024	DMSO	SAHA	OK	1.11412	3.2684	1.55268	-8.28883	2.22045e-16	1.43259e-14	yes	1.38044	0.847795	3.49664	3.04016
PRPF40B	chr12:50017402-50101197	DMSO	SAHA	OK	1.64789	5.35909	1.70137	-8.24301	2.22045e-16	1.43259e-14	yes	1.54914	1.74889	5.56542	5.15289
CCDC64	chr12:120427647-120532299	DMSO	SAHA	OK	0.6592	2.2507	1.77159	-8.19222	2.22045e-16	1.43259e-14	yes	0.457113	0.861287	2.32828	2.17313
ENAH	chr1:225674533-225840845	DMSO	SAHA	OK	0.14873	0.523381	1.81517	-8.2812	2.22045e-16	1.43259e-14	yes	0.164052	0.133407	0.535356	0.511405
LOC148709	chr1:202830881-202844369	DMSO	SAHA	OK	0.605325	2.53704	2.06736	-8.1624	2.22045e-16	1.43259e-14	yes	0.678023	0.532628	2.65694	2.41714
EPB41L4B	chr9:111934253-112083021	DMSO	SAHA	OK	0.348124	1.56024	2.16409	-8.28862	2.22045e-16	1.43259e-14	yes	0.29164	0.404636	1.48075	1.63971
FOLR1	chr11:71900601-71907367	DMSO	SAHA	OK	0.698577	6.52076	3.22255	-8.27912	2.22045e-16	1.43259e-14	yes	0.885023	0.525949	7.52981	5.51245
SLC25A29	chr14:100757452-100772860	DMSO	SAHA	OK	2.90219	6.39206	1.13914	-8.16072	3.33067e-16	2.14724e-14	yes	2.97653	2.82784	6.51902	6.2651
ProSAPiP1	chr20:3143272-3149207	DMSO	SAHA	OK	1.04048	2.39685	1.20388	-8.14951	4.44089e-16	2.79056e-14	yes	1.12583	0.955134	2.43907	2.35463
KRT8P41	chr11:9115909-9117737	DMSO	SAHA	OK	2.22114	5.77803	1.37927	-8.15586	4.44089e-16	2.79056e-14	yes	2.3108	2.13149	5.59754	5.95852
LAMP3	chr3:182840002-182880667	DMSO	SAHA	OK	0.590579	2.02603	1.77845	-8.13543	4.44089e-16	2.79056e-14	yes	0.593907	0.587252	1.73975	2.31232
PELI2	chr14:56585092-56768031	DMSO	SAHA	OK	0.303175	1.09473	1.85235	-8.1273	4.44089e-16	2.79056e-14	yes	0.292031	0.314318	1.13046	1.059
TP53I11	chr11:44785975-44972608	DMSO	SAHA	OK	0.338593	1.46215	2.11046	-8.12575	4.44089e-16	2.79056e-14	yes	0.377277	0.299431	1.55137	1.37347
FOXD1	chr5:72742084-72744352	DMSO	SAHA	OK	0.284062	2.07153	2.86642	-8.13764	4.44089e-16	2.79056e-14	yes	0.318578	0.249546	2.18239	1.96067
KIFC2	chr8:145691737-145701718	DMSO	SAHA	OK	13.3129	23.2102	0.801942	-8.06314	6.66134e-16	4.12446e-14	yes	13.6602	12.9658	24.6753	21.7403
DYNLT3	chrX:37698088-37706889	DMSO	SAHA	OK	3.27049	7.0961	1.11752	-8.0942	6.66134e-16	4.12446e-14	yes	3.42753	3.11346	7.43555	6.75664
SCN4A	chr17:62015913-62050278	DMSO	SAHA	OK	0.127683	0.627771	2.29767	-8.07158	6.66134e-16	4.12446e-14	yes	0.130823	0.124543	0.515875	0.739667
MTRNR2L6	chr7:142374130-142375525	DMSO	SAHA	OK	72.9517	119.607	0.713294	-8.03291	8.88178e-16	5.40419e-14	yes	74.0734	71.83	107.31	131.905
C21orf58	chr21:47721046-47743785	DMSO	SAHA	OK	13.4697	23.0107	0.772584	-8.05325	8.88178e-16	5.40419e-14	yes	14.2827	12.6567	22.0771	23.9443
HBA1	chr16:226678-227520	DMSO	SAHA	OK	4939.86	8665.09	0.810744	-8.0319	8.88178e-16	5.40419e-14	yes	5130.65	4749.07	8126.5	9203.67
LTBP4	chr19:41099071-41135725	DMSO	SAHA	OK	17.5422	32.5531	0.891967	-8.05552	8.88178e-16	5.40419e-14	yes	18.584	16.5006	29.106	35.9995
MXRA7	chr17:74671808-74707056	DMSO	SAHA	OK	13.6049	25.381	0.899628	-8.03405	8.88178e-16	5.40419e-14	yes	14.9942	12.2156	26.0916	24.6702
ZNF697	chr1:120161999-120190390	DMSO	SAHA	OK	2.63355	5.05651	0.941131	-8.03839	8.88178e-16	5.40419e-14	yes	2.44061	2.82649	4.82501	5.28801
ALDH2	chr12:112204690-112247789	DMSO	SAHA	OK	13.7753	27.1586	0.979329	-8.03885	8.88178e-16	5.40419e-14	yes	14.0854	13.4525	27.0973	27.2232
IL16	chr15:81489218-81616524	DMSO	SAHA	OK	1.66416	3.43274	1.04457	-8.03403	8.88178e-16	5.40419e-14	yes	1.82521	1.49898	3.72427	3.14127
LRRC71	chr1:156890423-156902880	DMSO	SAHA	OK	0.580035	2.73842	2.23913	-8.05292	8.88178e-16	5.40419e-14	yes	0.671632	0.488438	2.73409	2.74274
GABARAP	chr17:7143737-7145753	DMSO	SAHA	OK	107.29	176.358	0.716996	-8.01769	1.11022e-15	6.71653e-14	yes	112.644	101.936	179.913	172.804
DST	chr6:56322784-56507694	DMSO	SAHA	OK	1.55251	3.15434	1.02273	-8.02169	1.11022e-15	6.71653e-14	yes	1.53693	1.56795	3.01699	3.29175
VIL1	chr2:219283837-219314248	DMSO	SAHA	OK	1.39974	3.61688	1.36959	-8.02682	1.11022e-15	6.71653e-14	yes	1.481	1.31847	3.14078	4.09298
JUNB	chr19:12902309-12904125	DMSO	SAHA	OK	25.4107	43.1318	0.763316	-7.99531	1.33227e-15	7.96287e-14	yes	25.3295	25.4919	35.9056	50.358
VPS13D	chr1:12290112-12572098	DMSO	SAHA	OK	8.80795	16.4664	0.902649	-7.99687	1.33227e-15	7.96287e-14	yes	8.74428	8.87128	15.0578	17.8751
MYO6	chr6:76458908-76629254	DMSO	SAHA	OK	1.74963	3.28044	0.906842	-8.00076	1.33227e-15	7.96287e-14	yes	1.82862	1.67063	3.3662	3.19468
PRSS1	chr7:142457318-142460927	DMSO	SAHA	OK	0.47383	6.86644	3.85712	-7.99489	1.33227e-15	7.96287e-14	yes	0.470849	0.476812	8.82527	4.90761
GYPE	chr4:144792018-144826716	DMSO	SAHA	OK	113.035	233.756	1.04824	-7.97727	1.55431e-15	9.23122e-14	yes	114.374	111.846	238.97	228.531
NIPAL3	chr1:24742244-24799473	DMSO	SAHA	OK	7.17689	12.1701	0.761909	-7.94937	1.77636e-15	1.04836e-13	yes	6.66626	7.68751	12.0537	12.2865
GALK1	chr17:73754017-73761280	DMSO	SAHA	OK	17.6736	31.6757	0.841779	-7.94916	1.77636e-15	1.04836e-13	yes	18.0466	17.3006	31.2247	32.1266
DNAJC18	chr5:138745891-138775214	DMSO	SAHA	OK	1.16663	2.58128	1.14574	-7.95041	1.77636e-15	1.04836e-13	yes	1.26885	1.06441	2.49539	2.66717
FAIM2	chr12:50260678-50297760	DMSO	SAHA	OK	0.0549257	0.955714	4.12103	-7.96391	1.77636e-15	1.04836e-13	yes	0.0423919	0.0674594	0.683748	1.22768
AHCYL2	chr7:128864854-129070052	DMSO	SAHA	OK	2.27204	5.33763	1.23221	-7.94637	1.9984e-15	1.1753e-13	yes	2.21838	2.31885	5.4043	5.28267
DHX40	chr17:57642885-57685713	DMSO	SAHA	OK	12.4337	21.037	0.758672	-7.9238	2.22045e-15	1.30045e-13	yes	12.604	12.3211	21.2806	20.7709
CD99	chrY:2559227-2609350	DMSO	SAHA	OK	10.8624	22.5048	1.0509	-7.92549	2.22045e-15	1.30045e-13	yes	11.1318	10.5931	23.7159	21.2941
ACCN3	chr7:150745604-150749843	DMSO	SAHA	OK	3.01012	7.62272	1.34049	-7.92855	2.22045e-15	1.30045e-13	yes	3.69785	2.32008	7.25276	7.99105
PYGL	chr14:51371934-51411248	DMSO	SAHA	OK	3.14296	6.49868	1.04802	-7.92186	2.44249e-15	1.42457e-13	yes	3.47225	2.81368	5.73327	7.27622
CCDC113	chr16:58283839-58328951	DMSO	SAHA	OK	1.03295	2.35521	1.18909	-7.91827	2.44249e-15	1.42457e-13	yes	1.16385	0.902047	2.5309	2.17931
SUSD3	chr9:95820988-95847415	DMSO	SAHA	OK	3.63288	9.2386	1.34656	-7.92127	2.44249e-15	1.42457e-13	yes	3.70823	3.55754	9.06511	9.41208
MAP1B	chr5:71403117-71505397	DMSO	SAHA	OK	5.79833	9.52023	0.71536	-7.9108	2.66454e-15	1.5466e-13	yes	5.54097	6.05568	9.43132	9.60914
DOCK2	chr5:169064250-169510386	DMSO	SAHA	OK	1.4178	2.89634	1.03058	-7.90656	2.66454e-15	1.5466e-13	yes	1.61663	1.21897	2.72493	3.06774
MOCS1	chr6:39760158-39902290	DMSO	SAHA	OK	2.29943	5.54094	1.26886	-7.90138	2.66454e-15	1.5466e-13	yes	2.28712	2.30307	5.88011	5.20319
RHOBTB2	chr8:22844929-22941132	DMSO	SAHA	OK	0.965433	2.65814	1.46117	-7.90741	2.66454e-15	1.5466e-13	yes	1.00554	0.925332	2.6655	2.65087
SLC5A5	chr19:17982781-18005983	DMSO	SAHA	OK	0.355477	1.4873	2.06486	-7.90774	2.66454e-15	1.5466e-13	yes	0.366232	0.344723	1.37798	1.59661
APBB1	chr11:6416354-6440644	DMSO	SAHA	OK	0.268532	1.96412	2.87072	-7.89562	2.88658e-15	1.66405e-13	yes	0.225791	0.311272	2.27627	1.65219
GYLTL1B	chr11:45943195-45950647	DMSO	SAHA	OK	5.3112	10.1338	0.93206	-7.88203	3.33067e-15	1.91093e-13	yes	5.50695	5.11546	10.4243	9.8432
TSLP	chr5:110407389-110413722	DMSO	SAHA	OK	0.487715	2.17523	2.15706	-7.88138	3.33067e-15	1.91093e-13	yes	0.508673	0.466757	2.23134	2.11911
TMEM14C	chr6:10723147-10731362	DMSO	SAHA	OK	206.637	333.214	0.689352	-7.86986	3.55271e-15	2.03418e-13	yes	205.527	207.746	340.764	325.662
AURKC	chr19:57742376-57746916	DMSO	SAHA	OK	4.65487	12.5791	1.43422	-7.86596	3.55271e-15	2.03418e-13	yes	4.94829	4.36963	14.2043	10.9554
C15orf39	chr15:75494220-75504510	DMSO	SAHA	OK	7.73852	13.1764	0.76783	-7.86055	3.77476e-15	2.14531e-13	yes	7.46654	8.0105	12.9881	13.3647
TSPAN9	chr12:3186520-3395730	DMSO	SAHA	OK	0.60867	1.77032	1.54028	-7.86193	3.77476e-15	2.14531e-13	yes	0.626524	0.590817	1.69408	1.84657
PPL	chr16:4932507-4987136	DMSO	SAHA	OK	0.0794423	0.650082	3.03264	-7.86322	3.77476e-15	2.14531e-13	yes	0.0850562	0.0738284	0.657578	0.642586
NAV1	chr1:201617449-201796102	DMSO	SAHA	OK	1.79277	3.80503	1.08572	-7.85513	3.9968e-15	2.26541e-13	yes	1.71876	1.86726	3.88159	3.72854
SLC4A3	chr2:220492291-220506702	DMSO	SAHA	OK	0.119359	1.08087	3.17881	-7.85781	3.9968e-15	2.26541e-13	yes	0.127793	0.110924	0.906629	1.25511
PBX1	chr1:164528596-164821060	DMSO	SAHA	OK	0.059693	2.9273	5.61586	-7.85506	3.9968e-15	2.26541e-13	yes	0.0487982	0.0705907	2.72185	3.15507
YPEL5	chr2:30369749-30383399	DMSO	SAHA	OK	13.3284	27.1967	1.02893	-7.84514	4.21885e-15	2.38806e-13	yes	13.6676	12.9868	25.1828	29.2121
DGCR6	chr22:18893735-18899601	DMSO	SAHA	OK	18.3461	33.0081	0.847343	-7.83923	4.44089e-15	2.50368e-13	yes	18.1006	18.5917	33.7006	32.3156
DOPEY2	chr21:37536838-37666572	DMSO	SAHA	OK	0.316147	0.932394	1.56034	-7.83043	4.88498e-15	2.74671e-13	yes	0.317551	0.314743	0.900305	0.964483
LY6G6F	chr6_ssto_hap7:3005496-3009187	DMSO	SAHA	OK	0.328288	6.12308	4.22123	-7.82346	5.10703e-15	2.86394e-13	yes	0.415906	0.24067	5.68266	6.5635
NCRNA00287	chr9:125871772-125877756	DMSO	SAHA	OK	6.37406	10.7353	0.752073	-7.81949	5.32907e-15	2.98251e-13	yes	6.65885	6.08892	10.7836	10.6839
EFHB	chr3:19920965-19975706	DMSO	SAHA	OK	0.23127	1.51433	2.71103	-7.82088	5.32907e-15	2.98251e-13	yes	0.24199	0.220549	1.59353	1.43514
RAB3A	chr19:18307610-18314874	DMSO	SAHA	OK	1.13572	4.17593	1.87849	-7.81568	5.55112e-15	3.10473e-13	yes	1.4343	0.837136	3.88669	4.46516
CLCN5	chrX:49687224-49863892	DMSO	SAHA	OK	2.11386	4.26892	1.01399	-7.81025	5.77316e-15	3.21826e-13	yes	1.93867	2.28149	4.62371	3.91228
GMFG	chr19:39818998-39826726	DMSO	SAHA	OK	17.7493	36.1657	1.02686	-7.80647	5.77316e-15	3.21826e-13	yes	19.8917	15.6069	37.0346	35.2968
MPP7	chr10:28339922-28571067	DMSO	SAHA	OK	0.459509	1.36744	1.57331	-7.80776	5.77316e-15	3.21826e-13	yes	0.47882	0.440198	1.2863	1.44858
TMEM92	chr17:48348766-48358846	DMSO	SAHA	OK	0.171308	1.55251	3.17994	-7.80937	5.77316e-15	3.21826e-13	yes	0.163153	0.179238	1.5063	1.60212
TEX15	chr8:30689059-30706533	DMSO	SAHA	OK	3.63556	6.13242	0.754277	-7.80373	5.9952e-15	3.33543e-13	yes	3.37347	3.89766	6.74204	5.52279
C20orf46	chr20:1161214-1165117	DMSO	SAHA	OK	10.4056	19.0797	0.874674	-7.80601	5.9952e-15	3.33543e-13	yes	11.023	9.78828	17.3961	20.7633
INSIG2	chr2:118846049-118867597	DMSO	SAHA	OK	5.43713	10.2679	0.91723	-7.79948	6.21725e-15	3.44761e-13	yes	5.06954	5.80471	8.49594	12.0399
KIRREL2	chr19:36347809-36358048	DMSO	SAHA	OK	0.0644508	2.80013	5.44115	-7.80047	6.21725e-15	3.44761e-13	yes	0.0690054	0.059901	3.05447	2.5458
CFD	chr19:859664-863610	DMSO	SAHA	OK	23.6739	41.5149	0.810331	-7.79542	6.43929e-15	3.56139e-13	yes	23.2402	24.1077	40.7851	42.2447
RALGAPA2	chr20:20370271-20693266	DMSO	SAHA	OK	0.692344	1.47166	1.08789	-7.79573	6.43929e-15	3.56139e-13	yes	0.723491	0.661198	1.50591	1.43742
MYT1	chr20:62795826-62873606	DMSO	SAHA	OK	0.0794726	0.71593	3.17129	-7.77868	7.32747e-15	4.03412e-13	yes	0.0962722	0.062673	0.634836	0.797023
RUNDC3A	chr17:42385926-42396038	DMSO	SAHA	OK	0.253498	2.69007	3.40759	-7.77554	7.54952e-15	4.15096e-13	yes	0.264132	0.241702	2.40022	2.98017
ZNF862	chr7:149535508-149564568	DMSO	SAHA	OK	0.454002	1.20413	1.40722	-7.76749	7.99361e-15	4.38941e-13	yes	0.512808	0.395196	1.1229	1.28536
CCDC92	chr12:124420954-124457163	DMSO	SAHA	OK	4.22481	8.88779	1.07294	-7.76322	8.21565e-15	4.50548e-13	yes	4.94543	3.50418	9.31194	8.46364
BSPRY	chr9:116111811-116133513	DMSO	SAHA	OK	0.239518	1.79621	2.90675	-7.75972	8.43769e-15	4.61826e-13	yes	0.28425	0.194786	1.81793	1.77449
CREB3L2	chr7:137559724-137686846	DMSO	SAHA	OK	9.93657	16.0856	0.694949	-7.75722	8.65974e-15	4.73059e-13	yes	10.07	9.80311	16.1959	15.9753
CACNB3	chr12:49208214-49222726	DMSO	SAHA	OK	0.403259	2.26666	2.49079	-7.75437	8.88178e-15	4.84875e-13	yes	0.419176	0.387339	2.23336	2.29821
C10orf54	chr10:73156690-73575704	DMSO	SAHA	OK	0.432307	1.39258	1.68763	-7.74962	9.32587e-15	5.07479e-13	yes	0.456333	0.408281	1.36904	1.41613
HS1BP3	chr2:20817563-20850864	DMSO	SAHA	OK	2.8285	6.01676	1.08895	-7.74477	9.54792e-15	5.18559e-13	yes	2.85893	2.79807	6.33629	5.69723
IL23R	chr1:67632168-67725650	DMSO	SAHA	OK	3.44766	6.8578	0.992126	-7.74093	9.76996e-15	5.29937e-13	yes	3.38578	3.50955	5.88404	7.83155
PFKFB2	chr1:207226619-207254368	DMSO	SAHA	OK	12.8159	22.5791	0.817061	-7.72351	1.13243e-14	6.09548e-13	yes	12.9463	12.682	22.0469	23.1114
CLIP2	chr7:73703804-73820273	DMSO	SAHA	OK	1.06367	2.55593	1.2648	-7.72375	1.13243e-14	6.09548e-13	yes	1.14167	0.985667	2.42446	2.68739
FAM188B	chr7:30791750-30932002	DMSO	SAHA	OK	7.30816	13.1282	0.845087	-7.7182	1.17684e-14	6.30638e-13	yes	7.55909	7.05674	12.3302	13.9171
TMEM59L	chr19:18723681-18731849	DMSO	SAHA	OK	0.0521802	7.3189	7.13198	-7.71901	1.17684e-14	6.30638e-13	yes	0.0453347	0.0590256	6.36651	8.2713
MYO5A	chr15:52599479-52821247	DMSO	SAHA	OK	0.147064	0.519785	1.82147	-7.71731	1.19904e-14	6.41722e-13	yes	0.14955	0.144577	0.495766	0.543433
ERV3-1	chr7:64434829-64467124	DMSO	SAHA	OK	7.32782	16.882	1.20403	-7.71292	1.22125e-14	6.53192e-13	yes	7.07783	7.57434	16.3031	17.4614
TSPAN12	chr7:120427373-120498177	DMSO	SAHA	OK	0.27479	1.67803	2.61037	-7.70546	1.31006e-14	6.98485e-13	yes	0.231053	0.318526	1.65155	1.7045
HEPACAM2	chr7:92817898-92855782	DMSO	SAHA	OK	2.67296	6.07602	1.18469	-7.70215	1.33227e-14	7.09428e-13	yes	2.728	2.61792	5.32893	6.82293
FAM117A	chr17:47787686-47841518	DMSO	SAHA	OK	34.6763	55.9093	0.68914	-7.70145	1.35447e-14	7.20798e-13	yes	34.425	34.9276	52.1642	59.6544
AKR1C3	chr10:5136567-5149878	DMSO	SAHA	OK	11.0686	21.0878	0.929935	-7.68423	1.53211e-14	8.0921e-13	yes	12.2161	9.92116	20.9579	21.2177
PECR	chr2:216903110-216946539	DMSO	SAHA	OK	3.50562	7.52668	1.10235	-7.68495	1.53211e-14	8.0921e-13	yes	3.79648	3.21475	7.16466	7.88871
FOXO3	chr6:108881025-109005971	DMSO	SAHA	OK	4.17647	7.87211	0.914468	-7.67633	1.64313e-14	8.63528e-13	yes	3.9487	4.40486	7.43536	8.31096
DDAH2	chr6_ssto_hap7:3025633-3028856	DMSO	SAHA	OK	27.0071	45.6946	0.758683	-7.67263	1.68754e-14	8.85214e-13	yes	30.0529	23.9614	46.3028	45.0865
CEND1	chr11:787109-790126	DMSO	SAHA	OK	0.225588	2.58561	3.51874	-7.6629	1.82077e-14	9.50964e-13	yes	0.200187	0.250989	2.75141	2.41981
FAM181B	chr11:82443045-82444906	DMSO	SAHA	OK	0	0.884552	1.79769e+308	1.79769e+308	1.92257e-14	1.00166e-12	yes	0	0	0.77467	0.994434
TMEM14A	chr6:52535883-52551385	DMSO	SAHA	OK	8.49009	17.5685	1.04914	-7.65409	1.95399e-14	1.01552e-12	yes	8.86927	8.11091	18.2659	16.8711
CUL9	chr6:43149921-43192325	DMSO	SAHA	OK	2.6048	4.5939	0.818544	-7.65195	1.9762e-14	1.0258e-12	yes	2.75539	2.45422	4.27509	4.9127
INPP1	chr2:191208195-191236391	DMSO	SAHA	OK	2.25669	5.23907	1.2151	-7.65233	1.9762e-14	1.0258e-12	yes	2.12056	2.39279	5.28473	5.19334
SMARCD3	chr7:150936058-150974231	DMSO	SAHA	OK	2.56647	6.87622	1.42183	-7.65061	1.9984e-14	1.03542e-12	yes	2.95051	2.18357	6.15786	7.60405
RASA4P	chr7:44068485-44082082	DMSO	SAHA	OK	1.28087	4.58094	1.83852	-7.65058	1.9984e-14	1.03542e-12	yes	1.33596	1.22717	3.94715	5.21229
RASGRP1	chr15:38780301-38857007	DMSO	SAHA	OK	0.285236	1.07355	1.91217	-7.64517	2.08722e-14	1.07879e-12	yes	0.252834	0.318895	0.895645	1.25068
S100A16	chr1:153579366-153585514	DMSO	SAHA	OK	1.54407	5.81237	1.91239	-7.62629	2.42029e-14	1.24636e-12	yes	1.67043	1.41771	5.48308	6.14165
C20orf160	chr20:30598244-30619984	DMSO	SAHA	OK	0	0.621722	1.79769e+308	1.79769e+308	2.41964e-14	1.24636e-12	yes	0	0	0.691757	0.551688
TRPV6	chr7:142568959-142583477	DMSO	SAHA	OK	0.394521	1.68666	2.096	-7.60692	2.79776e-14	1.42682e-12	yes	0.488889	0.300152	1.77432	1.59901
RGS9	chr17:63133455-63223821	DMSO	SAHA	OK	0	1.78736	1.79769e+308	1.79769e+308	2.92513e-14	1.48998e-12	yes	0	0	1.89248	1.68236
EXOC6B	chr2:72406443-73053177	DMSO	SAHA	OK	0.389094	1.80326	2.21241	-7.59851	2.9976e-14	1.52414e-12	yes	0.335519	0.442669	1.93355	1.67297
TK1	chr17:76170159-76183285	DMSO	SAHA	OK	164.857	260.446	0.65977	-7.59757	3.01981e-14	1.53451e-12	yes	172.039	157.675	265.563	255.329
PKIG	chr20:43160435-43247678	DMSO	SAHA	OK	2.95998	10.2826	1.79654	-7.59317	3.13083e-14	1.5852e-12	yes	3.12838	2.79084	11.0123	9.5563
TRIB2	chr2:12856997-12882858	DMSO	SAHA	OK	17.252	32.1925	0.89996	-7.58479	3.33067e-14	1.68436e-12	yes	17.2302	17.2746	33.2647	31.1208
PDK1	chr2:173420778-173463862	DMSO	SAHA	OK	15.5302	25.4338	0.711672	-7.58331	3.37508e-14	1.7058e-12	yes	13.6685	17.3919	16.4853	34.3823
LHPP	chr10:126150340-126302710	DMSO	SAHA	OK	2.56196	8.4935	1.72911	-7.58231	3.39728e-14	1.71599e-12	yes	2.55441	2.56871	8.03688	8.92875
BICD1	chr12:32260184-32531141	DMSO	SAHA	OK	1.36702	4.25971	1.63972	-7.5815	3.41949e-14	1.72515e-12	yes	1.47806	1.2559	4.45393	4.06578
TMEM9	chr1:201103899-201123632	DMSO	SAHA	OK	72.9628	115.795	0.666337	-7.57584	3.57492e-14	1.79926e-12	yes	76.3773	69.5484	111.866	119.724
PICALM	chr11:85668213-85780923	DMSO	SAHA	OK	131.806	251.796	0.933835	-7.57578	3.57492e-14	1.79926e-12	yes	129.368	134.243	245.695	257.912
MTRNR2L1	chr17:22022436-22023991	DMSO	SAHA	OK	262.885	418.363	0.670323	-7.5687	3.77476e-14	1.89645e-12	yes	262.374	263.395	380.26	456.465
SWT1	chr1:185087217-185260913	DMSO	SAHA	OK	2.04329	3.27124	0.678946	-7.55787	4.10783e-14	2.05279e-12	yes	1.83193	2.26392	3.35895	3.18387
CLGN	chr4:141309606-141348815	DMSO	SAHA	OK	0.725007	2.57796	1.83016	-7.54759	4.44089e-14	2.20878e-12	yes	0.746831	0.703183	2.38734	2.7688
TMSB15A	chrX:101768609-101771699	DMSO	SAHA	OK	0.640102	7.86838	3.61969	-7.54342	4.57412e-14	2.27103e-12	yes	0.79822	0.481984	7.39904	8.33772
C1orf61	chr1:156374054-156399184	DMSO	SAHA	OK	1.23133	6.10658	2.31015	-7.54075	4.66294e-14	2.31241e-12	yes	1.47288	0.989771	5.39315	6.82
FLT3LG	chr19:49977465-49989488	DMSO	SAHA	OK	2.67333	9.29909	1.79845	-7.52941	5.10703e-14	2.51492e-12	yes	2.97383	2.37422	9.55689	9.04206
FES	chr15:91427664-91439006	DMSO	SAHA	OK	1.39148	4.3848	1.65589	-7.52715	5.19584e-14	2.55568e-12	yes	1.58354	1.16454	4.51168	4.22808
MIF4GD	chr17:73232693-73267311	DMSO	SAHA	OK	19.0042	35.4894	0.901071	-7.52471	5.28466e-14	2.59785e-12	yes	19.8451	18.1652	35.6099	35.3732
SYPL2	chr1:110009099-110024764	DMSO	SAHA	OK	0.129938	1.0052	2.95159	-7.51978	5.4845e-14	2.68827e-12	yes	0.0807515	0.179124	1.13598	0.874426
MET	chr7:116312458-116438440	DMSO	SAHA	OK	0.177758	0.735542	2.04889	-7.51606	5.63993e-14	2.76285e-12	yes	0.140775	0.214741	0.565503	0.905581
SIPA1L3	chr19:38397867-38699008	DMSO	SAHA	OK	0.734763	1.56389	1.08979	-7.51305	5.77316e-14	2.82483e-12	yes	0.639148	0.830377	1.62623	1.50156
DUSP9	chrX:152907896-152916781	DMSO	SAHA	OK	4.21429	8.21359	0.962724	-7.51277	5.79536e-14	2.83242e-12	yes	4.62854	3.80004	6.66068	9.7665
DPYSL5	chr2:27070968-27173219	DMSO	SAHA	OK	0.0548453	0.72791	3.73032	-7.51278	5.79536e-14	2.83242e-12	yes	0.0688959	0.0407947	0.726316	0.729504
FBXO44	chr1:11708417-11723384	DMSO	SAHA	OK	4.24005	9.9476	1.23027	-7.51095	5.86198e-14	2.86332e-12	yes	4.67014	3.8103	9.91813	9.9977
CPOX	chr3:98298289-98312455	DMSO	SAHA	OK	62.4489	98.6731	0.659981	-7.50661	6.06182e-14	2.9456e-12	yes	58.5558	66.342	80.5744	116.772
LOC100131564	chr1:93775665-93811368	DMSO	SAHA	OK	6.32201	10.8246	0.775862	-7.50112	6.32827e-14	3.06977e-12	yes	6.50212	6.1419	9.04376	12.6055
RGS20	chr8:54764367-54871863	DMSO	SAHA	OK	0.494728	2.62493	2.40757	-7.47902	7.4829e-14	3.61741e-12	yes	0.470113	0.519344	2.23093	3.01888
SNCB	chr5:176047209-176057557	DMSO	SAHA	OK	0	1.54547	1.79769e+308	1.79769e+308	7.64531e-14	3.68327e-12	yes	0	0	1.30725	1.78183
BTG1	chr12:92534053-92539673	DMSO	SAHA	OK	8.25889	13.5833	0.71781	-7.46754	8.17124e-14	3.92099e-12	yes	7.89014	8.62764	13.3282	13.8383
ACSM1	chr16:20634558-20702578	DMSO	SAHA	OK	0.483643	2.24632	2.21555	-7.46669	8.21565e-14	3.94006e-12	yes	0.590445	0.376842	1.90805	2.5846
HAPLN3	chr15:89420518-89438770	DMSO	SAHA	OK	0.85191	3.00302	1.81764	-7.4574	8.81517e-14	4.21084e-12	yes	1.04447	0.659345	2.76362	3.24242
XYLT2	chr17:48423392-48438512	DMSO	SAHA	OK	3.56109	6.60321	0.89085	-7.45554	8.9484e-14	4.26965e-12	yes	3.68643	3.43575	6.4474	6.75903
DFNB31	chr9:117164359-117267736	DMSO	SAHA	OK	3.65766	7.78328	1.08946	-7.44274	9.85878e-14	4.69342e-12	yes	3.91244	3.43073	7.43241	8.13549
NR4A1	chr12:52416615-52453291	DMSO	SAHA	OK	1.46936	3.79279	1.36807	-7.42957	1.09024e-13	5.16116e-12	yes	0.881578	2.05342	3.19162	4.3937
TOB2P1	chr6:28183115-28186707	DMSO	SAHA	OK	3.30147	6.17584	0.903528	-7.42493	1.12799e-13	5.32791e-12	yes	3.361	3.24194	6.84416	5.50752
HEBP1	chr12:13127798-13153243	DMSO	SAHA	OK	5.50415	12.174	1.14521	-7.42489	1.12799e-13	5.32791e-12	yes	5.46263	5.54567	11.4362	12.9117
C21orf15	chr21:15215453-15220685	DMSO	SAHA	OK	1.51183	4.99116	1.72308	-7.41956	1.17462e-13	5.53577e-12	yes	1.52162	1.50204	5.52685	4.45548
DUSP3	chr17:41843488-41856368	DMSO	SAHA	OK	6.77628	11.394	0.74971	-7.41053	1.25899e-13	5.91692e-12	yes	6.84427	6.70828	11.7414	11.0466
LAMB2	chr3:49158546-49170599	DMSO	SAHA	OK	2.14158	3.95621	0.885441	-7.40937	1.2701e-13	5.96246e-12	yes	2.18653	2.09663	3.75674	4.15567
TES	chr7:115850546-115898837	DMSO	SAHA	OK	18.396	29.8851	0.700033	-7.4037	1.32339e-13	6.20573e-12	yes	17.1636	19.6303	26.1098	33.6601
FTH1	chr11:61717355-61735132	DMSO	SAHA	OK	1433.69	2374.97	0.728175	-7.3976	1.38778e-13	6.48608e-12	yes	1482.59	1384.8	2344.67	2405.27
KAT2B	chr3:20081523-20195896	DMSO	SAHA	OK	10.6562	17.1448	0.686087	-7.3902	1.46549e-13	6.83417e-12	yes	10.3381	10.9742	16.828	17.4617
SESN3	chr11:94906132-94964246	DMSO	SAHA	OK	0.937351	3.04503	1.6998	-7.38982	1.46994e-13	6.84732e-12	yes	0.953435	0.921266	2.44776	3.6423
LCMT1	chr16:25123046-25189551	DMSO	SAHA	OK	27.6853	46.6283	0.752085	-7.38769	1.49436e-13	6.95726e-12	yes	28.2699	27.1012	47.7863	45.4663
A1BG	chr19:58858171-58874214	DMSO	SAHA	OK	1.94813	5.53951	1.50767	-7.38238	1.55431e-13	7.22046e-12	yes	1.92356	1.96933	5.34598	5.73378
BATF3	chr1:212859758-212873327	DMSO	SAHA	OK	0.736779	4.60863	2.64503	-7.37172	1.68532e-13	7.79047e-12	yes	0.577868	0.895691	4.415	4.80227
EFNA1	chr1:155100348-155107386	DMSO	SAHA	OK	1.7685	5.10475	1.52931	-7.36102	1.82521e-13	8.40491e-12	yes	1.55426	1.98275	4.97089	5.24093
HIST1H1C	chr6:26055967-26056699	DMSO	SAHA	OK	2227.7	3627.85	0.703564	-7.35302	1.93845e-13	8.9118e-12	yes	2333.74	2121.65	3796.15	3459.56
PPM1H	chr12:63037762-63328665	DMSO	SAHA	OK	1.66923	3.15493	0.918424	-7.34604	2.04059e-13	9.36609e-12	yes	1.54606	1.7924	3.35544	2.95442
BSG	chr19:571324-583493	DMSO	SAHA	OK	359.904	570.441	0.664464	-7.34415	2.07168e-13	9.49844e-12	yes	373.296	346.512	579.777	561.104
PDE6D	chr2:232597146-232645974	DMSO	SAHA	OK	3.89452	9.32108	1.25905	-7.33781	2.1716e-13	9.93499e-12	yes	3.85993	3.92912	8.85991	9.78226
TESC	chr12:117476727-117537251	DMSO	SAHA	OK	23.6242	42.2361	0.838213	-7.33385	2.23599e-13	1.0213e-11	yes	24.5454	22.6936	41.7087	42.766
LHFPL2	chr5:77781037-77944648	DMSO	SAHA	OK	1.921	3.6659	0.932308	-7.32267	2.43139e-13	1.10517e-11	yes	1.96131	1.8807	3.44725	3.88455
CYP3A5	chr7:99245812-99277621	DMSO	SAHA	OK	1.08412	4.50182	2.05398	-7.31928	2.49356e-13	1.13099e-11	yes	1.20824	0.957154	3.75737	5.25311
DHTKD1	chr10:12110933-12165224	DMSO	SAHA	OK	4.94998	8.32141	0.749404	-7.31054	2.66009e-13	1.20201e-11	yes	5.17636	4.7236	8.17665	8.46616
AP1S2	chrX:15843928-15873100	DMSO	SAHA	OK	5.73242	10.5198	0.875896	-7.30923	2.68674e-13	1.21275e-11	yes	5.69303	5.77181	11.243	9.79671
PDK2	chr17:48172100-48188733	DMSO	SAHA	OK	0.34904	4.07073	3.54382	-7.30708	2.73115e-13	1.23148e-11	yes	0.412153	0.31584	4.27726	3.82735
ZNF358	chr19:7581003-7585911	DMSO	SAHA	OK	2.66843	5.8629	1.13562	-7.30532	2.76668e-13	1.24683e-11	yes	2.80587	2.53099	5.67124	6.05457
B2M	chr15:45003684-45010357	DMSO	SAHA	OK	501.616	785.291	0.646643	-7.29583	2.96874e-13	1.33363e-11	yes	506.839	496.393	823.392	747.19
TM6SF1	chr15:83776323-83806111	DMSO	SAHA	OK	1.44007	3.98454	1.46827	-7.29329	3.02425e-13	1.35712e-11	yes	1.65548	1.22467	3.81907	4.15001
GABBR1	chr6_qbl_hap6:873335-904294	DMSO	SAHA	OK	11.2627	20.6149	0.872129	-7.29107	3.07532e-13	1.37784e-11	yes	10.4149	12.1002	19.8136	21.4313
RAP2A	chr13:98086474-98120252	DMSO	SAHA	OK	4.5153	7.79997	0.788645	-7.28965	3.10862e-13	1.39129e-11	yes	4.53657	4.49404	8.06278	7.53717
IL18	chr11:112013973-112034840	DMSO	SAHA	OK	3.41562	8.61651	1.33496	-7.28824	3.13971e-13	1.40371e-11	yes	3.22092	3.60657	8.20592	9.02752
JDP2	chr14:75894508-75939404	DMSO	SAHA	OK	0.398546	1.3777	1.78945	-7.28008	3.33733e-13	1.48891e-11	yes	0.359096	0.437406	1.20273	1.55335
CLEC11A	chr19:51226604-51228981	DMSO	SAHA	OK	5.10033	10.444	1.03402	-7.2759	3.44169e-13	1.53466e-11	yes	5.57225	4.62841	11.0385	9.8496
MBOAT1	chr6:20100934-20212670	DMSO	SAHA	OK	4.69193	8.36224	0.833707	-7.275	3.4639e-13	1.54375e-11	yes	4.53654	4.84733	8.15101	8.57347
PACSIN1	chr6:34433852-34504039	DMSO	SAHA	OK	0.581901	1.4744	1.34128	-7.27442	3.47944e-13	1.54986e-11	yes	0.620111	0.543691	1.33997	1.60885
MARCKS	chr6:114178526-114184652	DMSO	SAHA	OK	0.0497588	0.883337	4.14994	-7.26849	3.63487e-13	1.61059e-11	yes	0.0313936	0.0681239	0.936566	0.830109
LOC284233	chr18:14337421-14342523	DMSO	SAHA	OK	1.15002	2.86909	1.31894	-7.26789	3.65041e-13	1.61663e-11	yes	1.17643	1.1236	3.02953	2.70866
GDAP1	chr8:75262617-75279335	DMSO	SAHA	OK	1.13026	2.90812	1.36344	-7.25467	4.02567e-13	1.77723e-11	yes	0.983617	1.28163	3.19462	2.6136
PADI4	chr1:17634689-17690495	DMSO	SAHA	OK	0.0996963	1.73828	4.12398	-7.25373	4.05453e-13	1.78717e-11	yes	0.077815	0.121578	1.32493	2.15164
CTSZ	chr20:57570241-57582309	DMSO	SAHA	OK	77.0266	119.717	0.636194	-7.2444	4.34319e-13	1.90445e-11	yes	79.3189	74.7344	122.651	116.782
C20orf54	chr20:740723-749228	DMSO	SAHA	OK	0.211382	1.37447	2.70094	-7.24435	4.34541e-13	1.90445e-11	yes	0.15452	0.268245	1.12434	1.62459
PSD	chr10:104162375-104178901	DMSO	SAHA	OK	0.298208	1.12308	1.91307	-7.23693	4.58966e-13	2.00733e-11	yes	0.330518	0.265897	1.14382	1.10234
LRP4	chr11:46867961-46940173	DMSO	SAHA	OK	0.0549165	0.425578	2.95411	-7.23413	4.68514e-13	2.04591e-11	yes	0.0646097	0.0451147	0.454052	0.397592
MFSD6	chr2:191273080-191367041	DMSO	SAHA	OK	3.38259	5.95253	0.815374	-7.23304	4.72289e-13	2.0592e-11	yes	3.58269	3.1825	6.14879	5.75628
CCDC136	chr7:128431463-128462187	DMSO	SAHA	OK	7.08839	12.8647	0.859894	-7.22499	5.01155e-13	2.17831e-11	yes	6.68344	7.50215	12.5981	13.131
LOC440104	chr12:56211805-56236735	DMSO	SAHA	OK	2.90524	6.53685	1.16994	-7.22408	5.04485e-13	2.19166e-11	yes	3.12444	2.68583	6.68583	6.39447
KIAA1549	chr7:138516126-138666064	DMSO	SAHA	OK	0.110182	0.394801	1.84124	-7.22331	5.07372e-13	2.20193e-11	yes	0.113293	0.107492	0.404536	0.386647
KCNS3	chr2:18059944-18114225	DMSO	SAHA	OK	0.195288	1.54605	2.98491	-7.21586	5.36016e-13	2.31672e-11	yes	0.181047	0.20953	1.40518	1.68693
OSBPL10	chr3:31702316-32033228	DMSO	SAHA	OK	0.0368363	1.03831	4.81697	-7.21364	5.44675e-13	2.35294e-11	yes	0.0336141	0.0416694	0.874473	1.21499
PTK7	chr6:43044028-43129457	DMSO	SAHA	OK	1.66765	3.55052	1.09021	-7.21196	5.51559e-13	2.38024e-11	yes	1.66745	1.67269	3.71015	3.40655
CORO6	chr17:27920526-27948441	DMSO	SAHA	OK	0.778264	3.25225	2.06311	-7.20855	5.65548e-13	2.43936e-11	yes	0.731315	0.825212	3.27792	3.22658
PODXL	chr7:131185020-131241376	DMSO	SAHA	OK	0.256418	1.16052	2.1782	-7.20761	5.69322e-13	2.45064e-11	yes	0.276264	0.236035	1.16152	1.15776
MEIS3	chr19:47906380-47922785	DMSO	SAHA	OK	0.334151	3.1165	3.22135	-7.19666	6.17062e-13	2.64401e-11	yes	0.400279	0.275731	2.97697	3.25439
ALPL	chr1:21835857-21904905	DMSO	SAHA	OK	0.0934912	1.5912	4.08914	-7.19199	6.386e-13	2.73214e-11	yes	0.0938669	0.105509	1.51435	1.67583
ZEB1-AS1	chr10:31605456-31608024	DMSO	SAHA	OK	2.98317	6.07348	1.02568	-7.1803	6.95666e-13	2.96427e-11	yes	2.88981	3.07653	5.97127	6.1757
NXF3	chrX:102330749-102348022	DMSO	SAHA	OK	0.133496	2.00158	3.90627	-7.17317	7.32747e-13	3.11598e-11	yes	0.151744	0.115249	1.73902	2.26414
NEAT1	chr11:65190268-65194003	DMSO	SAHA	OK	156.299	244.646	0.646388	-7.17116	7.43627e-13	3.16066e-11	yes	154.976	157.622	247.318	241.974
GPR153	chr1:6307405-6321035	DMSO	SAHA	OK	0.472112	1.42396	1.5927	-7.17105	7.44294e-13	3.1619e-11	yes	0.463197	0.481028	1.51065	1.33726
GPR124	chr8:37654400-37707431	DMSO	SAHA	OK	0.0693607	1.21193	4.12704	-7.16197	7.95142e-13	3.36869e-11	yes	0.0717188	0.0670055	1.07565	1.34797
GRB7	chr17:37894161-37903538	DMSO	SAHA	OK	0.880353	3.36132	1.93288	-7.15205	8.54872e-13	3.60626e-11	yes	0.984841	0.77658	3.54127	3.18142
FLT1	chr13:28874482-29069265	DMSO	SAHA	OK	1.07551	3.04474	1.5013	-7.1385	9.43468e-13	3.9504e-11	yes	0.921879	1.22663	2.60684	3.46504
HDHD3	chr9:116135697-116138341	DMSO	SAHA	OK	11.9447	20.5037	0.779511	-7.13573	9.62785e-13	4.02729e-11	yes	11.7769	12.1126	22.4462	18.5612
PNP	chr14:20937537-20946165	DMSO	SAHA	OK	53.4477	82.3354	0.623385	-7.13456	9.71001e-13	4.05965e-11	yes	53.8498	53.0456	88.9564	75.7144
RAB13	chr1:153954127-153958806	DMSO	SAHA	OK	80.6406	125.303	0.635842	-7.12435	1.04583e-12	4.36386e-11	yes	84.4233	76.858	124.654	125.952
KCNMB4	chr12:70760061-70828072	DMSO	SAHA	OK	0.202886	0.868818	2.09838	-7.12376	1.05027e-12	4.38023e-11	yes	0.1892	0.216572	0.815686	0.92195
PLA2G6	chr22:38507501-38577836	DMSO	SAHA	OK	1.92279	3.96658	1.0447	-7.11966	1.0818e-12	4.50505e-11	yes	2.23123	1.63282	3.28564	4.64753
PRICKLE4	chr6:41748499-41755110	DMSO	SAHA	OK	5.5062	10.5982	0.944688	-7.11608	1.11045e-12	4.61751e-11	yes	5.76093	5.25146	10.3744	10.8219
FOXO4	chrX:70315998-70323384	DMSO	SAHA	OK	15.2605	27.7754	0.864001	-7.11573	1.11311e-12	4.62495e-11	yes	15.5102	15.0156	29.9759	25.5971
PCNX	chr14:71374121-71582099	DMSO	SAHA	OK	0.398998	0.841045	1.0758	-7.11453	1.12288e-12	4.66188e-11	yes	0.388509	0.409487	0.818706	0.863384
OBFC2A	chr2:192542797-192553248	DMSO	SAHA	OK	6.83852	11.825	0.790079	-7.1108	1.15374e-12	4.78342e-11	yes	7.01012	6.66549	13.5134	10.1385
ZNF80	chr3:113953479-113956425	DMSO	SAHA	OK	2.90617	5.58144	0.941518	-7.09827	1.26343e-12	5.2177e-11	yes	2.93035	2.88199	5.45964	5.70323
ELOVL6	chr4:110970228-111119820	DMSO	SAHA	OK	41.507	69.9593	0.753161	-7.09764	1.26898e-12	5.23807e-11	yes	39.3497	43.6635	68.1163	71.8025
OLFM2	chr19:9964393-10047070	DMSO	SAHA	OK	0.291828	1.96006	2.74771	-7.09359	1.30673e-12	5.37549e-11	yes	0.348429	0.235227	1.88738	2.03274
C14orf37	chr14:58470807-58618847	DMSO	SAHA	OK	0.096629	1.09907	3.50768	-7.0795	1.44684e-12	5.92014e-11	yes	0.144888	0.0483701	1.08669	1.11145
WBP1	chr2:74682149-74688018	DMSO	SAHA	OK	14.9246	28.7873	0.947743	-7.07571	1.48681e-12	6.07485e-11	yes	14.6044	15.2444	31.1013	26.7633
CASP7	chr10:115438934-115490664	DMSO	SAHA	OK	1.92176	4.46642	1.21669	-7.07542	1.48992e-12	6.08461e-11	yes	1.91513	1.92747	4.1407	4.7944
AIG1	chr6:143382022-143661441	DMSO	SAHA	OK	17.9304	30.1017	0.747435	-7.06761	1.57629e-12	6.41254e-11	yes	18.4403	17.4205	28.2782	31.9252
BRSK1	chr19:55795533-55823903	DMSO	SAHA	OK	1.01124	2.51244	1.31296	-7.06677	1.58584e-12	6.44828e-11	yes	1.02572	0.99677	2.29583	2.72904
TEX9	chr15:56657643-56757335	DMSO	SAHA	OK	1.72403	5.33218	1.62894	-7.0646	1.61071e-12	6.53995e-11	yes	2.06757	1.38049	5.47767	5.18669
FYN	chr6:111982478-112194655	DMSO	SAHA	OK	8.39778	16.8708	1.00645	-7.06024	1.66223e-12	6.7297e-11	yes	8.49906	8.29842	17.1306	16.6145
ZNF175	chr19:52074530-52092991	DMSO	SAHA	OK	8.61782	13.9754	0.697493	-7.05789	1.69043e-12	6.83732e-11	yes	9.11859	8.11705	13.7262	14.2245
DENND3	chr8:142138719-142205900	DMSO	SAHA	OK	0.156422	0.708887	2.18011	-7.05299	1.75104e-12	7.06896e-11	yes	0.195926	0.116918	0.663804	0.75397
LRRC32	chr11:76368567-76381791	DMSO	SAHA	OK	0.0598736	1.03674	4.114	-7.0493	1.79812e-12	7.2486e-11	yes	0.0641045	0.0556424	1.02619	1.0473
ANXA9	chr1:150954498-150968114	DMSO	SAHA	OK	1.28924	3.61601	1.48788	-7.04623	1.83831e-12	7.40002e-11	yes	1.30675	1.27174	3.7169	3.51513
CCDC53	chr12:102406716-102455899	DMSO	SAHA	OK	20.9209	36.519	0.803705	-7.04541	1.84919e-12	7.43673e-11	yes	20.1292	21.7125	34.5926	38.4455
UCP2	chr11:73685715-73693889	DMSO	SAHA	OK	84.5308	129.283	0.612983	-7.02711	2.10854e-12	8.43554e-11	yes	85.7912	83.2704	138.315	120.251
EZH1	chr17:40852292-40897071	DMSO	SAHA	OK	16.6532	25.7872	0.630858	-7.02582	2.12808e-12	8.50968e-11	yes	16.7965	16.5098	23.1403	28.4341
BPHL	chr6:3118925-3153432	DMSO	SAHA	OK	4.53991	10.7476	1.24328	-7.02036	2.2129e-12	8.82796e-11	yes	4.73208	4.34785	11.2235	10.2704
FUCA1	chr1:24171571-24194859	DMSO	SAHA	OK	9.22012	15.731	0.770755	-7.01934	2.22933e-12	8.88931e-11	yes	9.70806	8.73219	16.2995	15.1626
C7orf10	chr7:40174574-40900366	DMSO	SAHA	OK	0.682835	3.55886	2.38181	-7.01846	2.24332e-12	8.94087e-11	yes	0.839005	0.542594	3.1035	4.00183
ATP1B3	chr3:141595469-141645382	DMSO	SAHA	OK	117.329	178.683	0.60684	-7.01657	2.27374e-12	9.05784e-11	yes	118.146	116.513	180.086	177.28
SEMA3F	chr3:50192847-50226508	DMSO	SAHA	OK	1.67993	3.43019	1.02989	-7.01478	2.30305e-12	9.17027e-11	yes	1.76264	1.59722	2.9386	3.92177
TWF2	chr3:52262625-52273183	DMSO	SAHA	OK	23.6597	37.9896	0.683176	-7.00162	2.5302e-12	1.00228e-10	yes	24.6708	22.6485	39.3845	36.5948
C8orf55	chr8:143808620-143818350	DMSO	SAHA	OK	5.2904	9.5877	0.85781	-6.98901	2.76823e-12	1.09094e-10	yes	5.10714	5.47365	9.18835	9.98705
ASB13	chr10:5680819-5708558	DMSO	SAHA	OK	6.75006	12.5258	0.89193	-6.97985	2.95475e-12	1.16119e-10	yes	7.12423	6.38708	12.6304	12.4234
HIST1H2AG	chr6:27100816-27101314	DMSO	SAHA	OK	37.9519	68.4917	0.851758	-6.97919	2.96874e-12	1.16615e-10	yes	38.9869	36.9169	64.9757	72.0078
MAGI3	chr1:113933474-114228545	DMSO	SAHA	OK	1.25528	2.74789	1.13031	-6.97568	3.04401e-12	1.19294e-10	yes	1.16509	1.34545	2.74686	2.74871
IGSF9	chr1:159896828-159915386	DMSO	SAHA	OK	0.09236	0.99951	3.43588	-6.97382	3.08464e-12	1.20774e-10	yes	0.101507	0.0832126	1.12445	0.872024
EHD3	chr2:31456879-31491260	DMSO	SAHA	OK	0.0927803	0.819717	3.14324	-6.96764	3.2232e-12	1.25908e-10	yes	0.0953105	0.09025	0.863737	0.775697
KLHL24	chr3:183353410-183402304	DMSO	SAHA	OK	2.11141	3.66087	0.793979	-6.96705	3.23652e-12	1.2637e-10	yes	1.914	2.30882	3.30577	4.01597
CGRRF1	chr14:54976586-55005334	DMSO	SAHA	OK	3.8331	8.33521	1.12071	-6.96494	3.28537e-12	1.28099e-10	yes	3.9841	3.6821	8.57177	8.09866
HBBP1	chr11:5263184-5264822	DMSO	SAHA	OK	396.33	602.394	0.604005	-6.96314	3.32778e-12	1.29693e-10	yes	378.937	413.724	552.821	651.967
MDM1	chr12:68688345-68726161	DMSO	SAHA	OK	5.00004	9.92613	0.989292	-6.95652	3.48788e-12	1.35682e-10	yes	4.68816	5.31123	10.5198	9.33227
C11orf75	chr11:93211638-93276546	DMSO	SAHA	OK	10.6272	20.0781	0.917858	-6.95619	3.49609e-12	1.35939e-10	yes	10.7113	10.5431	18.6449	21.5112
AIM1L	chr1:26648349-26680621	DMSO	SAHA	OK	0.607107	1.46396	1.26985	-6.9552	3.52052e-12	1.36763e-10	yes	0.579047	0.635167	1.62515	1.30277
S100A1	chr1:153591275-153618782	DMSO	SAHA	OK	12.9929	54.3018	2.06328	-6.94582	3.76277e-12	1.45238e-10	yes	12.4974	13.4883	49.6556	58.948
SPTAN1	chr9:131314836-131419129	DMSO	SAHA	OK	2.93359	6.26666	1.09503	-6.94387	3.81495e-12	1.47051e-10	yes	3.01287	2.85275	6.79267	5.74052
CASZ1	chr1:10696665-10856707	DMSO	SAHA	OK	0.48891	1.45263	1.57103	-6.94075	3.90044e-12	1.50277e-10	yes	0.519892	0.457744	1.35016	1.55528
CIB2	chr15:78396990-78423878	DMSO	SAHA	OK	11.7464	20.1903	0.781445	-6.93881	3.95417e-12	1.5207e-10	yes	11.8218	11.6709	18.8374	21.5431
TIMP3	chr22:32908539-33454377	DMSO	SAHA	OK	0.0453762	0.665472	3.87437	-6.93546	4.04898e-12	1.55575e-10	yes	0.0485827	0.0421698	0.5877	0.743245
GFI1B	chr9:135854097-135867084	DMSO	SAHA	OK	54.3019	85.8987	0.661634	-6.93248	4.13536e-12	1.58677e-10	yes	57.2107	51.4023	83.925	87.889
HOXC13	chr12:54332575-54340328	DMSO	SAHA	OK	0.199213	1.40271	2.81584	-6.92998	4.20908e-12	1.61286e-10	yes	0.131697	0.266729	1.79942	1.006
KIAA1671	chr22:25423940-25593415	DMSO	SAHA	OK	0.0464431	0.30706	2.72498	-6.92809	4.2657e-12	1.63233e-10	yes	0.0426032	0.050283	0.265764	0.348356
AQP1	chr7:30951414-30965131	DMSO	SAHA	OK	2.91047	6.80083	1.22446	-6.92612	4.32521e-12	1.65136e-10	yes	2.62083	3.20895	5.61008	7.98367
LOC339166	chr17:5675553-5834016	DMSO	SAHA	OK	2.54262	5.57217	1.13192	-6.92204	4.45177e-12	1.69509e-10	yes	2.52412	2.56111	5.2874	5.85693
CLDN7	chr17:7155371-7166512	DMSO	SAHA	OK	3.2063	6.36231	0.98864	-6.91898	4.54903e-12	1.73056e-10	yes	3.74234	2.67576	5.86016	6.85897
GSTA4	chr6:52842745-52860178	DMSO	SAHA	OK	0.935462	3.54702	1.92286	-6.916	4.64584e-12	1.7658e-10	yes	0.818058	1.05286	2.85308	4.24097
WSCD2	chr12:108523510-108644313	DMSO	SAHA	OK	0.506419	1.36057	1.42581	-6.91496	4.68003e-12	1.77799e-10	yes	0.485021	0.527816	1.06402	1.65712
CSF1	chr1:110453232-110472355	DMSO	SAHA	OK	1.60929	3.7437	1.21804	-6.91182	4.78462e-12	1.81609e-10	yes	1.60595	1.63644	3.91685	3.54985
SMARCA1	chrX:128580477-128657460	DMSO	SAHA	OK	0.521518	1.68648	1.69323	-6.90633	4.97336e-12	1.88519e-10	yes	0.512298	0.530741	1.7122	1.65896
MTRNR2L9	chr6:62284007-62284534	DMSO	SAHA	OK	1089.39	1662.22	0.609592	-6.90487	5.02487e-12	1.90215e-10	yes	1095.36	1083.42	1517.83	1806.6
FOXI1	chr5:169532916-169536729	DMSO	SAHA	OK	0	0.529598	1.79769e+308	1.79769e+308	5.61392e-12	2.11565e-10	yes	0	0	0.572697	0.486502
STK39	chr2:168810529-169104105	DMSO	SAHA	OK	0.185414	1.04334	2.49239	-6.88878	5.62728e-12	2.11974e-10	yes	0.198516	0.172312	0.957913	1.12877
NPTXR	chr22:39214455-39240017	DMSO	SAHA	OK	0.774788	1.6666	1.10503	-6.88817	5.65126e-12	2.12688e-10	yes	0.771763	0.777814	1.48398	1.84922
CACNA2D2	chr3:50400230-50540892	DMSO	SAHA	OK	0.156795	0.815493	2.3788	-6.8783	6.05715e-12	2.27154e-10	yes	0.156257	0.157327	0.791343	0.839539
ITM2C	chr2:231729620-231743963	DMSO	SAHA	OK	23.7819	37.9927	0.675862	-6.87156	6.35025e-12	2.37618e-10	yes	24.3889	23.1379	38.0633	37.9236
ABR	chr17:906758-1090616	DMSO	SAHA	OK	0.208845	0.856339	2.03575	-6.86515	6.64202e-12	2.48426e-10	yes	0.197024	0.220668	0.891851	0.820912
NPEPL1	chr20:57226308-57290900	DMSO	SAHA	OK	2.15119	5.05328	1.23208	-6.85484	7.13918e-12	2.65969e-10	yes	2.25853	2.06097	5.8924	4.18872
OGDHL	chr10:50942686-50970425	DMSO	SAHA	OK	0.711449	2.15144	1.59647	-6.84998	7.38631e-12	2.74441e-10	yes	0.705535	0.727749	1.98025	2.3226
LAMC1	chr1:182992594-183114727	DMSO	SAHA	OK	0.104274	0.460436	2.14262	-6.84838	7.46936e-12	2.77146e-10	yes	0.125219	0.0833288	0.492014	0.428858
IFFO2	chr1:19230773-19282826	DMSO	SAHA	OK	0.202395	0.729686	1.85011	-6.84773	7.50333e-12	2.78055e-10	yes	0.182287	0.222503	0.775103	0.68427
CAMKV	chr3:49895421-49907369	DMSO	SAHA	OK	0.422098	1.48338	1.81324	-6.83532	8.18212e-12	3.01358e-10	yes	0.420258	0.423937	1.405	1.56175
TMEM45A	chr3:100211462-100296285	DMSO	SAHA	OK	1.69455	4.45072	1.39314	-6.83193	8.37774e-12	3.08428e-10	yes	1.79238	1.59672	3.91259	4.98885
FOXD3	chr1:63788729-63790797	DMSO	SAHA	OK	0.759924	2.44964	1.68864	-6.82786	8.61911e-12	3.16762e-10	yes	0.877591	0.642257	2.25376	2.64553
ST3GAL5	chr2:86066270-86116157	DMSO	SAHA	OK	5.20196	10.5236	1.01651	-6.82247	8.94884e-12	3.27597e-10	yes	5.5053	4.89813	10.497	10.5496
PIR	chrX:15363712-15511711	DMSO	SAHA	OK	7.6444	13.8354	0.855887	-6.81503	9.42446e-12	3.4456e-10	yes	7.50198	7.787	12.2731	15.3978
NME7	chr1:169075946-169337186	DMSO	SAHA	OK	10.9358	19.6676	0.846755	-6.80909	9.82214e-12	3.58633e-10	yes	10.8807	10.9877	21.7033	17.6286
2015-09-08	chr5:132083136-132113561	DMSO	SAHA	OK	42.8003	70.0182	0.710107	-6.80008	1.04561e-11	3.80628e-10	yes	42.3257	43.2572	67.402	72.6361
CHAC1	chr15:41245635-41248717	DMSO	SAHA	OK	6.11387	12.1513	0.990954	-6.79912	1.0526e-11	3.82844e-10	yes	4.06841	8.15332	14.0831	10.2282
TCF15	chr20:584636-590910	DMSO	SAHA	OK	2.4003	6.12336	1.35111	-6.79319	1.09681e-11	3.98238e-10	yes	2.3514	2.44921	6.15944	6.08729
CCDC109B	chr4:110481354-110608872	DMSO	SAHA	OK	4.87681	9.88447	1.01923	-6.78265	1.17992e-11	4.27312e-10	yes	4.70608	5.04753	10.0766	9.69234
OTUD1	chr10:23728197-23731310	DMSO	SAHA	OK	0.267038	1.1864	2.15147	-6.78155	1.18889e-11	4.30008e-10	yes	0.275662	0.258415	1.12325	1.24955
DENND2C	chr1:115127195-115212732	DMSO	SAHA	OK	0.05025	0.811901	4.01411	-6.77767	1.22127e-11	4.40962e-10	yes	0.0340333	0.0664667	0.903877	0.719925
TMCC2	chr1:205197037-205242471	DMSO	SAHA	OK	0.761148	2.65612	1.80307	-6.77061	1.28244e-11	4.61471e-10	yes	0.705727	0.81667	2.77769	2.53746
SYT7	chr11:61282784-61348298	DMSO	SAHA	OK	0.0927163	0.671852	2.85725	-6.77012	1.28675e-11	4.62824e-10	yes	0.0889367	0.0964959	0.587813	0.755891
AGTPBP1	chr9:88161453-88356944	DMSO	SAHA	OK	3.67079	6.23708	0.76478	-6.75536	1.42477e-11	5.09216e-10	yes	3.7746	3.56698	6.50638	5.96777
HES7	chr17:8023907-8027410	DMSO	SAHA	OK	0.187184	2.40874	3.68575	-6.7523	1.45517e-11	5.18763e-10	yes	0.241159	0.133206	2.21068	2.6068
PITPNC1	chr17:65373923-65689647	DMSO	SAHA	OK	0.362529	1.76663	2.28483	-6.74711	1.50822e-11	5.36993e-10	yes	0.287665	0.438673	1.78965	1.7436
FRS3	chr6:41737913-41747630	DMSO	SAHA	OK	1.90434	4.20811	1.14388	-6.73834	1.6021e-11	5.6636e-10	yes	1.97814	1.83054	4.05637	4.35984
PIK3R3	chr1:46505811-46598708	DMSO	SAHA	OK	4.01939	7.49543	0.899033	-6.73484	1.64109e-11	5.79416e-10	yes	4.11037	3.93154	8.43036	6.5562
ENTPD2	chr9:139942552-139948505	DMSO	SAHA	OK	0.253646	2.21849	3.12869	-6.72879	1.71081e-11	6.03025e-10	yes	0.263342	0.249631	2.06482	2.40047
SH3BP5L	chr1:249104650-249120154	DMSO	SAHA	OK	18.8432	28.8923	0.616643	-6.71842	1.83706e-11	6.45372e-10	yes	19.3339	18.3525	30.5735	27.2112
ATG16L2	chr11:72525450-72540680	DMSO	SAHA	OK	0.796508	2.42771	1.60784	-6.71697	1.85547e-11	6.51026e-10	yes	0.87583	0.717186	1.98399	2.87142
SYT5	chr19:55684468-55691720	DMSO	SAHA	OK	3.08427	6.2777	1.0253	-6.71189	1.92117e-11	6.72961e-10	yes	3.40336	2.76518	6.68053	5.87487
NCRNA00341	chr14:95873603-95876427	DMSO	SAHA	OK	0.16459	1.10383	2.74556	-6.71155	1.92573e-11	6.74276e-10	yes	0.159155	0.170026	1.04226	1.16539
SLC17A5	chr6:74303101-74363737	DMSO	SAHA	OK	2.64939	4.89714	0.88628	-6.71082	1.9353e-11	6.77065e-10	yes	2.50713	2.79165	5.16261	4.63167
F8	chrX:154064063-154250998	DMSO	SAHA	OK	0.155464	1.10377	2.82778	-6.70245	2.04949e-11	7.14649e-10	yes	0.160275	0.150708	0.845189	1.3578
ZNF540	chr19:38039850-38105000	DMSO	SAHA	OK	0.279357	1.26829	2.18271	-6.69732	2.1227e-11	7.38347e-10	yes	0.304141	0.263118	1.47798	1.0586
LOC728431	chr1:37920479-37940044	DMSO	SAHA	OK	0.426802	2.44272	2.51685	-6.68501	2.30913e-11	7.99571e-10	yes	0.402125	0.451479	2.46165	2.42379
INSRR	chr1:156776034-156851642	DMSO	SAHA	OK	0.0600839	1.73453	4.85142	-6.68383	2.32783e-11	8.05714e-10	yes	0.0643298	0.055838	1.53947	1.92886
TSKU	chr11:76494284-76509198	DMSO	SAHA	OK	9.15398	14.8416	0.697178	-6.67705	2.43796e-11	8.43143e-10	yes	9.75328	8.55469	13.728	15.9553
DBNDD1	chr16:90071278-90085937	DMSO	SAHA	OK	4.96747	10.2676	1.04752	-6.67647	2.4476e-11	8.46129e-10	yes	5.17141	4.76169	10.5563	9.98176
CD37	chr19:49838676-49865714	DMSO	SAHA	OK	3.39805	7.40073	1.12296	-6.67549	2.46407e-11	8.50433e-10	yes	3.303	3.48557	7.19407	7.61205
MAGED2	chrX:54834170-54842445	DMSO	SAHA	OK	20.4547	36.5088	0.835814	-6.6622	2.69762e-11	9.28003e-10	yes	22.2225	18.6891	34.1216	38.8979
C12orf57	chr12:7053202-7055165	DMSO	SAHA	OK	80.538	128.395	0.672851	-6.66187	2.70357e-11	9.29672e-10	yes	83.3286	77.7475	125.739	131.052
CTSE	chr1:206317458-206332104	DMSO	SAHA	OK	0.108053	1.81999	4.07412	-6.6592	2.75329e-11	9.46382e-10	yes	0.0681722	0.147933	1.90956	1.72758
TRIM62	chr1:33611002-33647671	DMSO	SAHA	OK	0.828726	1.94047	1.22744	-6.65722	2.79057e-11	9.58416e-10	yes	0.899583	0.757869	2.18189	1.69905
MAP4K1	chr19:39078280-39108643	DMSO	SAHA	OK	0.271201	1.50731	2.47455	-6.65623	2.80949e-11	9.64522e-10	yes	0.397677	0.144164	1.46088	1.55373
STYK1	chr12:10771537-10826891	DMSO	SAHA	OK	0.171745	1.04232	2.60146	-6.65552	2.82296e-11	9.68755e-10	yes	0.183882	0.159609	1.1122	0.97244
NLGN2	chr17:7311501-7323179	DMSO	SAHA	OK	3.00166	5.15669	0.780685	-6.65507	2.83165e-11	9.7134e-10	yes	3.18019	2.82313	4.88572	5.42765
C3orf25	chr3:129120163-129147494	DMSO	SAHA	OK	0.345129	1.63705	2.24589	-6.64877	2.95544e-11	1.01011e-09	yes	0.361874	0.328383	1.79531	1.47879
AKD1	chr6:109814058-110012415	DMSO	SAHA	OK	0.959167	2.57188	1.42297	-6.64615	3.00862e-11	1.02662e-09	yes	0.985764	0.932613	2.33608	2.80757
C15orf26	chr15:81426643-81441516	DMSO	SAHA	OK	7.94966	14.0198	0.818498	-6.6378	3.18392e-11	1.08207e-09	yes	8.60927	7.29006	15.4908	12.5488
LITAF	chr16:11641577-11681322	DMSO	SAHA	OK	1.90967	4.11473	1.10748	-6.63662	3.20963e-11	1.08993e-09	yes	1.9384	1.8817	3.94307	4.2864
VRTN	chr14:74815165-74826711	DMSO	SAHA	OK	0.345973	1.21888	1.81683	-6.63085	3.33766e-11	1.12932e-09	yes	0.327885	0.364061	1.0282	1.40957
ABI2	chr2:204193002-204296892	DMSO	SAHA	OK	5.31382	8.32748	0.64813	-6.62881	3.38398e-11	1.14408e-09	yes	5.24264	5.385	8.46931	8.18565
STRADB	chr2:202316391-202345574	DMSO	SAHA	OK	12.4978	20.041	0.681279	-6.62681	3.43012e-11	1.1569e-09	yes	12.2848	12.7107	19.8784	20.2053
PPFIA4	chr1:203020310-203047864	DMSO	SAHA	OK	3.19558	5.45974	0.772753	-6.6252	3.46783e-11	1.16915e-09	yes	2.84257	3.5486	3.22547	7.69401
GATS	chr7:99775537-99869855	DMSO	SAHA	OK	2.1025	4.68946	1.15732	-6.62295	3.52089e-11	1.18609e-09	yes	2.03094	2.17664	4.67665	4.7409
GSTM2	chr1:110210643-110226619	DMSO	SAHA	OK	3.12007	7.77839	1.3179	-6.61892	3.61824e-11	1.2184e-09	yes	3.28633	2.95388	7.15956	8.39724
MAML3	chr4:140586921-141075233	DMSO	SAHA	OK	0.123573	0.772377	2.64394	-6.61845	3.62985e-11	1.22182e-09	yes	0.12581	0.121336	0.7527	0.792063
KLRAQ1	chr2:48667907-48742531	DMSO	SAHA	OK	3.90573	6.89643	0.820257	-6.61829	3.63389e-11	1.2227e-09	yes	3.97173	3.83982	7.17503	6.6168
CRYL1	chr13:20977805-21100012	DMSO	SAHA	OK	1.7358	4.48419	1.36924	-6.61451	3.72788e-11	1.25332e-09	yes	1.58268	1.88892	3.88669	5.08169
STON1	chr2:48757063-49003656	DMSO	SAHA	OK	0.117187	0.687232	2.55198	-6.6136	3.75096e-11	1.26058e-09	yes	0.146937	0.090603	0.607867	0.76858
LRRC8D	chr1:90286572-90401989	DMSO	SAHA	OK	15.9979	25.1327	0.651681	-6.61188	3.79476e-11	1.27429e-09	yes	14.1587	17.8361	20.0474	30.2168
MYC	chr8:128748314-128753680	DMSO	SAHA	OK	129.227	192.776	0.577025	-6.60983	3.8475e-11	1.28994e-09	yes	139.503	118.95	205.961	179.592
C19orf77	chr19:3474404-3480540	DMSO	SAHA	OK	2.91564	7.8257	1.42441	-6.60737	3.91214e-11	1.31109e-09	yes	3.73555	2.09572	4.70697	10.9444
MSH5-C6orf26	chr6_ssto_hap7:3038542-3063437	DMSO	SAHA	OK	1.96028	4.50895	1.20173	-6.60287	4.03262e-11	1.34986e-09	yes	2.02781	1.88919	3.98595	5.02699
TSPAN18	chr11:44785975-44972608	DMSO	SAHA	OK	0.0377727	0.984	4.70324	-6.59924	4.13269e-11	1.38282e-09	yes	0.0320052	0.0439334	0.902497	1.06536
TPPP3	chr16:67423711-67427421	DMSO	SAHA	OK	0.236421	3.58028	3.92064	-6.59822	4.16129e-11	1.39183e-09	yes	0.306543	0.166299	3.17301	3.98348
ZSCAN18	chr19:58595208-58629793	DMSO	SAHA	OK	0.329092	1.72913	2.39348	-6.59394	4.28306e-11	1.43083e-09	yes	0.454057	0.211454	1.40128	2.06907
MOAP1	chr14:93648540-93651249	DMSO	SAHA	OK	4.9256	8.64217	0.811093	-6.58437	4.56826e-11	1.52012e-09	yes	4.72871	5.1225	8.18665	9.0977
TRY6	chr7:142478756-142482399	DMSO	SAHA	OK	0.432342	5.66729	3.71242	-6.58349	4.59539e-11	1.52855e-09	yes	0.341176	0.518657	7.43344	3.90051
ADCY6	chr12:49159974-49182820	DMSO	SAHA	OK	0.131884	0.557445	2.07955	-6.58142	4.65981e-11	1.54876e-09	yes	0.141595	0.122174	0.615659	0.498359
SH3PXD2B	chr5:171760502-171881527	DMSO	SAHA	OK	0.0240164	0.378405	3.97784	-6.58113	4.66893e-11	1.55118e-09	yes	0.0296499	0.0183829	0.376009	0.380801
WDR31	chr9:116077930-116102620	DMSO	SAHA	OK	0.903653	2.39434	1.40579	-6.57487	4.86959e-11	1.6134e-09	yes	0.930837	0.876469	2.33874	2.44992
SHANK1	chr19:51165083-51220195	DMSO	SAHA	OK	0.0475149	0.417235	3.13441	-6.57051	5.01443e-11	1.65749e-09	yes	0.0647615	0.0302684	0.420479	0.413992
ZNF219	chr14:21558204-21572863	DMSO	SAHA	OK	2.04496	4.43441	1.11667	-6.56534	5.19145e-11	1.71332e-09	yes	2.01934	2.07527	4.31756	4.55089
ZNF396	chr18:32946660-32957301	DMSO	SAHA	OK	0.528405	1.66248	1.65362	-6.56454	5.21925e-11	1.72115e-09	yes	0.496529	0.560281	1.58065	1.74431
REN	chr1:204123943-204135465	DMSO	SAHA	OK	0.802686	2.93283	1.86939	-6.56378	5.24616e-11	1.72867e-09	yes	0.788495	0.816877	2.88718	2.97848
UGCG	chr9:114659205-114695433	DMSO	SAHA	OK	15.8983	25.5873	0.686553	-6.56361	5.25215e-11	1.72997e-09	yes	15.4865	16.3102	24.5486	26.626
FIBP	chr11:65647283-65656010	DMSO	SAHA	OK	27.6704	47.0357	0.765411	-6.56275	5.28249e-11	1.73929e-09	yes	27.8525	27.4882	49.9038	44.167
SLC6A9	chr1:44457279-44497134	DMSO	SAHA	OK	9.55913	15.5046	0.697748	-6.5607	5.35541e-11	1.76124e-09	yes	8.935	10.1845	15.0127	15.9957
ARHGEF10	chr8:1772148-1906807	DMSO	SAHA	OK	2.24583	3.87877	0.788352	-6.55492	5.56719e-11	1.82733e-09	yes	2.15552	2.33614	3.47047	4.28708
SYT11	chr1:155829259-155854990	DMSO	SAHA	OK	0.192928	0.715856	1.8916	-6.54981	5.76117e-11	1.88953e-09	yes	0.229074	0.156783	0.699681	0.732031
TEC	chr4:48137799-48271814	DMSO	SAHA	OK	4.25047	7.16852	0.754054	-6.54781	5.83855e-11	1.9112e-09	yes	4.5072	3.99374	7.78219	6.55485
C1orf198	chr1:230972864-231005335	DMSO	SAHA	OK	6.5222	10.5581	0.694917	-6.53569	6.33176e-11	2.06864e-09	yes	6.45533	6.58911	10.8959	10.2173
ZNF815	chr7:5862790-5894066	DMSO	SAHA	OK	0.495601	1.58867	1.68057	-6.53047	6.55631e-11	2.1321e-09	yes	0.430006	0.561196	1.51984	1.6575
MPP1	chrX:154006958-154033802	DMSO	SAHA	OK	264.958	404.321	0.609736	-6.52865	6.6366e-11	2.15608e-09	yes	276.704	253.237	391.963	416.686
PVT1	chr8:128806778-129113499	DMSO	SAHA	OK	23.9795	36.9143	0.62238	-6.52862	6.63769e-11	2.15608e-09	yes	23.4718	24.4872	34.7033	39.1254
MAN1A1	chr6:119499266-119670926	DMSO	SAHA	OK	39.8495	58.9446	0.564797	-6.52773	6.67721e-11	2.16808e-09	yes	38.906	40.793	57.6495	60.2397
SLC46A3	chr13:29274217-29293150	DMSO	SAHA	OK	0.621907	1.78572	1.52173	-6.52492	6.80362e-11	2.20729e-09	yes	0.623134	0.62068	1.65139	1.9134
GPNMB	chr7:23286315-23314729	DMSO	SAHA	OK	0.289316	1.31561	2.18502	-6.52434	6.83005e-11	2.2143e-09	yes	0.292059	0.286572	0.933205	1.69802
COMMD6	chr13:76099349-76111991	DMSO	SAHA	OK	14.7219	23.4026	0.668707	-6.52372	6.85842e-11	2.22265e-09	yes	15.3469	14.0973	22.3229	24.4823
DNAJC6	chr1:65730429-65881552	DMSO	SAHA	OK	21.3724	31.6952	0.568513	-6.51887	7.08396e-11	2.28958e-09	yes	21.3585	21.3864	33.2777	30.1127
HEMK1	chr3:50595455-50622421	DMSO	SAHA	OK	4.75612	7.65551	0.686713	-6.51221	7.40554e-11	2.38713e-09	yes	4.72653	4.78585	7.74298	7.56619
TMEM185A	chrX:148678215-148713487	DMSO	SAHA	OK	2.90386	5.57657	0.941409	-6.50337	7.85421e-11	2.52309e-09	yes	2.65708	3.14981	5.28592	5.88215
PCMTD2	chr20:62887047-62907579	DMSO	SAHA	OK	13.6918	20.9838	0.615966	-6.49712	8.18723e-11	2.62607e-09	yes	13.8785	13.5067	21.1957	20.7707
PRSS8	chr16:31142753-31147151	DMSO	SAHA	OK	2.23992	4.77831	1.09305	-6.49318	8.40459e-11	2.6917e-09	yes	2.1063	2.37353	3.77777	5.77885
GRK5	chr10:120967196-121215131	DMSO	SAHA	OK	0.289116	1.32523	2.19652	-6.49274	8.42892e-11	2.69847e-09	yes	0.258894	0.319338	1.48721	1.16325
LPCAT4	chr15:34651088-34659395	DMSO	SAHA	OK	6.76955	11.6957	0.788843	-6.48942	8.61682e-11	2.75445e-09	yes	6.88932	6.64979	11.19	12.2014
RAB6B	chr3:133543079-133614691	DMSO	SAHA	OK	6.91903	10.6717	0.625142	-6.48891	8.64571e-11	2.76159e-09	yes	6.77348	7.06458	10.4935	10.8499
GDF2	chr10:48413091-48416853	DMSO	SAHA	OK	0.911133	2.65948	1.54541	-6.48711	8.7498e-11	2.79062e-09	yes	1.01855	0.803721	2.12906	3.18991
C7orf51	chr7:100081549-100092422	DMSO	SAHA	OK	0.280754	1.04671	1.89848	-6.47883	9.24341e-11	2.94249e-09	yes	0.256458	0.30505	0.988327	1.10509
SLC22A23	chr6:3269206-3456793	DMSO	SAHA	OK	5.7524	9.00321	0.646275	-6.47318	9.59619e-11	3.04447e-09	yes	5.76841	5.74291	8.93306	9.08842
GPT2	chr16:46918307-46965201	DMSO	SAHA	OK	3.25624	5.7335	0.816211	-6.4691	9.85896e-11	3.12175e-09	yes	2.87952	3.6321	5.26708	6.19996
ZNF311	chr6_ssto_hap7:303579-313918	DMSO	SAHA	OK	4.75383	8.18059	0.783113	-6.46841	9.90428e-11	3.13397e-09	yes	5.1316	4.37607	7.14031	9.22087
NPC2	chr14:74946642-74960084	DMSO	SAHA	OK	24.0243	39.6233	0.721857	-6.46522	1.01149e-10	3.19583e-09	yes	24.3887	23.6598	39.634	39.6127
CDC14B	chr9:99262394-99382112	DMSO	SAHA	OK	1.82665	3.70502	1.02028	-6.46387	1.02061e-10	3.22267e-09	yes	1.71215	1.94114	3.48092	3.92983
TNIP1	chr5:150409505-150460997	DMSO	SAHA	OK	17.785	27.0719	0.606134	-6.46083	1.04133e-10	3.2829e-09	yes	16.7604	18.8096	20.2698	33.874
KIF3C	chr2:26149454-26205443	DMSO	SAHA	OK	2.80663	4.69379	0.741915	-6.46092	1.04068e-10	3.2829e-09	yes	2.81676	2.7965	4.50101	4.88656
TTC13	chr1:231041986-231114618	DMSO	SAHA	OK	3.6916	7.69013	1.05876	-6.4607	1.04217e-10	3.28415e-09	yes	3.85189	3.52485	7.77145	7.60858
RAB30	chr11:82692477-82782884	DMSO	SAHA	OK	0.453031	2.19639	2.27745	-6.45949	1.05054e-10	3.30805e-09	yes	0.527688	0.378374	2.52081	1.87197
SLC41A1	chr1:205758220-205782161	DMSO	SAHA	OK	9.03851	13.8113	0.611696	-6.45466	1.08465e-10	3.41037e-09	yes	8.71241	9.36461	13.7028	13.9198
TRANK1	chr3:36868307-36986548	DMSO	SAHA	OK	0.437128	0.890158	1.02601	-6.44332	1.1689e-10	3.66303e-09	yes	0.508616	0.36564	0.849154	0.931161
IGFBP4	chr17:38599675-38613982	DMSO	SAHA	OK	20.207	30.9112	0.613277	-6.44283	1.17268e-10	3.6735e-09	yes	19.8892	20.5247	28.634	33.1884
SRCIN1	chr17:36686258-36762183	DMSO	SAHA	OK	0.0168865	0.476669	4.81905	-6.44162	1.18207e-10	3.70017e-09	yes	0.00937099	0.024402	0.432984	0.520353
KIAA1467	chr12:13197314-13236383	DMSO	SAHA	OK	1.69219	3.09267	0.869963	-6.44085	1.18804e-10	3.71334e-09	yes	1.7674	1.61698	3.03812	3.14723
ZNF488	chr10:48355088-48373866	DMSO	SAHA	OK	0.040631	0.917368	4.49685	-6.43955	1.19828e-10	3.7426e-09	yes	0.0389747	0.0422874	0.914587	0.920149
ANKRD33	chr12:52281792-52285505	DMSO	SAHA	OK	0.162117	1.73268	3.4179	-6.43911	1.20173e-10	3.74919e-09	yes	0.165051	0.159182	1.72149	1.74627
OSBPL6	chr2:179059207-179672150	DMSO	SAHA	OK	0.334696	1.20494	1.84804	-6.43685	1.21981e-10	3.80187e-09	yes	0.346183	0.322996	1.33197	1.07773
LRFN1	chr19:39797456-39805976	DMSO	SAHA	OK	3.25076	5.74212	0.820807	-6.43296	1.25142e-10	3.89559e-09	yes	3.07833	3.42318	5.92258	5.56165
ABCA5	chr17:67144147-67323323	DMSO	SAHA	OK	0.428815	1.01341	1.24079	-6.43208	1.25868e-10	3.9153e-09	yes	0.429887	0.425314	0.907346	1.11952
MGC23270	chr14:105287537-105290055	DMSO	SAHA	OK	0.851172	2.24923	1.40191	-6.4312	1.26601e-10	3.93666e-09	yes	0.750833	0.951512	2.03487	2.46358
OAF	chr11:120081746-120100650	DMSO	SAHA	OK	3.9012	7.31667	0.907269	-6.42938	1.28129e-10	3.98271e-09	yes	3.77237	4.03003	7.54496	7.08837
HSD17B8	chr6_qbl_hap6:4404641-4406834	DMSO	SAHA	OK	19.4824	32.3428	0.731273	-6.42919	1.28289e-10	3.98622e-09	yes	19.815	19.1498	31.69	32.9956
SP6	chr17:45922279-45933240	DMSO	SAHA	OK	8.77392	13.6124	0.633629	-6.41708	1.38915e-10	4.29899e-09	yes	8.99744	8.55039	13.1912	14.0336
GMDS	chr6:1624040-2245846	DMSO	SAHA	OK	10.6298	17.59	0.726642	-6.4169	1.39081e-10	4.30096e-09	yes	10.4876	10.7721	17.9967	17.1834
SLC48A1	chr12:48166966-48213763	DMSO	SAHA	OK	13.0347	23.8531	0.871823	-6.4161	1.39807e-10	4.31867e-09	yes	13.9062	12.1632	22.6028	25.1034
TXNDC16	chr14:52897307-53019301	DMSO	SAHA	OK	3.42152	5.72092	0.741611	-6.41238	1.43269e-10	4.42075e-09	yes	3.32844	3.51402	5.77309	5.66919
SAP30L	chr5:153825516-153840613	DMSO	SAHA	OK	3.1703	5.17782	0.707724	-6.40098	1.54381e-10	4.73596e-09	yes	3.13547	3.20521	5.10951	5.24587
C12orf68	chr12:48577365-48579709	DMSO	SAHA	OK	0	0.439977	1.79769e+308	1.79769e+308	1.59176e-10	4.87774e-09	yes	0	0	0.381715	0.498238
TLN2	chr15:62939509-63136829	DMSO	SAHA	OK	0.11846	0.365718	1.62633	-6.39155	1.64216e-10	5.02853e-09	yes	0.117714	0.119205	0.363005	0.36843
FAM65C	chr20:49202646-49253426	DMSO	SAHA	OK	27.8227	40.9821	0.558729	-6.3838	1.7275e-10	5.27265e-09	yes	27.7964	27.8491	37.4801	44.4841
CAV1	chr7:116164838-116201239	DMSO	SAHA	OK	0.120136	1.93975	4.01312	-6.38032	1.76718e-10	5.38985e-09	yes	0.17322	0.0686599	2.07634	1.79188
TIE1	chr1:43766663-43788779	DMSO	SAHA	OK	0.15534	0.774854	2.31849	-6.37697	1.80623e-10	5.49507e-09	yes	0.174423	0.136258	0.824952	0.724755
LCA5	chr6:80194707-80247147	DMSO	SAHA	OK	1.07624	2.14552	0.995329	-6.37558	1.82277e-10	5.53543e-09	yes	1.14764	1.00441	2.16794	2.12319
HDAC11	chr3:13521714-13547924	DMSO	SAHA	OK	3.10931	6.03786	0.957445	-6.37265	1.85788e-10	5.63598e-09	yes	3.22584	2.98527	6.08881	5.98918
GABARAPL1	chr12:10365488-10375724	DMSO	SAHA	OK	18.1775	28.189	0.632973	-6.3661	1.9389e-10	5.8712e-09	yes	19.2873	17.0678	27.556	28.822
KBTBD8	chr3:67048726-67061632	DMSO	SAHA	OK	3.25498	5.40995	0.732966	-6.3646	1.95797e-10	5.92471e-09	yes	3.01568	3.49428	5.74378	5.07612
C14orf167	chr14:24407939-24438488	DMSO	SAHA	OK	4.22374	9.03739	1.09739	-6.35252	2.11816e-10	6.38427e-09	yes	4.17825	4.262	9.07657	8.9937
MYO3B	chr2:171034654-171511674	DMSO	SAHA	OK	0.462633	1.60716	1.79658	-6.34761	2.18688e-10	6.57172e-09	yes	0.482283	0.446501	1.44323	1.7656
TIGD4	chr4:153690505-153700916	DMSO	SAHA	OK	0.202409	1.17402	2.53611	-6.3431	2.25181e-10	6.75815e-09	yes	0.183855	0.220964	1.18343	1.16462
SYNJ2BP	chr14:70791797-70883807	DMSO	SAHA	OK	0.57388	1.46095	1.34809	-6.33906	2.31166e-10	6.93038e-09	yes	0.492638	0.655435	1.45067	1.47034
PKM2	chr15:72491369-72523727	DMSO	SAHA	OK	33.9593	50.988	0.586352	-6.33453	2.38066e-10	7.13473e-09	yes	36.3246	31.593	48.2805	53.6952
LOC729234	chr2:96676298-96700727	DMSO	SAHA	OK	5.98102	12.702	1.0866	-6.33035	2.44607e-10	7.32034e-09	yes	6.28072	5.68251	12.9063	12.4978
ABCG2	chr4:89011415-89080011	DMSO	SAHA	OK	0.113903	0.635145	2.47928	-6.32945	2.4603e-10	7.36033e-09	yes	0.129004	0.0988015	0.662595	0.607695
MYO1D	chr17:30819627-31203902	DMSO	SAHA	OK	28.0333	41.0004	0.548494	-6.32672	2.50422e-10	7.48641e-09	yes	29.0352	27.0314	41.7805	40.2203
ACVRL1	chr12:52301201-52317145	DMSO	SAHA	OK	0.0627431	0.771884	3.62086	-6.32564	2.5218e-10	7.52833e-09	yes	0.0722439	0.0532421	0.777599	0.76617
HPGD	chr4:175411327-175444044	DMSO	SAHA	OK	0.522353	1.69772	1.7005	-6.32258	2.57232e-10	7.66287e-09	yes	0.489197	0.558927	1.65776	1.74012
EAF2	chr3:121554033-121605373	DMSO	SAHA	OK	6.29072	12.237	0.959951	-6.31621	2.6806e-10	7.97139e-09	yes	6.40653	6.17492	12.2403	12.2337
BBS2	chr16:56518258-56554008	DMSO	SAHA	OK	2.83274	5.14923	0.862156	-6.31292	2.73811e-10	8.13567e-09	yes	2.99866	2.66683	4.56058	5.73788
GPR155	chr2:175296374-175351811	DMSO	SAHA	OK	0.275877	0.792227	1.52189	-6.30693	2.84628e-10	8.44624e-09	yes	0.262564	0.289192	0.726159	0.85776
DNM1P41	chr15:85045805-85060078	DMSO	SAHA	OK	6.05516	9.6982	0.679552	-6.29461	3.08169e-10	9.09367e-09	yes	5.5933	6.51646	9.24749	10.1486
KCNJ11	chr11:17406795-17410878	DMSO	SAHA	OK	2.2098	4.25431	0.945013	-6.29327	3.10854e-10	9.16969e-09	yes	2.00872	2.4056	3.61497	4.89332
ATP8A1	chr4:42410391-42659122	DMSO	SAHA	OK	0.0206803	0.442261	4.41857	-6.29193	3.1354e-10	9.23925e-09	yes	0.0240001	0.0173598	0.41913	0.465393
BIRC3	chr11:102188180-102210135	DMSO	SAHA	OK	0.073138	1.11477	3.92998	-6.28997	3.17526e-10	9.34041e-09	yes	0.0657364	0.0805538	1.00688	1.22365
IFT57	chr3:107879658-107941417	DMSO	SAHA	OK	2.82435	5.01417	0.828091	-6.28979	3.17892e-10	9.34793e-09	yes	2.84502	2.80368	5.26094	4.7674
GLTSCR2	chr19:48248792-48260323	DMSO	SAHA	OK	176.979	259.056	0.549689	-6.2895	3.18485e-10	9.36212e-09	yes	187.529	166.429	251.603	266.509
COX6B2	chr19:55861069-55866182	DMSO	SAHA	OK	0.93459	2.81376	1.59009	-6.27945	3.39773e-10	9.9498e-09	yes	1.02958	0.839603	2.42209	3.20543
LOC154761	chr7:143509060-143533810	DMSO	SAHA	OK	4.10488	7.15554	0.801721	-6.27776	3.43491e-10	1.00482e-08	yes	3.94904	4.26072	6.97767	7.33342
COL9A1	chr6:70925742-71012786	DMSO	SAHA	OK	0.134187	0.883682	2.71928	-6.27755	3.4395e-10	1.00547e-08	yes	0.180329	0.0880451	0.796124	0.971234
MMD	chr17:53469973-53499341	DMSO	SAHA	OK	3.75918	6.55657	0.802523	-6.27144	3.57721e-10	1.04248e-08	yes	3.87099	3.64738	6.2541	6.85905
LIFR	chr5:38475064-38595507	DMSO	SAHA	OK	0.684194	1.3735	1.00538	-6.26867	3.64141e-10	1.06009e-08	yes	0.762504	0.605496	1.30321	1.44389
PGCP	chr8:97657498-98155722	DMSO	SAHA	OK	8.70186	14.3329	0.719936	-6.26674	3.68694e-10	1.0726e-08	yes	9.06134	8.34238	14.3729	14.2929
TRIM27	chr6_ssto_hap7:211701-232682	DMSO	SAHA	OK	68.6992	100.066	0.542586	-6.26256	3.78714e-10	1.10061e-08	yes	68.3629	69.0355	91.5179	108.614
TRDMT1	chr10:17184981-17244070	DMSO	SAHA	OK	1.77376	2.95633	0.736993	-6.25687	3.92776e-10	1.13913e-08	yes	1.79446	1.75306	3.04467	2.86799
MALAT1	chr11:65265232-65273939	DMSO	SAHA	OK	85.295	126.708	0.570977	-6.24212	4.31681e-10	1.2453e-08	yes	84.6157	85.9743	121.184	132.232
CEBPB	chr20:48807375-48809212	DMSO	SAHA	OK	11.2048	17.9663	0.681168	-6.21641	5.08666e-10	1.45426e-08	yes	10.0663	12.3434	17.2503	18.6822
NOTCH2	chr1:120454175-120612317	DMSO	SAHA	OK	0.636922	1.70537	1.4209	-6.21611	5.09627e-10	1.45652e-08	yes	0.663779	0.610054	1.73265	1.67814
GRHL1	chr2:10091791-10142412	DMSO	SAHA	OK	2.40208	4.25852	0.826069	-6.21246	5.21621e-10	1.48978e-08	yes	2.47103	2.33313	4.2205	4.29655
ZNF572	chr8:125985538-125991630	DMSO	SAHA	OK	0.791675	1.88069	1.24828	-6.20175	5.58403e-10	1.58786e-08	yes	0.731138	0.852211	1.9228	1.83858
PTGES	chr9:132500614-132515344	DMSO	SAHA	OK	0.274839	1.5966	2.53834	-6.18704	6.13062e-10	1.73453e-08	yes	0.244832	0.304847	1.35884	1.83436
IRF2BP2	chr1:234740014-234745271	DMSO	SAHA	OK	11.7585	19.6269	0.739121	-6.18482	6.21726e-10	1.75668e-08	yes	11.9998	11.5167	20.1497	19.1043
LOC284385	chr19:9732157-9745538	DMSO	SAHA	OK	0.792894	2.40607	1.60148	-6.18399	6.25032e-10	1.76484e-08	yes	0.885499	0.700289	2.44841	2.36373
PLCG2	chr16:81812929-81991899	DMSO	SAHA	OK	0.924502	1.92284	1.05649	-6.1771	6.52882e-10	1.83856e-08	yes	0.945528	0.903476	1.9368	1.90889
ZDHHC8	chr22:20119363-20135530	DMSO	SAHA	OK	14.5336	21.4003	0.558244	-6.17489	6.6211e-10	1.86207e-08	yes	14.4605	14.7226	22.4016	20.4215
DGCR6L	chr22:20301760-20307628	DMSO	SAHA	OK	59.5484	87.9406	0.562467	-6.17021	6.82007e-10	1.91384e-08	yes	59.7768	59.3199	90.9422	84.9389
DIXDC1	chr11:111807926-111893307	DMSO	SAHA	OK	2.16218	3.61548	0.741701	-6.17018	6.82107e-10	1.91384e-08	yes	1.96053	2.36383	3.49083	3.74013
WWC3	chrX:9983794-10112518	DMSO	SAHA	OK	0.490032	1.07959	1.13954	-6.16943	6.85373e-10	1.92237e-08	yes	0.517506	0.462558	0.874479	1.2847
IER5	chr1:181057637-181059979	DMSO	SAHA	OK	28.8411	42.5637	0.561499	-6.16884	6.87937e-10	1.92892e-08	yes	28.0697	29.6124	40.3687	44.7587
ABLIM3	chr5:148521053-148639999	DMSO	SAHA	OK	0.0334042	0.637186	4.25361	-6.16832	6.90204e-10	1.93463e-08	yes	0.0465889	0.0202195	0.576294	0.698078
RHBDL3	chr17:30593194-30651680	DMSO	SAHA	OK	0.131314	0.613044	2.22297	-6.15995	7.27691e-10	2.03431e-08	yes	0.143938	0.118691	0.638877	0.587211
LDHD	chr16:75145757-75150670	DMSO	SAHA	OK	0.281917	1.54167	2.45115	-6.15851	7.3433e-10	2.05151e-08	yes	0.285269	0.278565	1.26262	1.82085
TUBB2A	chr6:3153901-3157783	DMSO	SAHA	OK	39.7627	58.8483	0.565583	-6.15711	7.40854e-10	2.06837e-08	yes	41.7835	37.7419	62.1806	55.5159
CCDC104	chr2:55746739-55772216	DMSO	SAHA	OK	28.8045	43.9121	0.608326	-6.15656	7.43413e-10	2.07414e-08	yes	29.6422	27.9667	42.9029	44.9213
FOXO1	chr13:41129800-41240734	DMSO	SAHA	OK	0.361028	0.913359	1.33907	-6.15252	7.62627e-10	2.12634e-08	yes	0.324593	0.397462	1.01222	0.814497
CAPN5	chr11:76777991-76837198	DMSO	SAHA	OK	0.151309	0.686385	2.18152	-6.15157	7.67174e-10	2.13761e-08	yes	0.176244	0.126374	0.585449	0.787321
PCYOX1L	chr5:148737569-148749221	DMSO	SAHA	OK	6.61543	10.7371	0.698701	-6.1492	7.78765e-10	2.16776e-08	yes	6.86065	6.37021	10.2924	11.1819
CMBL	chr5:10277706-10308168	DMSO	SAHA	OK	31.0011	44.9434	0.53579	-6.14653	7.91948e-10	2.203e-08	yes	31.2911	30.7112	47.0137	42.8732
TMEM51	chr1:15479027-15546974	DMSO	SAHA	OK	0.320147	1.66132	2.37552	-6.1451	7.9912e-10	2.22076e-08	yes	0.281687	0.358605	1.63149	1.69492
SYT3	chr19:51125233-51143092	DMSO	SAHA	OK	0.653189	2.95266	2.17644	-6.14482	8.00555e-10	2.22402e-08	yes	0.638471	0.669205	2.98443	2.92442
FGF5	chr4:81187741-81212171	DMSO	SAHA	OK	1.03524	2.37392	1.1973	-6.13325	8.61037e-10	2.38264e-08	yes	0.91843	1.14825	2.38499	2.36417
PNCK	chrX:152935187-152939816	DMSO	SAHA	OK	1.18708	3.5943	1.59829	-6.13063	8.75339e-10	2.41904e-08	yes	1.47577	0.897963	1.32	5.8703
ZNF420	chr19:37569381-37620651	DMSO	SAHA	OK	2.13362	3.9596	0.892056	-6.12594	9.01525e-10	2.48978e-08	yes	1.93452	2.33272	4.13857	3.78064
METRN	chr16:765172-767480	DMSO	SAHA	OK	9.52657	16.677	0.807833	-6.1234	9.16015e-10	2.52649e-08	yes	9.67951	9.37362	17.5553	15.7987
OSTF1	chr9:77703397-77762114	DMSO	SAHA	OK	14.2728	23.0655	0.692462	-6.11481	9.66714e-10	2.65851e-08	yes	14.287	14.2587	24.937	21.1939
DSP	chr6:7541869-7586946	DMSO	SAHA	OK	0.152357	0.487524	1.67802	-6.10961	9.98727e-10	2.73852e-08	yes	0.124489	0.192906	0.486672	0.495422
IGSF3	chr1:117117030-117210314	DMSO	SAHA	OK	5.82461	9.73964	0.741707	-6.10389	1.03517e-09	2.83384e-08	yes	5.59866	6.05056	9.7284	9.75239
BBS10	chr12:76738265-76742222	DMSO	SAHA	OK	5.82686	9.1933	0.657862	-6.09789	1.07476e-09	2.93747e-08	yes	5.63873	6.015	9.03473	9.35186
SPAG1	chr8:101170262-101254132	DMSO	SAHA	OK	0.412656	1.17081	1.50449	-6.09726	1.079e-09	2.94809e-08	yes	0.361933	0.46338	1.15217	1.18944
LYPD3	chr19:43964945-43969831	DMSO	SAHA	OK	0.170238	1.5274	3.16545	-6.08979	1.13059e-09	3.0811e-08	yes	0.192191	0.148285	1.53829	1.5165
S1PR5	chr19:10623417-10628668	DMSO	SAHA	OK	0.0843484	1.64904	4.28912	-6.08934	1.13375e-09	3.08871e-08	yes	0.11007	0.0586268	1.44486	1.82557
C11orf54	chr11:93474792-93496247	DMSO	SAHA	OK	10.2116	15.8976	0.638606	-6.07005	1.27871e-09	3.45685e-08	yes	10.1196	10.3036	15.2338	16.5615
SURF1	chr9:136218665-136223361	DMSO	SAHA	OK	26.3422	41.0756	0.640909	-6.06359	1.33113e-09	3.59053e-08	yes	26.9513	25.733	44.6283	37.523
RHOV	chr15:41164411-41166487	DMSO	SAHA	OK	1.55778	3.68197	1.24099	-6.0571	1.38598e-09	3.72538e-08	yes	1.26076	1.8548	3.31186	4.05209
FBXL2	chr3:33318933-33428757	DMSO	SAHA	OK	0.920296	2.16111	1.2316	-6.05571	1.39802e-09	3.75416e-08	yes	1.07897	0.754462	2.07017	2.26546
PMEL	chr12:56347888-56360496	DMSO	SAHA	OK	0.254741	2.71851	3.41571	-6.05368	1.41577e-09	3.79941e-08	yes	0.247542	0.267274	2.92409	2.51271
TMEM65	chr8:125323158-125384940	DMSO	SAHA	OK	1.84714	3.26601	0.822237	-6.05146	1.43537e-09	3.84591e-08	yes	1.92318	1.7711	3.40172	3.1303
CDC42EP1	chr22:37956470-37965410	DMSO	SAHA	OK	32.3836	47.3825	0.549089	-6.05059	1.44318e-09	3.86192e-08	yes	32.8452	31.9221	48.7878	45.9771
RECK	chr9:36036909-36124452	DMSO	SAHA	OK	0.0317867	0.599187	4.23651	-6.0493	1.45472e-09	3.88911e-08	yes	0.0304909	0.0330825	0.587935	0.610439
EXOC3L2	chr19:45715878-45737469	DMSO	SAHA	OK	9.49174	15.4173	0.699806	-6.04595	1.48529e-09	3.96456e-08	yes	9.3189	9.66457	16.1662	14.6684
ACOXL	chr2:111490149-111875799	DMSO	SAHA	OK	0.144539	1.05791	2.87169	-6.04303	1.51249e-09	4.0308e-08	yes	0.147881	0.141196	0.763984	1.35184
JAK3	chr19:17935592-17958841	DMSO	SAHA	OK	0.256095	0.747008	1.54445	-6.03755	1.56467e-09	4.15812e-08	yes	0.290816	0.221373	0.714037	0.77998
STXBP6	chr14:25281305-25519095	DMSO	SAHA	OK	0.206282	1.33225	2.69118	-6.03755	1.5647e-09	4.15812e-08	yes	0.237863	0.174701	1.1716	1.49291
PSME1	chr14:24605377-24610797	DMSO	SAHA	OK	63.9608	95.7135	0.581535	-6.03403	1.59923e-09	4.24054e-08	yes	65.4777	62.4441	96.8973	94.5293
TSC22D3	chrX:106956451-107019017	DMSO	SAHA	OK	0.418732	2.66106	2.6679	-6.03338	1.60561e-09	4.25213e-08	yes	0.357773	0.480797	2.22662	3.06979
HIST1H4E	chr6:26204872-26205249	DMSO	SAHA	OK	20.7476	42.9063	1.04824	-6.03196	1.61979e-09	4.2874e-08	yes	19.9789	21.5164	40.1122	45.7004
SUCNR1	chr3:151591430-151599876	DMSO	SAHA	OK	0	0.576637	1.79769e+308	1.79769e+308	1.62045e-09	4.2874e-08	yes	0	0	0.516479	0.636794
FAM89A	chr1:231154703-231175995	DMSO	SAHA	OK	22.4903	34.218	0.605454	-6.02632	1.67734e-09	4.43236e-08	yes	21.6976	23.2775	34.8908	33.5465
TMEM132A	chr11:60691912-60719257	DMSO	SAHA	OK	0.0536127	0.746613	3.79971	-6.02468	1.69447e-09	4.47483e-08	yes	0.0483941	0.0588137	0.724967	0.768026
TCN1	chr11:59620280-59634041	DMSO	SAHA	OK	0.277066	1.72034	2.63439	-6.02412	1.70028e-09	4.48876e-08	yes	0.329449	0.224683	1.60954	1.83114
C17orf99	chr17:76142433-76162364	DMSO	SAHA	OK	24.4453	38.2915	0.647468	-6.01986	1.74563e-09	4.60561e-08	yes	25.2308	23.6598	27.6303	48.9526
CREG1	chr1:167510250-167523056	DMSO	SAHA	OK	124.504	178.656	0.520992	-6.01851	1.76026e-09	4.64024e-08	yes	123.333	125.674	188.71	168.601
FGGY	chr1:59762624-60228402	DMSO	SAHA	OK	2.22456	4.87755	1.13264	-6.01636	1.78381e-09	4.69901e-08	yes	2.3819	2.06116	4.79851	4.95653
MTRNR2L8	chr11:10529433-10530723	DMSO	SAHA	OK	974.199	1446.03	0.569804	-6.01483	1.80075e-09	4.74216e-08	yes	966.628	981.771	1328.59	1563.46
MAP4K2	chr11:64556608-64570713	DMSO	SAHA	OK	3.6965	6.2479	0.757212	-6.01112	1.84249e-09	4.84299e-08	yes	3.87103	3.52197	6.08303	6.41276
TRO	chrX:54947248-54957865	DMSO	SAHA	OK	0.176749	1.56958	3.1506	-6.01087	1.8453e-09	4.84888e-08	yes	0.274368	0.1129	1.4479	1.69206
ABCA2	chr9:139901685-139931234	DMSO	SAHA	OK	3.79466	6.04161	0.670961	-6.00885	1.86848e-09	4.9052e-08	yes	4.16604	3.42345	5.16472	6.91858
SLC8A2	chr19:47931278-47975307	DMSO	SAHA	OK	0.171384	0.623872	1.86401	-6.00852	1.87221e-09	4.91195e-08	yes	0.18957	0.153198	0.689689	0.558055
ATP6AP1L	chr5:81601165-81614147	DMSO	SAHA	OK	2.45428	7.08599	1.52967	-6.00485	1.91505e-09	5.01655e-08	yes	2.54702	2.36154	5.64413	8.52785
MOBKL2C	chr1:47073386-47082563	DMSO	SAHA	OK	3.69294	6.29673	0.769835	-6.00409	1.92405e-09	5.037e-08	yes	2.9895	4.39544	6.14743	6.44607
TRIM63	chr1:26377797-26394121	DMSO	SAHA	OK	0.502789	1.89925	1.9174	-6.00352	1.93087e-09	5.05057e-08	yes	0.452334	0.553244	1.81024	1.98826
KIF1B	chr1:10270763-10441661	DMSO	SAHA	OK	6.38073	10.0702	0.658305	-6.00025	1.97019e-09	5.14662e-08	yes	6.27863	6.48307	10.2849	9.85487
LANCL3	chrX:37430821-37536750	DMSO	SAHA	OK	1.36476	3.61242	1.40432	-5.99997	1.97349e-09	5.15365e-08	yes	1.26525	1.46211	3.71584	3.51057
WFS1	chr4:6271576-6304992	DMSO	SAHA	OK	0.0981142	0.76043	2.95428	-5.99901	1.98521e-09	5.18265e-08	yes	0.0746827	0.121679	0.850072	0.670782
RASGEF1B	chr4:82348218-82393061	DMSO	SAHA	OK	0.185524	1.13076	2.60762	-5.99779	2.00018e-09	5.21851e-08	yes	0.155329	0.215719	1.0059	1.25563
CCDC116	chr22:21987085-21991616	DMSO	SAHA	OK	3.2191	5.81302	0.852628	-5.99613	2.02069e-09	5.26796e-08	yes	3.25916	3.17905	5.79954	5.82649
KLC4	chr6:43027371-43042833	DMSO	SAHA	OK	6.81782	12.601	0.886161	-5.98978	2.10125e-09	5.45692e-08	yes	7.31999	6.30806	10.9995	14.2259
HAPLN2	chr1:156589085-156595517	DMSO	SAHA	OK	0.754479	2.30775	1.61294	-5.98794	2.1252e-09	5.51572e-08	yes	0.798284	0.710674	2.23407	2.38144
FOS	chr14:75745480-75748937	DMSO	SAHA	OK	1.1248	2.69428	1.26023	-5.98551	2.15714e-09	5.59003e-08	yes	1.06699	1.18261	2.10218	3.28637
SH2D1B	chr1:162365055-162381928	DMSO	SAHA	OK	0.875768	2.14829	1.29457	-5.98493	2.16485e-09	5.60828e-08	yes	0.963231	0.788305	2.36296	1.93362
RCAN3	chr1:24829386-24862427	DMSO	SAHA	OK	0.228318	1.52282	2.73763	-5.98268	2.19491e-09	5.68072e-08	yes	0.214545	0.242092	1.31133	1.73431
NMUR1	chr2:232387870-232395182	DMSO	SAHA	OK	0.20444	0.87748	2.10169	-5.97917	2.24275e-09	5.8012e-08	yes	0.17762	0.23126	0.688025	1.06693
CAPG	chr2:85621870-85637676	DMSO	SAHA	OK	13.9822	22.1519	0.663841	-5.97838	2.25372e-09	5.8278e-08	yes	14.7415	13.2229	21.2078	23.0961
ABCB9	chr12:123405497-123451056	DMSO	SAHA	OK	1.32931	2.68986	1.01685	-5.97175	2.34727e-09	6.05485e-08	yes	1.34053	1.31811	2.97907	2.40044
UPK1A	chr19:36157714-36169367	DMSO	SAHA	OK	0.212016	2.17237	3.35703	-5.96913	2.38517e-09	6.147e-08	yes	0.31475	0.109281	1.41994	2.9248
LOC100507651	chr8:58131647-58145388	DMSO	SAHA	OK	0.587535	1.70195	1.53445	-5.96868	2.39177e-09	6.16214e-08	yes	0.595294	0.579776	1.13575	2.26815
ZNF780B	chr19:40534166-40562115	DMSO	SAHA	OK	1.9244	3.06603	0.671967	-5.9685	2.39441e-09	6.16331e-08	yes	1.79185	2.05694	2.94053	3.19153
PIGM	chr1:159997461-160001783	DMSO	SAHA	OK	4.8864	7.62404	0.641785	-5.96453	2.45346e-09	6.30567e-08	yes	4.54702	5.22577	8.12806	7.12002
C1orf97	chr1:211556096-211605877	DMSO	SAHA	OK	22.4495	36.8446	0.714771	-5.96179	2.49484e-09	6.40229e-08	yes	23.4441	21.4548	35.4232	38.266
SRD5A1	chr5:6633499-6669675	DMSO	SAHA	OK	7.19788	11.5784	0.685789	-5.96087	2.50892e-09	6.43647e-08	yes	6.77319	7.62256	12.2757	10.8811
C17orf108	chr17:26205339-26220409	DMSO	SAHA	OK	1.1964	3.26191	1.44701	-5.95928	2.53352e-09	6.49743e-08	yes	1.28095	1.11186	3.07032	3.45349
FPR3	chr19:52298410-52329334	DMSO	SAHA	OK	0.353372	1.29764	1.87663	-5.95923	2.53422e-09	6.49743e-08	yes	0.429893	0.27685	0.898052	1.69723
LOC100289211	chr1:146853913-146989699	DMSO	SAHA	OK	0.768003	1.76801	1.20295	-5.95453	2.60819e-09	6.6749e-08	yes	0.754077	0.781929	1.58225	1.95378
ANKRD13B	chr17:27920526-27948441	DMSO	SAHA	OK	4.83157	8.00962	0.729241	-5.95057	2.67213e-09	6.82915e-08	yes	4.72119	4.94196	8.38779	7.63146
C14orf128	chr14:32544624-32545905	DMSO	SAHA	OK	1.09853	3.33299	1.60124	-5.94255	2.80621e-09	7.14919e-08	yes	1.36989	0.827172	3.35871	3.30728
TC2N	chr14:92246266-92333880	DMSO	SAHA	OK	2.67251	4.58623	0.779112	-5.93634	2.9145e-09	7.40274e-08	yes	2.7973	2.54749	4.58514	4.58689
RNF122	chr8:33405272-33424643	DMSO	SAHA	OK	0.434088	1.69372	1.96413	-5.93401	2.9562e-09	7.50189e-08	yes	0.366239	0.501938	1.66905	1.71838
ZNF385A	chr12:54762919-54785083	DMSO	SAHA	OK	48.0019	70.2126	0.548639	-5.9315	3.00179e-09	7.61071e-08	yes	50.4021	45.6004	77.8584	62.5659
C1orf186	chr1:206238871-206288647	DMSO	SAHA	OK	2.56092	5.19032	1.01916	-5.9274	3.07764e-09	7.78933e-08	yes	2.71129	2.41056	4.16929	6.21135
TPPP	chr5:659976-693510	DMSO	SAHA	OK	0.308969	0.786305	1.34763	-5.92086	3.2027e-09	8.08853e-08	yes	0.330802	0.287135	0.810366	0.762243
PEX6	chr6:42928499-42946981	DMSO	SAHA	OK	15.2042	22.268	0.550502	-5.90661	3.49222e-09	8.76731e-08	yes	16.0478	14.3605	20.9944	23.5415
CALCOCO2	chr17:46908371-46942229	DMSO	SAHA	OK	22.0998	31.9667	0.532536	-5.89569	3.73108e-09	9.30665e-08	yes	21.84	22.3596	29.7647	34.1687
EPHX2	chr8:27348644-27402486	DMSO	SAHA	OK	17.8854	26.5964	0.57245	-5.89561	3.73294e-09	9.308e-08	yes	17.825	17.9458	25.53	27.6628
ABLIM1	chr10:116190868-116444414	DMSO	SAHA	OK	0.075801	0.401924	2.40663	-5.89508	3.74508e-09	9.33276e-08	yes	0.0966868	0.0603459	0.418282	0.383762
GIPC1	chr19:14588570-14606944	DMSO	SAHA	OK	5.48789	9.75855	0.830414	-5.892	3.81547e-09	9.48577e-08	yes	5.75491	5.22123	10.0426	9.47501
C19orf51	chr19:55670030-55678018	DMSO	SAHA	OK	14.1442	21.3698	0.595361	-5.89124	3.83301e-09	9.52136e-08	yes	14.1268	14.1616	21.9249	20.8146
FTH1P3	chr2:27604060-27632496	DMSO	SAHA	OK	231.69	382.053	0.721578	-5.89124	3.83317e-09	9.52136e-08	yes	242.161	221.218	372.104	392.001
LOC149837	chr20:5479217-5485242	DMSO	SAHA	OK	0.0436016	0.670814	3.94346	-5.88899	3.88555e-09	9.64297e-08	yes	0.0378816	0.0493216	0.651197	0.690432
CRIP3	chr6:43265997-43276530	DMSO	SAHA	OK	0.0768519	5.90511	6.26374	-5.88845	3.89842e-09	9.66923e-08	yes	0.0426482	0.111055	5.43065	6.37957
SLAMF7	chr1:160709076-160724601	DMSO	SAHA	OK	0.15906	0.926354	2.542	-5.88632	3.94888e-09	9.78288e-08	yes	0.124223	0.193896	0.891995	0.960713
RAPGEF2	chr4:160188997-160281301	DMSO	SAHA	OK	6.86766	10.0761	0.553041	-5.88369	4.01218e-09	9.93388e-08	yes	6.65682	7.07849	10.1708	9.98133
KCNAB1	chr3:155838336-156256927	DMSO	SAHA	OK	0.285889	0.936072	1.71117	-5.88164	4.06212e-09	1.00487e-07	yes	0.246642	0.325128	0.857542	1.0146
HIST1H2AM	chr6:27860476-27860963	DMSO	SAHA	OK	15.691	30.2298	0.946032	-5.87401	4.25377e-09	1.05012e-07	yes	17.1069	14.2751	28.7558	31.7038
RASAL2	chr1:178060642-178448648	DMSO	SAHA	OK	0.146353	0.560856	1.93818	-5.87054	4.34378e-09	1.07141e-07	yes	0.150762	0.142605	0.589847	0.531846
SCIN	chr7:12610202-12693228	DMSO	SAHA	OK	25.7653	37.7227	0.550001	-5.86882	4.38904e-09	1.08194e-07	yes	25.0454	26.4844	33.5875	41.8568
DYM	chr18:46570171-46987079	DMSO	SAHA	OK	10.7337	16.2737	0.600398	-5.86812	4.40774e-09	1.08591e-07	yes	10.0964	11.3709	15.7425	16.8049
C9orf95	chr9:77676115-77703133	DMSO	SAHA	OK	1.31938	5.46461	2.05026	-5.86437	4.50843e-09	1.1091e-07	yes	1.31299	1.32757	4.9144	6.01734
SLC1A4	chr2:65215578-65251000	DMSO	SAHA	OK	9.85657	14.6161	0.568396	-5.84997	4.91667e-09	1.20079e-07	yes	9.37881	10.3	14.2044	15.0274
GPR161	chr1:168053996-168105624	DMSO	SAHA	OK	0.584784	1.602	1.4539	-5.84607	5.03325e-09	1.22749e-07	yes	0.583902	0.585665	1.57673	1.62728
CRLF1	chr19:18704034-18717660	DMSO	SAHA	OK	0.407949	1.65708	2.02218	-5.83583	5.3524e-09	1.29931e-07	yes	0.380887	0.435011	1.25445	2.05971
PDE5A	chr4:120375937-120549981	DMSO	SAHA	OK	0.187329	0.754949	2.0108	-5.83469	5.38892e-09	1.30705e-07	yes	0.202599	0.171595	0.739653	0.769126
KCNC4	chr1:110753335-110776674	DMSO	SAHA	OK	0.662228	1.92403	1.53873	-5.83266	5.4549e-09	1.32192e-07	yes	0.629108	0.695348	1.87804	1.96398
TRPC1	chr3:142443265-142526729	DMSO	SAHA	OK	1.4398	2.62533	0.866634	-5.82852	5.59208e-09	1.35206e-07	yes	1.34482	1.53478	2.58526	2.6654
DYRK3	chr1:206808880-206822542	DMSO	SAHA	OK	18.461	30.3841	0.718839	-5.82681	5.64967e-09	1.36507e-07	yes	17.5606	19.3612	29.1963	31.5724
RBM47	chr4:40425271-40631883	DMSO	SAHA	OK	1.26542	2.8713	1.18209	-5.82678	5.65074e-09	1.36507e-07	yes	1.2709	1.25893	2.62223	3.12032
VSIG10L	chr19:51834794-51845378	DMSO	SAHA	OK	2.59458	4.38995	0.758703	-5.82671	5.65301e-09	1.36523e-07	yes	2.59753	2.59164	4.15676	4.62315
SLC37A1	chr21:43919741-44001550	DMSO	SAHA	OK	0.422825	1.24001	1.55222	-5.8257	5.68722e-09	1.37231e-07	yes	0.42176	0.42389	1.14679	1.33323
EFEMP1	chr2:56093096-56151298	DMSO	SAHA	OK	0.0875243	0.866572	3.30756	-5.81675	6.00026e-09	1.44331e-07	yes	0.0675513	0.107497	0.819219	0.914262
ELOVL3	chr10:103986142-103989344	DMSO	SAHA	OK	0.524821	2.27463	2.11573	-5.81613	6.02248e-09	1.44824e-07	yes	0.521519	0.528123	2.38226	2.167
HIVEP2	chr6:143072603-143266338	DMSO	SAHA	OK	0.0549622	0.254721	2.2124	-5.81434	6.08725e-09	1.46298e-07	yes	0.0572805	0.0526439	0.25743	0.252011
MYBL1	chr8:67474409-67525480	DMSO	SAHA	OK	0.116156	0.603835	2.37809	-5.8128	6.1438e-09	1.47574e-07	yes	0.11351	0.1229	0.648327	0.559727
NFATC4	chr14:24836144-24848810	DMSO	SAHA	OK	0.205117	0.803656	1.97013	-5.80415	6.46934e-09	1.5504e-07	yes	0.206724	0.203716	0.748287	0.858955
KLK8	chr19:51499263-51504958	DMSO	SAHA	OK	0.145493	3.37517	4.53594	-5.80397	6.47625e-09	1.55118e-07	yes	0.118931	0.172054	2.98637	3.77545
TANC2	chr17:60778674-61505067	DMSO	SAHA	OK	1.21557	1.94191	0.675842	-5.79244	6.93693e-09	1.65401e-07	yes	1.13102	1.30012	1.86837	2.01546
PLEKHF2	chr8:96145948-96168913	DMSO	SAHA	OK	17.3651	25.2661	0.541011	-5.78891	7.08436e-09	1.68584e-07	yes	17.4262	17.304	26.2643	24.268
HINT2	chr9:35812956-35815042	DMSO	SAHA	OK	35.4552	55.8523	0.655619	-5.78578	7.2178e-09	1.71517e-07	yes	36.8631	34.0473	56.979	54.7256
CYB5R1	chr1:202931000-202936404	DMSO	SAHA	OK	37.3456	54.1086	0.534919	-5.78214	7.37542e-09	1.74722e-07	yes	39.0732	35.618	59.1812	49.0359
HES1	chr3:193853930-193856401	DMSO	SAHA	OK	5.22092	9.20457	0.818046	-5.77556	7.66971e-09	1.81287e-07	yes	5.61357	4.82826	9.07901	9.33013
HIST2H2BE	chr1:149856009-149858232	DMSO	SAHA	OK	35.4477	50.7896	0.518842	-5.77291	7.79153e-09	1.84012e-07	yes	37.2464	33.649	52.6564	48.9229
TRERF1	chr6:42192668-42419783	DMSO	SAHA	OK	0.0227704	0.28489	3.64517	-5.77059	7.89941e-09	1.86299e-07	yes	0.0304418	0.0150991	0.306942	0.262838
CD53	chr1:111413820-111442558	DMSO	SAHA	OK	12.4919	20.8858	0.741532	-5.76049	8.38679e-09	1.97023e-07	yes	13.4014	11.5814	21.3225	20.4474
SLCO2B1	chr11:74862031-74917445	DMSO	SAHA	OK	2.15249	3.84209	0.835883	-5.75967	8.42777e-09	1.97876e-07	yes	2.31625	1.98873	3.88685	3.82636
ART5	chr11:3659735-3663546	DMSO	SAHA	OK	0.235889	2.1132	3.16325	-5.75927	8.44787e-09	1.98293e-07	yes	0.321485	0.159842	1.93976	2.29253
USH1G	chr17:72912175-72919351	DMSO	SAHA	OK	0.319022	0.981024	1.62063	-5.75654	8.58559e-09	2.01357e-07	yes	0.372646	0.265399	0.98031	0.981739
PDK3	chrX:24483343-24568583	DMSO	SAHA	OK	0.886055	2.79514	1.65745	-5.75545	8.64109e-09	2.02546e-07	yes	0.935762	0.835149	1.98743	3.60258
RLTPR	chr16:67679029-67694718	DMSO	SAHA	OK	0.333415	1.33026	1.99632	-5.74683	9.09306e-09	2.12374e-07	yes	0.315146	0.351692	1.43043	1.23009
SLC4A11	chr20:3208062-3219887	DMSO	SAHA	OK	0.196218	1.47966	2.91474	-5.74664	9.10326e-09	2.12554e-07	yes	0.200076	0.188052	1.68666	1.27271
PFKM	chr12:48499655-48540187	DMSO	SAHA	OK	17.8165	29.0756	0.706594	-5.74632	9.12084e-09	2.12905e-07	yes	18.2853	17.3464	29.6738	28.4785
ADCY9	chr16:4012649-4166186	DMSO	SAHA	OK	0.0638808	0.307721	2.26817	-5.73909	9.51867e-09	2.21457e-07	yes	0.0426385	0.0851232	0.33197	0.283472
PEX1	chr7:92116336-92157845	DMSO	SAHA	OK	9.39762	13.7508	0.549144	-5.73237	9.90365e-09	2.29592e-07	yes	9.25903	9.53621	14.0218	13.4797
MTMR11	chr1:149900542-149908791	DMSO	SAHA	OK	0.168628	1.05368	2.64353	-5.72884	1.01117e-08	2.34159e-07	yes	0.194499	0.146814	0.869417	1.25421
CRAT	chr9:131857072-131873070	DMSO	SAHA	OK	4.19346	8.20309	0.968026	-5.72737	1.01999e-08	2.36071e-07	yes	4.42746	3.95927	8.24953	8.16118
FLJ40504	chr17:26603011-26634408	DMSO	SAHA	OK	1.86719	3.83211	1.03727	-5.72738	1.01995e-08	2.36071e-07	yes	1.95646	1.77793	3.54226	4.12196
TDRD7	chr9:100174301-100258405	DMSO	SAHA	OK	3.18106	5.18216	0.704045	-5.72605	1.02795e-08	2.37849e-07	yes	3.38072	2.9814	5.20848	5.15584
SYNGAP1	chr6_ssto_hap7:4868092-4901710	DMSO	SAHA	OK	4.49005	6.73838	0.585668	-5.72399	1.04054e-08	2.40694e-07	yes	4.30932	4.67079	6.56065	6.91611
TEP1	chr14:20833825-20881579	DMSO	SAHA	OK	1.41697	2.23699	0.658748	-5.72275	1.04813e-08	2.42185e-07	yes	1.43516	1.39878	2.20981	2.26417
GPR162	chr12:6930962-6936583	DMSO	SAHA	OK	0.272667	2.41522	3.14694	-5.72184	1.05376e-08	2.43286e-07	yes	0.269192	0.276119	2.27736	2.54943
MACC1	chr7:20174278-20257013	DMSO	SAHA	OK	4.49104	6.55908	0.546445	-5.72056	1.06173e-08	2.44993e-07	yes	4.73627	4.24581	6.39552	6.72264
HIST1H2BF	chr6:26199786-26200216	DMSO	SAHA	OK	7.05973	18.2346	1.36899	-5.71842	1.0752e-08	2.47898e-07	yes	7.16315	6.95631	17.7695	18.6996
RCBTB1	chr13:50106081-50159719	DMSO	SAHA	OK	5.51765	8.41609	0.609096	-5.71558	1.09329e-08	2.5152e-07	yes	5.57085	5.46445	8.50024	8.33194
PHOSPHO1	chr17:47300731-47308128	DMSO	SAHA	OK	0.0836179	1.62483	4.28033	-5.71164	1.11891e-08	2.56993e-07	yes	0.121892	0.0453435	1.57535	1.67426
SCN1B	chr19:35521591-35531353	DMSO	SAHA	OK	0.604758	3.2474	2.42486	-5.7086	1.13908e-08	2.61272e-07	yes	0.58333	0.626242	3.05735	3.44115
TMC5	chr16:19422056-19510434	DMSO	SAHA	OK	0.84148	1.94128	1.20601	-5.70323	1.17561e-08	2.68992e-07	yes	0.907359	0.775602	1.77723	2.10499
PAEP	chr9:138453603-138458622	DMSO	SAHA	OK	2.39853	7.50974	1.64661	-5.70059	1.19397e-08	2.73045e-07	yes	3.10152	1.6968	7.50241	7.50794
C6orf225	chr6:112391859-112423993	DMSO	SAHA	OK	1.19561	3.02129	1.33741	-5.69954	1.2013e-08	2.74573e-07	yes	1.37929	1.01194	2.69549	3.3471
SVEP1	chr9:113127528-113342160	DMSO	SAHA	OK	0.354806	0.676196	0.93041	-5.69945	1.20194e-08	2.74646e-07	yes	0.354094	0.355519	0.655663	0.69673
PSMF1	chr20:1093905-1148426	DMSO	SAHA	OK	26.8403	38.0784	0.504575	-5.69868	1.20735e-08	2.75658e-07	yes	27.4733	26.2073	40.9901	35.1668
PRKCG	chr19:54385466-54410901	DMSO	SAHA	OK	0.078793	0.684395	3.11869	-5.69802	1.2121e-08	2.76668e-07	yes	0.0877592	0.0698268	0.614619	0.754171
GPSM3	chr6_ssto_hap7:3506268-3539573	DMSO	SAHA	OK	16.6117	25.5916	0.623468	-5.6936	1.24388e-08	2.8346e-07	yes	17.6646	15.5592	26.0684	25.1147
CYP4V2	chr4:187112673-187134617	DMSO	SAHA	OK	2.11412	3.51036	0.731564	-5.69295	1.24864e-08	2.84468e-07	yes	2.06478	2.16345	3.52304	3.49768
CTDSP2	chr12:58213709-58240747	DMSO	SAHA	OK	41.5025	58.4478	0.493948	-5.6928	1.24974e-08	2.84567e-07	yes	41.1548	41.8503	55.7233	61.1722
CD68	chr17:7482804-7485429	DMSO	SAHA	OK	15.2766	25.0596	0.714045	-5.69189	1.25641e-08	2.85776e-07	yes	17.246	13.3148	25.8336	24.2913
ZDHHC11	chr5:795719-851101	DMSO	SAHA	OK	0.654732	1.69297	1.37058	-5.68812	1.28444e-08	2.91368e-07	yes	0.78787	0.521594	1.68098	1.70496
PCDH10	chr4:134070469-134112732	DMSO	SAHA	OK	0.123349	0.988114	3.00193	-5.68158	1.33459e-08	3.0161e-07	yes	0.122698	0.134293	0.896126	1.08182
RMI2	chr16:11439310-11445617	DMSO	SAHA	OK	29.2158	42.8115	0.55125	-5.68009	1.34625e-08	3.04082e-07	yes	28.5739	29.8577	41.6397	43.9833
USP35	chr11:77899857-77925757	DMSO	SAHA	OK	2.32915	3.86012	0.728844	-5.67843	1.35934e-08	3.06629e-07	yes	2.42116	2.23714	3.79053	3.92972
DNM3	chr1:171810620-172381857	DMSO	SAHA	OK	0.0481141	0.318602	2.72723	-5.67847	1.35907e-08	3.06629e-07	yes	0.0474996	0.0487259	0.31422	0.322983
TCEAL4	chrX:102840418-102842655	DMSO	SAHA	OK	2.87755	8.69784	1.59582	-5.67415	1.39381e-08	3.1365e-07	yes	3.47539	2.26981	9.04645	8.35104
ENO3	chr17:4854383-4860426	DMSO	SAHA	OK	4.20092	9.48987	1.17568	-5.66746	1.44926e-08	3.25089e-07	yes	4.71059	3.68888	9.2497	9.72991
SNAI3	chr16:88729780-88753594	DMSO	SAHA	OK	3.18645	6.25371	0.972764	-5.66717	1.45171e-08	3.25552e-07	yes	3.27334	3.09955	5.92356	6.58386
ATP1B2	chr17:7554253-7561089	DMSO	SAHA	OK	5.40739	8.38875	0.633524	-5.66536	1.46714e-08	3.28663e-07	yes	5.44087	5.3739	8.62366	8.15385
RPL26	chr17:8280833-8286565	DMSO	SAHA	OK	1979.67	2834.38	0.517773	-5.6648	1.47193e-08	3.2956e-07	yes	2030.64	1928.7	2749.33	2919.42
C12orf75	chr12:105724413-105765296	DMSO	SAHA	OK	0.192441	1.70043	3.14341	-5.66457	1.4739e-08	3.29828e-07	yes	0.193215	0.191668	1.58665	1.81421
C9orf7	chr9:136325086-136335909	DMSO	SAHA	OK	1.19986	3.02705	1.33505	-5.66337	1.48429e-08	3.31888e-07	yes	1.32886	1.06973	3.00934	3.04365
PTGDS	chr9:139871955-139876194	DMSO	SAHA	OK	0.598147	3.45239	2.52902	-5.65856	1.52648e-08	3.40556e-07	yes	0.738454	0.45784	2.84014	4.06463
C12orf23	chr12:107349543-107367813	DMSO	SAHA	OK	15.236	21.9845	0.529001	-5.65692	1.54112e-08	3.43595e-07	yes	15.5263	14.9458	20.4711	23.498
TOR3A	chr1:179051111-179065129	DMSO	SAHA	OK	46.3764	65.6282	0.500925	-5.65666	1.54346e-08	3.43934e-07	yes	46.0558	46.697	69.9682	61.2883
LOC100505687	chr3:183165395-183173800	DMSO	SAHA	OK	12.1783	19.7286	0.695979	-5.64797	1.62358e-08	3.59983e-07	yes	11.6923	12.6499	20.9379	18.5152
SLC27A2	chr15:50474392-50528589	DMSO	SAHA	OK	12.9666	19.4478	0.584808	-5.64329	1.6683e-08	3.69512e-07	yes	12.9802	12.9532	19.1622	19.7293
FLJ20021	chr4:102268933-102270040	DMSO	SAHA	OK	0.359573	3.3154	3.20483	-5.63285	1.77257e-08	3.91067e-07	yes	0.435583	0.283563	3.01097	3.61984
REPS2	chrX:16964813-17171403	DMSO	SAHA	OK	0.0870383	0.341391	1.9717	-5.6315	1.78651e-08	3.93937e-07	yes	0.0979871	0.076068	0.361585	0.321181
GRAMD2	chr15:72452146-72490136	DMSO	SAHA	OK	0.046452	0.660255	3.82921	-5.62738	1.82965e-08	4.03135e-07	yes	0.0207747	0.0721293	0.559305	0.761204
PALM	chr19:708952-748330	DMSO	SAHA	OK	2.52248	5.13897	1.02663	-5.62561	1.8485e-08	4.06862e-07	yes	2.84773	2.19647	4.35316	5.92483
CDT1	chr16:88870185-88875666	DMSO	SAHA	OK	43.7913	61.5994	0.492273	-5.62451	1.8604e-08	4.09269e-07	yes	45.3573	42.2253	58.9608	64.2381
GALT	chr9:34646634-34650573	DMSO	SAHA	OK	8.49452	14.0082	0.721665	-5.62259	1.88118e-08	4.13516e-07	yes	9.25306	7.73598	14.2711	13.7452
CCNG2	chr4:78078356-78091213	DMSO	SAHA	OK	0.786711	1.50259	0.933545	-5.6215	1.89304e-08	4.15475e-07	yes	0.633013	0.940409	1.2578	1.74738
NLRC5	chr16:57023409-57117436	DMSO	SAHA	OK	0.0156846	0.343143	4.45139	-5.62126	1.89571e-08	4.15953e-07	yes	0.0145407	0.0168284	0.246874	0.439412
EML5	chr14:89081173-89259096	DMSO	SAHA	OK	0.189385	0.518706	1.45359	-5.61187	2.00154e-08	4.37468e-07	yes	0.174957	0.203814	0.522618	0.514795
TTC21A	chr3:39149151-39180394	DMSO	SAHA	OK	0.139692	0.688465	2.30113	-5.59714	2.17918e-08	4.73965e-07	yes	0.190036	0.0926408	0.707533	0.663754
MT1E	chr16:56659584-56661024	DMSO	SAHA	OK	0.350562	7.31634	4.38338	-5.58409	2.34927e-08	5.08732e-07	yes	0.424667	0.276457	4.32603	10.3066
HIST1H3B	chr6:26031816-26032288	DMSO	SAHA	OK	11.5976	23.6987	1.03098	-5.58104	2.39085e-08	5.17337e-07	yes	13.2788	9.91644	24.9386	22.4588
FOSL2	chr2:28615778-28637516	DMSO	SAHA	OK	0.25827	0.802211	1.6351	-5.57658	2.45299e-08	5.29428e-07	yes	0.237163	0.279377	0.88133	0.723092
EPAS1	chr2:46524540-46613842	DMSO	SAHA	OK	2.3032	3.70317	0.685119	-5.57557	2.46724e-08	5.31867e-07	yes	2.46296	2.14345	3.89001	3.51633
JAG1	chr20:10618331-10654694	DMSO	SAHA	OK	0.0355323	0.33069	3.21828	-5.57555	2.46745e-08	5.31867e-07	yes	0.0277337	0.0433309	0.347095	0.314285
MAGEA8	chrX:149009940-149014609	DMSO	SAHA	OK	2.02413	4.28806	1.08302	-5.57465	2.48031e-08	5.34231e-07	yes	2.12326	1.92616	4.01491	4.56121
FOXN3	chr14:89622515-90085494	DMSO	SAHA	OK	0.250422	0.827992	1.72525	-5.57346	2.49725e-08	5.37331e-07	yes	0.269824	0.232015	0.819613	0.836074
C6orf124	chr6:168224569-168227476	DMSO	SAHA	OK	0.814252	2.00411	1.29941	-5.57114	2.53074e-08	5.4426e-07	yes	0.775117	0.853386	1.77416	2.23406
DOCK6	chr19:11309970-11373157	DMSO	SAHA	OK	2.20695	3.47853	0.656421	-5.56903	2.56164e-08	5.50205e-07	yes	2.3605	2.05341	3.27283	3.68422
CST3	chr20:23614293-23618574	DMSO	SAHA	OK	50.4902	74.4264	0.559811	-5.5675	2.58416e-08	5.54761e-07	yes	48.5255	52.455	74.1321	74.7208
AAK1	chr2:69685126-69870977	DMSO	SAHA	OK	0.972064	1.47081	0.597484	-5.56301	2.65167e-08	5.68242e-07	yes	1.01728	0.926845	1.50406	1.43755
EML6	chr2:54952148-55199156	DMSO	SAHA	OK	0.0971031	0.345234	1.82999	-5.56247	2.65981e-08	5.69696e-07	yes	0.0922716	0.101935	0.338751	0.351717
RHOQ	chr2:46769866-46844251	DMSO	SAHA	OK	9.13948	14.1906	0.634748	-5.56123	2.67886e-08	5.73051e-07	yes	9.19661	9.08286	14.1034	14.2776
ARSD	chrX:2822010-2847416	DMSO	SAHA	OK	0.13339	0.503941	1.9176	-5.55938	2.70732e-08	5.78259e-07	yes	0.153544	0.113237	0.487911	0.519971
BBS9	chr7:33169151-33645680	DMSO	SAHA	OK	0.609409	1.89198	1.63442	-5.55473	2.7804e-08	5.92819e-07	yes	0.643636	0.576549	1.94817	1.84188
SERPINI1	chr3:167453431-167543357	DMSO	SAHA	OK	9.10619	14.7344	0.694272	-5.55283	2.81089e-08	5.98715e-07	yes	9.71924	8.49992	13.1309	16.3399
IL1R1	chr2:102770401-102796334	DMSO	SAHA	OK	1.28469	2.24991	0.808453	-5.55084	2.84307e-08	6.04807e-07	yes	1.38683	1.18255	2.02565	2.47418
IDS	chrX:148560294-148586884	DMSO	SAHA	OK	7.65606	14.2595	0.897248	-5.5472	2.90284e-08	6.16745e-07	yes	7.76321	7.54571	14.5851	13.9332
LRRK1	chr15:101459459-101610317	DMSO	SAHA	OK	0.0253437	0.255191	3.33188	-5.54358	2.96347e-08	6.28995e-07	yes	0.0431896	0.00749769	0.219984	0.290399
ARL8B	chr3:5163929-5222601	DMSO	SAHA	OK	60.4465	84.2232	0.478559	-5.54026	3.02016e-08	6.39745e-07	yes	59.9535	60.9396	87.8358	80.6106
NEK9	chr14:75548817-75593778	DMSO	SAHA	OK	15.0405	21.1723	0.493324	-5.53963	3.03104e-08	6.41563e-07	yes	15.3384	14.7426	20.8526	21.4919
PARD6B	chr20:49348080-49370278	DMSO	SAHA	OK	2.12992	3.49661	0.715156	-5.5383	3.0543e-08	6.46162e-07	yes	2.05432	2.20552	3.55179	3.44143
KIAA0930	chr22:45588122-45636650	DMSO	SAHA	OK	2.02026	3.21548	0.670493	-5.53633	3.08881e-08	6.52808e-07	yes	2.01714	2.02338	3.35289	3.07807
ACAP1	chr17:7239847-7254793	DMSO	SAHA	OK	1.65005	3.18553	0.949024	-5.53345	3.13984e-08	6.62267e-07	yes	1.65668	1.64342	2.81611	3.55496
GBP5	chr1:89724633-89738544	DMSO	SAHA	OK	1.17518	2.33218	0.988791	-5.53102	3.18367e-08	6.70508e-07	yes	1.11954	1.2273	2.33657	2.32774
KANK1	chr9:504702-746103	DMSO	SAHA	OK	0.11761	0.493881	2.07016	-5.52411	3.31155e-08	6.96745e-07	yes	0.132057	0.103162	0.389161	0.598602
JMY	chr5:78531924-78623038	DMSO	SAHA	OK	1.97675	3.02479	0.613703	-5.52268	3.33865e-08	7.02096e-07	yes	1.66525	2.28825	2.83811	3.21148
SLC23A2	chr20:4833001-4990939	DMSO	SAHA	OK	2.42095	3.72315	0.62095	-5.52044	3.38149e-08	7.10399e-07	yes	2.41291	2.429	3.81924	3.62706
ARHGAP4	chrX:153172829-153191714	DMSO	SAHA	OK	14.3141	20.3655	0.508689	-5.51588	3.47048e-08	7.28189e-07	yes	15.144	13.4841	18.1126	22.6189
SPOCD1	chr1:32256024-32281580	DMSO	SAHA	OK	0.183838	0.680136	1.88739	-5.50825	3.62423e-08	7.58376e-07	yes	0.208966	0.158709	0.551184	0.809088
AMH	chr19:2249112-2252072	DMSO	SAHA	OK	6.17786	9.91111	0.681939	-5.50747	3.64026e-08	7.61541e-07	yes	6.42538	5.93962	9.97292	9.85475
EFHC1	chr6:52284993-52360583	DMSO	SAHA	OK	2.42422	4.2142	0.797739	-5.50669	3.6565e-08	7.64371e-07	yes	2.34492	2.50131	4.35302	4.07599
KIAA1826	chr11:105878628-105892954	DMSO	SAHA	OK	6.29282	9.34885	0.571082	-5.50636	3.66321e-08	7.65585e-07	yes	6.36902	6.21663	9.77954	8.91817
ELK3	chr12:96588206-96661606	DMSO	SAHA	OK	1.34426	2.85615	1.08727	-5.5031	3.73172e-08	7.78939e-07	yes	1.30146	1.38705	2.93685	2.77545
ZSWIM6	chr5:60628099-60841999	DMSO	SAHA	OK	1.0732	1.89052	0.816868	-5.50264	3.74148e-08	7.80784e-07	yes	1.17435	0.972043	1.93803	1.843
DCST2	chr1:154991002-155006257	DMSO	SAHA	OK	0.0918095	0.841034	3.19545	-5.5025	3.74439e-08	7.81196e-07	yes	0.0579241	0.125695	0.64275	1.03932
ACHE	chr7:100487614-100493541	DMSO	SAHA	OK	5.58718	10.055	0.847714	-5.50243	3.74587e-08	7.81312e-07	yes	5.42075	5.73299	10.9583	9.15267
TMEM141	chr9:139685776-139687769	DMSO	SAHA	OK	61.3744	88.378	0.52605	-5.50235	3.74769e-08	7.81499e-07	yes	62.1796	60.5691	85.0643	91.6916
VPS16	chr20:2821372-3019315	DMSO	SAHA	OK	12.7849	22.2454	0.799066	-5.5016	3.76365e-08	7.84633e-07	yes	13.3586	12.2271	23.0035	21.5229
ZNF217	chr20:52183609-52199636	DMSO	SAHA	OK	8.8612	12.6566	0.514311	-5.49979	3.80245e-08	7.91942e-07	yes	9.12512	8.59728	12.0117	13.3014
RALA	chr7:39663151-39747723	DMSO	SAHA	OK	25.5703	36.0933	0.497262	-5.48806	4.06367e-08	8.44678e-07	yes	26.0447	25.096	39.12	33.0667
BTN3A1	chr6:26402464-26415444	DMSO	SAHA	OK	0.772853	2.31778	1.58448	-5.48746	4.07757e-08	8.46943e-07	yes	0.82871	0.715976	2.15719	2.47587
B3GNT5	chr3:182895830-183145855	DMSO	SAHA	OK	9.85034	14.4282	0.550644	-5.4853	4.12767e-08	8.56506e-07	yes	9.52716	10.1735	14.9187	13.9377
WBSCR27	chr7:73248920-73256855	DMSO	SAHA	OK	0.352165	2.57985	2.87297	-5.48511	4.1321e-08	8.57216e-07	yes	0.397577	0.306752	2.08932	3.07038
NEURL	chr10:105253734-105352309	DMSO	SAHA	OK	0.0689748	0.461474	2.74211	-5.48341	4.17203e-08	8.65074e-07	yes	0.0702233	0.0677262	0.528001	0.394947
ZNF211	chr19:58144534-58154147	DMSO	SAHA	OK	4.04189	7.22366	0.837701	-5.48322	4.17653e-08	8.65582e-07	yes	3.77201	4.29603	7.22479	7.2219
PCBP4	chr3:51989329-52001482	DMSO	SAHA	OK	2.30518	5.09375	1.14385	-5.48139	4.22008e-08	8.73751e-07	yes	2.39781	2.21456	5.24336	4.94559
TMEM25	chr11:118401802-118436791	DMSO	SAHA	OK	0.697496	2.29115	1.71582	-5.4743	4.39252e-08	9.0745e-07	yes	0.774887	0.580404	2.32866	2.25116
OAZ2	chr15:64979772-64995462	DMSO	SAHA	OK	30.837	43.7947	0.506096	-5.46907	4.5241e-08	9.32018e-07	yes	30.8571	30.8169	45.7778	41.8117
ROBO3	chr11:124735304-124751370	DMSO	SAHA	OK	0.138718	0.543405	1.96987	-5.46904	4.52468e-08	9.32018e-07	yes	0.162226	0.11521	0.423875	0.662934
AGPAT4	chr6:161551056-161695107	DMSO	SAHA	OK	4.27501	6.24173	0.546019	-5.4665	4.59018e-08	9.44818e-07	yes	4.14597	4.40404	6.30112	6.18234
ARHGEF17	chr11:73019662-73080425	DMSO	SAHA	OK	0.0226297	0.242953	3.42439	-5.46509	4.62666e-08	9.51632e-07	yes	0.0379409	0.00731836	0.202452	0.283453
ZNF711	chrX:84498996-84528368	DMSO	SAHA	OK	1.83757	3.10197	0.755387	-5.45993	4.76335e-08	9.77603e-07	yes	1.60261	2.07253	2.94472	3.25923
FAHD2B	chr2:97749322-97760582	DMSO	SAHA	OK	25.5735	37.5763	0.555171	-5.45844	4.80332e-08	9.85328e-07	yes	26.0627	25.0844	38.753	36.3995
PGAP1	chr2:197697727-197791454	DMSO	SAHA	OK	0.174764	0.407635	1.22187	-5.45498	4.89785e-08	1.00302e-06	yes	0.172995	0.176533	0.445028	0.370241
GXYLT2	chr3:72937384-73024522	DMSO	SAHA	OK	1.05098	2.73348	1.37901	-5.4535	4.93879e-08	1.01066e-06	yes	0.813821	1.28813	2.68215	2.78482
RPL13AP20	chr12:13028410-13029070	DMSO	SAHA	OK	406.943	563.873	0.470542	-5.45309	4.95015e-08	1.01274e-06	yes	423.207	390.68	545.034	582.711
EIF3L	chr22:38245378-38284789	DMSO	SAHA	OK	168.953	235.398	0.478486	-5.44668	5.13196e-08	1.0474e-06	yes	172.614	165.291	229.939	240.858
L3MBTL3	chr6:130339727-130462594	DMSO	SAHA	OK	1.99657	4.02316	1.01081	-5.43697	5.41937e-08	1.10127e-06	yes	1.93986	2.04635	3.96004	4.08631
CHCHD6	chr3:126423117-126679244	DMSO	SAHA	OK	11.0659	18.3326	0.728294	-5.43681	5.42443e-08	1.10203e-06	yes	11.627	10.5048	17.2034	19.4619
ZNF548	chr19:57901217-57913919	DMSO	SAHA	OK	1.55345	2.65435	0.772879	-5.43123	5.59669e-08	1.13376e-06	yes	1.51058	1.59618	2.46862	2.8389
ADRB2	chr5:148206155-148208197	DMSO	SAHA	OK	0.0675007	1.05092	3.96061	-5.43064	5.61512e-08	1.13694e-06	yes	0.104706	0.0302949	1.2317	0.870145
WASF1	chr6:110421021-110501207	DMSO	SAHA	OK	7.21295	11.6928	0.696959	-5.43033	5.62494e-08	1.13866e-06	yes	6.99841	7.41679	12.2169	11.1702
SH2D1A	chrX:123480131-123507010	DMSO	SAHA	OK	0.27122	1.05205	1.95566	-5.42506	5.79363e-08	1.17028e-06	yes	0.264509	0.277928	0.949846	1.15424
CDIPT	chr16:29869677-29874578	DMSO	SAHA	OK	20.711	29.9057	0.53002	-5.42109	5.92359e-08	1.19482e-06	yes	21.3	20.1221	31.8357	27.9757
TGM2	chr20:36756863-36793700	DMSO	SAHA	OK	39.1382	65.9939	0.753754	-5.42023	5.95223e-08	1.20031e-06	yes	39.3247	38.944	65.9457	66.0292
SLC9A5	chr16:67282854-67306094	DMSO	SAHA	OK	1.39062	2.50075	0.846627	-5.41937	5.98079e-08	1.20521e-06	yes	1.41713	1.36411	2.37298	2.62851
ASPHD2	chr22:26825279-26840978	DMSO	SAHA	OK	0.317314	0.953619	1.5875	-5.41866	6.00474e-08	1.20917e-06	yes	0.33015	0.304479	1.08103	0.826213
DNM1P35	chr15:76025202-76032502	DMSO	SAHA	OK	0.827304	1.43732	0.796894	-5.41365	6.17523e-08	1.24054e-06	yes	0.912372	0.742235	1.45054	1.4241
SBF2	chr11:9776316-10315754	DMSO	SAHA	OK	1.1673	1.98718	0.76755	-5.41049	6.28516e-08	1.26082e-06	yes	1.13645	1.19926	1.90786	2.06681
ZNF251	chr8:145946293-145980970	DMSO	SAHA	OK	2.83343	4.70396	0.731325	-5.40998	6.30324e-08	1.26415e-06	yes	3.12406	2.54281	4.69622	4.71171
MMP9	chr20:44637546-44645200	DMSO	SAHA	OK	0.0787742	0.848738	3.42952	-5.40893	6.34032e-08	1.27008e-06	yes	0.105313	0.0522352	0.788189	0.909286
IRGM	chr5:150226084-150228231	DMSO	SAHA	OK	1.03251	2.59846	1.3315	-5.40063	6.6406e-08	1.32708e-06	yes	0.89463	1.17038	2.66133	2.53559
TMEM14B	chr6:10747994-10757214	DMSO	SAHA	OK	270.37	397.464	0.555891	-5.39942	6.68565e-08	1.33545e-06	yes	274.584	266.15	411.607	383.325
DHDH	chr19:49436938-49448226	DMSO	SAHA	OK	2.06389	4.85841	1.23512	-5.39804	6.73729e-08	1.34481e-06	yes	2.41365	1.71413	4.5503	5.16652
2015-09-06	chrX:118749687-118827333	DMSO	SAHA	OK	22.8254	35.5496	0.639191	-5.39226	6.95755e-08	1.38681e-06	yes	22.5927	23.0525	34.5138	36.6094
C6orf1	chr6:34214156-34216904	DMSO	SAHA	OK	22.3187	37.6488	0.754351	-5.38772	7.1359e-08	1.42102e-06	yes	23.4074	21.2249	39.3987	35.8953
CCDC151	chr19:11531271-11545980	DMSO	SAHA	OK	0.0612016	0.974801	3.99347	-5.38538	7.22915e-08	1.43925e-06	yes	0.0655265	0.0568768	0.798628	1.15097
HACE1	chr6:105175967-105307794	DMSO	SAHA	OK	3.30951	5.10764	0.626041	-5.38411	7.2803e-08	1.44875e-06	yes	3.5877	3.03132	4.7833	5.43199
ZC3H10	chr12:56512029-56516278	DMSO	SAHA	OK	2.83854	4.98442	0.812276	-5.38319	7.31791e-08	1.45463e-06	yes	3.17907	2.498	5.07687	4.89197
IQGAP3	chr1:156495196-156542396	DMSO	SAHA	OK	7.29878	10.3968	0.510408	-5.37785	7.53822e-08	1.495e-06	yes	7.25128	7.34628	9.86608	10.9275
NPDC1	chr9:139933908-139940676	DMSO	SAHA	OK	0.783924	2.2835	1.54246	-5.37553	7.6357e-08	1.51306e-06	yes	0.726754	0.841094	2.13287	2.43413
FILIP1L	chr3:99273152-99897476	DMSO	SAHA	OK	1.64002	4.118	1.32823	-5.37384	7.70762e-08	1.52588e-06	yes	1.6928	1.58708	4.24979	3.98621
POLM	chr7:44111846-44122129	DMSO	SAHA	OK	2.00656	3.60075	0.843577	-5.37269	7.75693e-08	1.53492e-06	yes	2.20387	1.80924	3.67092	3.53059
ADRBK2	chr22:25960860-26125258	DMSO	SAHA	OK	1.39652	2.18845	0.64807	-5.37037	7.85755e-08	1.55236e-06	yes	1.34968	1.44336	2.21071	2.16619
CR1	chr1:207669472-207815110	DMSO	SAHA	OK	0.774368	1.32697	0.777039	-5.36775	7.9726e-08	1.57391e-06	yes	0.821119	0.727618	1.29945	1.35448
SDC1	chr2:20400557-20425194	DMSO	SAHA	OK	0.158528	0.724456	2.19216	-5.36104	8.27429e-08	1.62852e-06	yes	0.149838	0.167218	0.654163	0.795999
RCOR2	chr11:63678692-63684316	DMSO	SAHA	OK	1.81909	3.33562	0.874742	-5.35588	8.51399e-08	1.67258e-06	yes	1.72407	1.91411	2.97576	3.69548
SV2A	chr1:149874871-149889434	DMSO	SAHA	OK	0.101928	0.479722	2.23464	-5.35353	8.62539e-08	1.69249e-06	yes	0.0914294	0.112427	0.498953	0.46049
TPM4	chr19:16178316-16213813	DMSO	SAHA	OK	21.5323	30.6474	0.509259	-5.34536	9.02396e-08	1.76455e-06	yes	23.0889	19.9757	31.0606	30.2341
KLC3	chr19:45843997-45873845	DMSO	SAHA	OK	2.98962	7.32616	1.29309	-5.33315	9.65259e-08	1.88051e-06	yes	3.19559	2.77922	7.28037	7.37226
ZNF184	chr6:27418520-27440897	DMSO	SAHA	OK	6.70267	10.0165	0.579567	-5.33008	9.81721e-08	1.90949e-06	yes	6.57458	6.83076	9.88992	10.143
SLC25A30	chr13:45967453-45992516	DMSO	SAHA	OK	3.53856	5.53243	0.644748	-5.3287	9.89158e-08	1.92263e-06	yes	3.37986	3.69727	5.72713	5.33772
LRRC61	chr7:149944300-150035245	DMSO	SAHA	OK	18.8859	33.0103	0.805604	-5.32768	9.94775e-08	1.93266e-06	yes	19.6147	18.1559	31.7981	34.2227
CDKN2D	chr19:10677137-10679655	DMSO	SAHA	OK	4.89039	9.07067	0.891261	-5.32564	1.00596e-07	1.95101e-06	yes	4.83987	4.93992	9.00424	9.13627
ATP11B	chr3:182511290-182639421	DMSO	SAHA	OK	19.37	26.6712	0.461459	-5.32359	1.01739e-07	1.97071e-06	yes	18.2923	20.4477	26.02	27.3224
C2CD4C	chr19:405442-409170	DMSO	SAHA	OK	0.0846716	0.604026	2.83466	-5.32095	1.03228e-07	1.99725e-06	yes	0.0549246	0.114419	0.527538	0.680513
SLC17A7	chr19:49932654-49944808	DMSO	SAHA	OK	5.53091	8.44281	0.610208	-5.32035	1.03565e-07	2.00332e-06	yes	5.80884	5.25298	8.78179	8.10384
TTC33	chr5:40711677-40756072	DMSO	SAHA	OK	3.82075	5.68519	0.573352	-5.31925	1.04199e-07	2.01465e-06	yes	3.66625	3.97524	5.76679	5.60359
GAL3ST1	chr22:30950623-30960876	DMSO	SAHA	OK	0.304699	1.31577	2.11046	-5.31781	1.05022e-07	2.03011e-06	yes	0.363796	0.245602	1.05884	1.57271
NCRNA00173	chr12:116971226-116974318	DMSO	SAHA	OK	1.46089	7.90411	2.43576	-5.31397	1.07264e-07	2.06965e-06	yes	1.93976	0.982024	5.67605	10.1322
C11orf80	chr11:66512206-66614003	DMSO	SAHA	OK	4.56343	8.21948	0.848928	-5.31267	1.08029e-07	2.08347e-06	yes	4.65087	4.47599	8.26617	8.17279
COPA	chr1:160258376-160328742	DMSO	SAHA	OK	56.2615	77.5176	0.462377	-5.31183	1.08529e-07	2.09215e-06	yes	56.4239	56.0988	74.8585	80.1771
LOC285696	chr5:17130136-17217531	DMSO	SAHA	OK	0.900532	1.83207	1.02462	-5.30991	1.0968e-07	2.11242e-06	yes	0.761017	1.04005	1.8381	1.82604
ZNF334	chr20:45129706-45142194	DMSO	SAHA	OK	0.172043	0.803858	2.22417	-5.30869	1.10413e-07	2.12348e-06	yes	0.170953	0.173123	0.735964	0.871685
RASSF6	chr4:74438861-74486340	DMSO	SAHA	OK	0.0478564	0.519789	3.44114	-5.30777	1.10977e-07	2.13205e-06	yes	0.0157851	0.0799271	0.45709	0.58054
E2F1	chr20:32263291-32274210	DMSO	SAHA	OK	16.7925	23.8241	0.504611	-5.30318	1.13805e-07	2.18241e-06	yes	18.1583	15.4267	23.1243	24.524
RSU1	chr10:16632616-16859453	DMSO	SAHA	OK	10.1149	14.526	0.522162	-5.30242	1.1428e-07	2.19101e-06	yes	10.1534	10.0765	15.479	13.5733
GATA4	chr8:11561716-11617509	DMSO	SAHA	OK	0.0273908	0.643932	4.55515	-5.30221	1.14409e-07	2.19298e-06	yes	0.0200226	0.034759	0.735739	0.552126
LOC150935	chr2:240684553-240722356	DMSO	SAHA	OK	0.86661	2.99768	1.79039	-5.30097	1.15191e-07	2.20697e-06	yes	0.808701	0.924519	2.98525	3.0101
PLCB4	chr20:9049700-9461462	DMSO	SAHA	OK	0.190227	0.617728	1.69925	-5.29328	1.20144e-07	2.29406e-06	yes	0.246648	0.133805	0.568016	0.667973
METTL7B	chr12:56075329-56106089	DMSO	SAHA	OK	0.0567535	2.59466	5.51469	-5.29228	1.20802e-07	2.30454e-06	yes	0.0493067	0.0641974	2.61904	2.57028
IGFBP5	chr2:217536827-217560272	DMSO	SAHA	OK	0.0248216	0.288764	3.54022	-5.28909	1.22924e-07	2.34238e-06	yes	0.0265756	0.0230676	0.228181	0.349348
FLJ43663	chr7:130628918-130793562	DMSO	SAHA	OK	1.17249	2.43275	1.05302	-5.28724	1.24178e-07	2.36414e-06	yes	1.18064	1.15127	2.6955	2.18131
SCN8A	chr12:51985019-52202299	DMSO	SAHA	OK	0.0920048	0.348882	1.92296	-5.28561	1.25289e-07	2.38208e-06	yes	0.11395	0.0700598	0.320221	0.373045
SCRT2	chr20:642239-656823	DMSO	SAHA	OK	0.0751835	0.517859	2.78407	-5.28407	1.26347e-07	2.40003e-06	yes	0.0760776	0.0742894	0.532807	0.50291
KRT79	chr12:53215230-53228077	DMSO	SAHA	OK	0.322921	1.21307	1.90941	-5.28378	1.26543e-07	2.4032e-06	yes	0.361749	0.284093	1.21583	1.21031
ZNF772	chr19:57980953-57988938	DMSO	SAHA	OK	0.603315	1.18765	0.977122	-5.28335	1.26843e-07	2.40837e-06	yes	0.559599	0.647032	1.18866	1.18656
SLC6A8	chrX:152953751-152962048	DMSO	SAHA	OK	62.1938	93.5942	0.589649	-5.28138	1.28212e-07	2.43217e-06	yes	61.6832	62.7033	59.1618	128.026
SPINT1	chr15:41136245-41149853	DMSO	SAHA	OK	1.6318	3.81517	1.22528	-5.28102	1.28464e-07	2.4364e-06	yes	1.72113	1.54136	3.93377	3.69733
IFIH1	chr2:163123588-163175039	DMSO	SAHA	OK	0.304967	0.894668	1.5527	-5.27874	1.30074e-07	2.46527e-06	yes	0.35895	0.250985	0.877868	0.911469
OTUD5	chrX:48779302-48815648	DMSO	SAHA	OK	65.8513	97.6369	0.568215	-5.2735	1.33847e-07	2.53054e-06	yes	68.8979	62.8394	99.6945	95.5801
C5orf27	chr5:95187935-95195836	DMSO	SAHA	OK	3.87476	6.5168	0.750058	-5.27198	1.3496e-07	2.5493e-06	yes	4.11084	3.63867	5.73472	7.29888
SLC22A17	chr14:23815526-23822080	DMSO	SAHA	OK	0.0576957	1.33829	4.53578	-5.26762	1.38206e-07	2.60712e-06	yes	0.0534881	0.0619033	1.08031	1.59691
SERPING1	chr11:57365026-57382326	DMSO	SAHA	OK	0.0385294	5.64417	7.19466	-5.26656	1.39001e-07	2.62036e-06	yes	0.0597664	0.0172922	6.1117	5.17606
IFT81	chr12:110562139-110656600	DMSO	SAHA	OK	4.35853	7.07859	0.699618	-5.26251	1.42098e-07	2.67516e-06	yes	4.45749	4.25834	6.89014	7.27032
DLG3	chrX:69664704-69725339	DMSO	SAHA	OK	3.35015	5.48894	0.712301	-5.25409	1.48759e-07	2.79185e-06	yes	3.28568	3.41459	5.13865	5.83863
RYBP	chr3:72423743-72495774	DMSO	SAHA	OK	13.9703	19.4854	0.480031	-5.24796	1.53796e-07	2.87806e-06	yes	12.8684	15.0722	19.2987	19.6721
UBTD1	chr10:99258767-99330960	DMSO	SAHA	OK	1.32132	3.05551	1.20943	-5.24782	1.53911e-07	2.87957e-06	yes	1.46977	1.17287	3.17386	2.93716
TBC1D19	chr4:26585545-26756918	DMSO	SAHA	OK	1.42298	2.86249	1.00836	-5.24715	1.54473e-07	2.8888e-06	yes	1.79981	1.04614	2.99338	2.7316
DGAT1	chr8:145515269-145550567	DMSO	SAHA	OK	14.3732	22.7854	0.664734	-5.23862	1.61784e-07	3.00954e-06	yes	15.1388	13.6072	22.9527	22.6182
C1orf38	chr1:28199054-28213193	DMSO	SAHA	OK	4.51887	9.68727	1.10013	-5.23839	1.61982e-07	3.01256e-06	yes	4.65206	4.38625	8.96525	10.4166
PRTFDC1	chr10:25137553-25241533	DMSO	SAHA	OK	5.80942	9.22843	0.66769	-5.23794	1.62377e-07	3.01924e-06	yes	6.20264	5.4162	8.97228	9.48457
CPVL	chr7:29019582-29186153	DMSO	SAHA	OK	1.51292	3.57059	1.23882	-5.23621	1.63906e-07	3.04566e-06	yes	1.60039	1.42564	3.97762	3.16351
TSPAN7	chrX:38420730-38548172	DMSO	SAHA	OK	0.2958	1.26787	2.09972	-5.23475	1.65207e-07	3.06848e-06	yes	0.400433	0.191166	0.93238	1.60336
NT5M	chr17:17206679-17250977	DMSO	SAHA	OK	4.17451	7.13786	0.773884	-5.22664	1.72615e-07	3.20044e-06	yes	4.42643	3.92259	6.69458	7.58113
ABHD4	chr14:23067146-23081265	DMSO	SAHA	OK	8.72309	12.9014	0.564619	-5.22574	1.73457e-07	3.21465e-06	yes	9.18433	8.26185	12.5354	13.2675
PHC1	chr12:9067315-9102357	DMSO	SAHA	OK	4.38217	9.01122	1.04008	-5.22555	1.73638e-07	3.2173e-06	yes	4.31943	4.44466	9.19928	8.82146
ZNF608	chr5:123972609-124080805	DMSO	SAHA	OK	0.299343	0.712105	1.25029	-5.2244	1.74722e-07	3.23383e-06	yes	0.271187	0.327498	0.724954	0.699256
AMOTL1	chr11:94501507-94609918	DMSO	SAHA	OK	8.02558	11.1203	0.470518	-5.22386	1.75229e-07	3.24251e-06	yes	7.7284	8.32275	11.6874	10.5532
LOC91948	chr15:98285845-98417659	DMSO	SAHA	OK	9.1294	14.5179	0.669239	-5.22181	1.77186e-07	3.27585e-06	yes	9.40132	8.85508	14.1038	14.9317
EEF2K	chr16:22217591-22300066	DMSO	SAHA	OK	9.50094	13.1736	0.471511	-5.22159	1.77391e-07	3.27891e-06	yes	9.64985	9.35203	12.4794	13.8679
RAET1K	chr6:150319154-150326280	DMSO	SAHA	OK	0.536452	1.6176	1.59234	-5.2195	1.79405e-07	3.31397e-06	yes	0.569922	0.502981	1.63561	1.59959
BTN2A2	chr6:26383323-26395100	DMSO	SAHA	OK	0.807689	2.1926	1.44077	-5.21882	1.80066e-07	3.324e-06	yes	0.781284	0.833968	2.26503	2.12262
CLSTN1	chr1:9711789-9884550	DMSO	SAHA	OK	9.42401	13.4475	0.512919	-5.21747	1.81385e-07	3.34469e-06	yes	9.52551	9.32231	13.8735	13.0212
STC1	chr8:23699433-23712320	DMSO	SAHA	OK	0.123502	0.540323	2.12929	-5.21457	1.8424e-07	3.38993e-06	yes	0.148461	0.0985428	0.552835	0.527812
PFKFB4	chr3:48555116-48594227	DMSO	SAHA	OK	21.5548	30.3741	0.494829	-5.214	1.84815e-07	3.39904e-06	yes	17.7756	25.334	18.2186	42.5295
ABTB1	chr3:127391780-127399769	DMSO	SAHA	OK	0.813192	2.50611	1.62378	-5.21337	1.8544e-07	3.40978e-06	yes	0.85831	0.769105	2.12268	2.89233
GLCE	chr15:69116302-69564544	DMSO	SAHA	OK	1.42625	2.38399	0.741152	-5.21114	1.87684e-07	3.45031e-06	yes	1.47159	1.38091	2.34413	2.42384
ZSWIM4	chr19:13906273-13943044	DMSO	SAHA	OK	1.25476	2.18475	0.800059	-5.20934	1.89515e-07	3.48245e-06	yes	1.31098	1.19853	2.05459	2.31491
TANC1	chr2:159825145-160089170	DMSO	SAHA	OK	0.0701975	0.312319	2.15353	-5.20533	1.9365e-07	3.55018e-06	yes	0.0528434	0.0876874	0.32599	0.299426
A2LD1	chr13:100741268-101241046	DMSO	SAHA	OK	0.942498	2.21498	1.23273	-5.19712	2.02399e-07	3.70228e-06	yes	0.911576	0.973579	2.37172	2.05815
HBZ	chr16:202853-204504	DMSO	SAHA	OK	7990.41	11998.3	0.586486	-5.19674	2.02819e-07	3.70834e-06	yes	8281.6	7699.22	10504.8	13491.7
PDLIM2	chr8:22436253-22455538	DMSO	SAHA	OK	0.255716	1.64808	2.68817	-5.19605	2.03568e-07	3.72043e-06	yes	0.367022	0.152228	1.31449	1.98275
SND1	chr7:127292201-127732659	DMSO	SAHA	OK	127.082	174.934	0.461057	-5.19534	2.04344e-07	3.733e-06	yes	129.809	124.354	174.186	175.682
PPP1R13L	chr19:45882891-45927177	DMSO	SAHA	OK	2.10374	6.28997	1.5801	-5.19249	2.07497e-07	3.78569e-06	yes	2.06658	2.14008	5.04982	7.53013
LOC100131289	chr6:27729522-27730966	DMSO	SAHA	OK	1.15545	3.8622	1.74097	-5.19073	2.09475e-07	3.81841e-06	yes	1.28486	1.02604	3.1039	4.62051
LOC100133545	chr11:2004438-2011150	DMSO	SAHA	OK	0.472594	1.49626	1.66269	-5.18438	2.16731e-07	3.94223e-06	yes	0.584895	0.360294	1.13948	1.85304
FAM125A	chr19:17530911-17536140	DMSO	SAHA	OK	16.8158	25.1962	0.583389	-5.17708	2.25385e-07	4.0882e-06	yes	16.7986	16.833	26.3577	24.0346
GLI4	chr8:144349606-144359101	DMSO	SAHA	OK	6.046	10.0197	0.72879	-5.17695	2.25539e-07	4.09012e-06	yes	6.33586	5.75615	9.74286	10.2966
ZNF57	chr19:2900895-2918474	DMSO	SAHA	OK	4.23726	6.92359	0.708388	-5.17186	2.31779e-07	4.19516e-06	yes	4.05618	4.41835	6.85636	6.99083
SEPX1	chr16:1988233-1993294	DMSO	SAHA	OK	30.2388	42.8859	0.504103	-5.16817	2.36394e-07	4.27229e-06	yes	31.6324	28.8452	44.2476	41.5242
ARL3	chr10:104433483-104474190	DMSO	SAHA	OK	4.51718	6.7652	0.582712	-5.1651	2.40309e-07	4.33654e-06	yes	4.877	4.15735	7.05282	6.47758
PLD1	chr3:171318617-171528273	DMSO	SAHA	OK	4.08179	6.65633	0.705526	-5.16109	2.45511e-07	4.42292e-06	yes	3.94082	4.21966	6.19143	7.12124
CTSB	chr8:11700033-11725646	DMSO	SAHA	OK	0.225203	0.933135	2.05086	-5.16109	2.45514e-07	4.42292e-06	yes	0.19548	0.254759	0.966629	0.899775
ASS1	chr9:133320093-133376661	DMSO	SAHA	OK	3.18984	5.92662	0.893728	-5.15813	2.49433e-07	4.49065e-06	yes	3.45751	2.92415	5.36447	6.48875
ATG4A	chrX:107334898-107397901	DMSO	SAHA	OK	15.1579	21.7424	0.520444	-5.15763	2.50098e-07	4.49969e-06	yes	15.0452	15.3364	20.8946	22.5902
COL6A2	chr21:47518032-47552763	DMSO	SAHA	OK	0.271128	1.15389	2.08946	-5.15368	2.55423e-07	4.58967e-06	yes	0.286645	0.258001	0.941432	1.36714
RUNX1	chr21:36160097-36421595	DMSO	SAHA	OK	8.28745	14.2013	0.777025	-5.14967	2.60942e-07	4.6789e-06	yes	8.04556	8.55695	14.9915	13.4403
CPNE2	chr16:57126454-57181878	DMSO	SAHA	OK	4.41774	7.05852	0.676057	-5.14585	2.66307e-07	4.77205e-06	yes	4.5101	4.32539	6.24211	7.87493
HSPC159	chr2:64681326-64688517	DMSO	SAHA	OK	0.0248075	0.51483	4.37525	-5.14471	2.67939e-07	4.79824e-06	yes	0.0265606	0.0230545	0.534696	0.494964
CCDC153	chr11:119060962-119066584	DMSO	SAHA	OK	0.421857	2.93055	2.79635	-5.14444	2.6832e-07	4.80303e-06	yes	0.398732	0.444983	3.14999	2.71112
LGALS1	chr22:38071612-38075809	DMSO	SAHA	OK	334.627	456.611	0.448411	-5.14319	2.70114e-07	4.83411e-06	yes	362.946	306.309	471.437	441.786
CCNJL	chr5:159678670-159739573	DMSO	SAHA	OK	0.0371782	0.554796	3.89943	-5.12903	2.91245e-07	5.1881e-06	yes	0.0365688	0.0377876	0.535342	0.57425
AP3B2	chr15:83328032-83378635	DMSO	SAHA	OK	0.0519486	0.459819	3.14591	-5.12776	2.93214e-07	5.22208e-06	yes	0.0641342	0.039763	0.386663	0.532976
TLR8-AS1	chrX:12920935-12961419	DMSO	SAHA	OK	2.27089	4.39912	0.953957	-5.12769	2.93318e-07	5.22282e-06	yes	2.07267	2.46911	3.86444	4.9338
RCAN1	chr21:35888783-35987382	DMSO	SAHA	OK	9.99944	15.8385	0.663518	-5.12728	2.93956e-07	5.22978e-06	yes	9.51304	10.4882	17.1408	14.5345
MT1F	chr16:56691854-56693215	DMSO	SAHA	OK	0.293078	8.89705	4.92397	-5.12259	3.01366e-07	5.35259e-06	yes	0.315199	0	7.67712	10.117
ATP6V1D	chr14:67804580-67826720	DMSO	SAHA	OK	30.7222	42.7996	0.478316	-5.12011	3.05361e-07	5.41899e-06	yes	31.414	30.0304	45.8177	39.7815
MTRNR2L2	chr5:79922044-80172634	DMSO	SAHA	OK	1748.36	2569.89	0.555704	-5.11651	3.11239e-07	5.51403e-06	yes	1712.74	1783.99	2343.99	2795.8
PLCH1	chr3:155197670-155421997	DMSO	SAHA	OK	0.117391	0.398272	1.76243	-5.1127	3.17593e-07	5.61718e-06	yes	0.140783	0.093999	0.350654	0.44589
BCAS3	chr17:58755171-59470199	DMSO	SAHA	OK	0.92003	1.77796	0.950473	-5.11169	3.19291e-07	5.64485e-06	yes	0.840091	0.99829	1.68796	1.86797
OPHN1	chrX:67262185-67653299	DMSO	SAHA	OK	0.720259	1.23786	0.781264	-5.11154	3.19546e-07	5.64816e-06	yes	0.683683	0.756835	1.16377	1.31195
NFKBIE	chr6:44225902-44233525	DMSO	SAHA	OK	5.84029	8.85635	0.600672	-5.10876	3.24286e-07	5.72117e-06	yes	5.789	5.89158	8.93512	8.77758
EPSTI1	chr13:43462121-43566377	DMSO	SAHA	OK	0.210006	1.3897	2.72627	-5.10739	3.2664e-07	5.7603e-06	yes	0.270563	0.149448	1.12753	1.6565
TIPARP	chr3:156390959-156424557	DMSO	SAHA	OK	10.1184	15.0522	0.572988	-5.10649	3.28192e-07	5.78525e-06	yes	9.67407	10.5634	13.957	16.1469
ACAD10	chr12:112123856-112194911	DMSO	SAHA	OK	5.80647	9.00415	0.632929	-5.10586	3.29296e-07	5.8035e-06	yes	5.98829	5.62465	7.96824	10.0382
ADCK4	chr19:41197433-41222790	DMSO	SAHA	OK	9.32536	15.3483	0.718848	-5.10363	3.33204e-07	5.86502e-06	yes	9.48389	9.16993	15.7207	14.9706
KLF10	chr8:103661004-103667983	DMSO	SAHA	OK	12.8078	18.3299	0.517176	-5.10315	3.3405e-07	5.87869e-06	yes	11.4942	14.12	14.1214	22.538
DACT3	chr19:47150868-47220384	DMSO	SAHA	OK	3.04708	6.33989	1.05703	-5.10238	3.35406e-07	5.90134e-06	yes	3.34174	2.75241	7.4278	5.25197
KLK2	chr19:51376688-51383823	DMSO	SAHA	OK	0.0646388	0.744657	3.5261	-5.09851	3.42332e-07	6.01192e-06	yes	0.0975311	0.0317457	0.542371	0.946552
LRCH2	chrX:114345182-114468635	DMSO	SAHA	OK	0.506335	1.05504	1.05914	-5.09786	3.4352e-07	6.03152e-06	yes	0.523173	0.489497	1.06293	1.04715
SESN2	chr1:28585962-28609002	DMSO	SAHA	OK	20.9535	28.8394	0.46085	-5.09526	3.48262e-07	6.10716e-06	yes	18.2865	23.6205	26.3449	31.3338
TMEM206	chr1:212537815-212588267	DMSO	SAHA	OK	8.13896	12.3764	0.604674	-5.0877	3.6243e-07	6.33195e-06	yes	7.75794	8.52015	13.5727	11.181
NCRNA00294	chr11:33097695-33101000	DMSO	SAHA	OK	2.65511	4.26234	0.682875	-5.08217	3.73156e-07	6.50455e-06	yes	2.52992	2.7803	4.04172	4.48296
WIPI1	chr17:66417421-66453653	DMSO	SAHA	OK	6.25918	9.73929	0.637844	-5.07219	3.93256e-07	6.82672e-06	yes	6.54552	5.97284	8.98271	10.4959
BCAS4	chr20:49411466-49493714	DMSO	SAHA	OK	0.599871	3.69632	2.62337	-5.06286	4.13012e-07	7.14472e-06	yes	0.791023	0.427887	3.54689	3.8602
KLF6	chr10:3818187-3827473	DMSO	SAHA	OK	7.43372	10.6483	0.518474	-5.06272	4.1332e-07	7.14858e-06	yes	7.16154	7.7058	10.0808	11.2206
GPR4	chr19:46093022-46105466	DMSO	SAHA	OK	0.12475	0.61684	2.30586	-5.06111	4.16818e-07	7.20613e-06	yes	0.146672	0.102828	0.615711	0.617968
CHRD	chr3:184097860-184107617	DMSO	SAHA	OK	0.617637	1.33097	1.10765	-5.05827	4.23066e-07	7.30369e-06	yes	0.773619	0.461655	1.26655	1.39539
SAMD5	chr6:147829827-147891157	DMSO	SAHA	OK	0.405248	0.825906	1.02717	-5.05691	4.26097e-07	7.344e-06	yes	0.364271	0.446224	0.854916	0.796895
ACTN2	chr1:236849769-236927558	DMSO	SAHA	OK	0.193163	0.584263	1.5968	-5.05548	4.29299e-07	7.39466e-06	yes	0.17062	0.215707	0.658528	0.509998
TMEM106C	chr12:48357329-48362661	DMSO	SAHA	OK	39.2787	59.5821	0.601131	-5.05041	4.40873e-07	7.58474e-06	yes	39.372	39.2029	59.0361	60.1176
AVPI1	chr10:99437180-99447015	DMSO	SAHA	OK	5.64588	9.28249	0.717314	-5.04855	4.4517e-07	7.65242e-06	yes	5.83158	5.46017	10.0188	8.54618
RNASE4	chr14:21152335-21168758	DMSO	SAHA	OK	0	1.04836	1.79769e+308	1.79769e+308	4.52299e-07	7.76549e-06	yes	0	0	0.895532	1.20568
EN1	chr2:119599746-119605759	DMSO	SAHA	OK	0.104787	0.599479	2.51625	-5.04515	4.53163e-07	7.77717e-06	yes	0.0581507	0.151424	0.583911	0.615047
SLC25A23	chr19:6440074-6459781	DMSO	SAHA	OK	35.3783	47.9894	0.439853	-5.04324	4.57707e-07	7.85195e-06	yes	35.6719	35.0847	49.0162	46.9627
B4GALT5	chr20:48249482-48330421	DMSO	SAHA	OK	16.0724	21.9987	0.452836	-5.04123	4.62542e-07	7.93169e-06	yes	15.8521	16.2927	22.8141	21.1834
AOX1	chr2:201450730-201536217	DMSO	SAHA	OK	0.0425561	0.330454	2.95701	-5.04027	4.64883e-07	7.96858e-06	yes	0.0203489	0.0647634	0.271453	0.389456
C6orf27	chr6_ssto_hap7:3064183-3075920	DMSO	SAHA	OK	0.912303	1.85693	1.02533	-5.03263	4.83791e-07	8.26752e-06	yes	1.13627	0.688338	1.55884	2.15502
KRBOX1	chr3:42977833-42984283	DMSO	SAHA	OK	1.6034	4.97704	1.63415	-5.03047	4.89289e-07	8.34965e-06	yes	1.7779	1.4289	5.07883	4.87524
TCEAL7	chrX:102585113-102587251	DMSO	SAHA	OK	0.0518728	2.55335	5.62127	-5.02878	4.93598e-07	8.41468e-06	yes	0.0327274	0.0710182	2.88144	2.22526
AIF1	chr6_ssto_hap7:2913800-2915605	DMSO	SAHA	OK	1.8271	9.71077	2.41003	-5.02826	4.94949e-07	8.43091e-06	yes	2.07038	1.49087	9.55314	9.8946
RPL23AP82	chr22:51195513-51238065	DMSO	SAHA	OK	4.50963	8.98017	0.993731	-5.02262	5.09703e-07	8.66125e-06	yes	4.85875	4.16043	8.86663	9.09294
ASNS	chr7:97481428-97501854	DMSO	SAHA	OK	40.7095	56.9452	0.48421	-5.01767	5.23009e-07	8.86955e-06	yes	40.6581	40.772	49.1885	64.7041
C1orf96	chr1:229456751-229478688	DMSO	SAHA	OK	8.48199	11.9568	0.495357	-5.01437	5.32062e-07	8.99955e-06	yes	7.57936	9.38461	7.66846	16.2451
TRIM52	chr5:180683385-180688119	DMSO	SAHA	OK	14.2887	20.2796	0.505159	-5.01302	5.35812e-07	9.0521e-06	yes	14.8768	13.7005	20.4274	20.1318
SLC22A5	chr5:131630144-131731306	DMSO	SAHA	OK	10.1439	15.0666	0.570742	-5.01016	5.43857e-07	9.18617e-06	yes	10.1567	10.1311	13.3022	16.8311
KIAA1522	chr1:33207511-33240571	DMSO	SAHA	OK	23.3135	33.9799	0.543516	-5.00909	5.46876e-07	9.23348e-06	yes	24.3745	22.2567	34.6686	33.291
ELOVL2	chr6:10980992-11079377	DMSO	SAHA	OK	0.434809	0.993995	1.19286	-5.00627	5.54942e-07	9.35471e-06	yes	0.373078	0.496539	0.916944	1.07105
ITGA5	chr12:54789044-54813050	DMSO	SAHA	OK	22.1616	30.2085	0.446896	-5.00099	5.70361e-07	9.60121e-06	yes	19.3917	24.9314	25.307	35.1101
NKX3-1	chr8:23536205-23540450	DMSO	SAHA	OK	0.0532063	0.496939	3.2234	-5.00039	5.7215e-07	9.62355e-06	yes	0.0521223	0.0542904	0.576474	0.417403
ACBD4	chr17:43209966-43221543	DMSO	SAHA	OK	3.01199	6.58206	1.12782	-4.99807	5.79058e-07	9.73403e-06	yes	2.83528	3.1884	5.86573	7.29749
HPSE	chr4:84213613-84256306	DMSO	SAHA	OK	0.201008	0.907588	2.17479	-4.99654	5.83689e-07	9.80992e-06	yes	0.167292	0.24048	0.957945	0.857233
NANS	chr9:100818958-100881488	DMSO	SAHA	OK	114.505	163.502	0.513904	-4.99373	5.92256e-07	9.94203e-06	yes	117.302	111.707	172.779	154.225
EEPD1	chr7:36192835-36341152	DMSO	SAHA	OK	0.224113	0.617099	1.46127	-4.99264	5.95595e-07	9.99212e-06	yes	0.243275	0.204951	0.661204	0.572994
SH3D21	chr1:36771993-36786948	DMSO	SAHA	OK	2.41053	4.21066	0.804699	-4.98839	6.08841e-07	1.01961e-05	yes	2.19565	2.6253	3.00595	5.41546
ELL2	chr5:95220801-95297775	DMSO	SAHA	OK	11.9885	16.3626	0.448753	-4.98165	6.30441e-07	1.05266e-05	yes	11.6952	12.2818	16.5682	16.1571
VSTM4	chr10:50222332-50323559	DMSO	SAHA	OK	3.7214	5.72679	0.621883	-4.98111	6.32198e-07	1.05538e-05	yes	3.81586	3.62673	5.34583	6.10754
RARRES3	chr11:63304272-63313930	DMSO	SAHA	OK	0.484298	2.84736	2.55566	-4.97984	6.36384e-07	1.06153e-05	yes	0.571647	0.39695	2.41251	3.28221
RPL18	chr19:49118587-49122433	DMSO	SAHA	OK	1943.9	2669.64	0.457692	-4.97746	6.44243e-07	1.07294e-05	yes	1996.74	1891.06	2599.88	2739.41
ALKBH3	chr11:43902356-43942494	DMSO	SAHA	OK	13.3394	19.6342	0.557674	-4.97414	6.55369e-07	1.08911e-05	yes	13.6051	13.0737	19.4571	19.8113
ALDH3A2	chr17:19552063-19580908	DMSO	SAHA	OK	0.147243	0.650444	2.14322	-4.97381	6.56511e-07	1.09079e-05	yes	0.140605	0.153882	0.621586	0.678317
MME	chr3:154797435-154901518	DMSO	SAHA	OK	0.458205	1.03294	1.17269	-4.9726	6.60595e-07	1.09736e-05	yes	0.515263	0.401054	0.794668	1.2712
SNCA	chr4:90645249-90759447	DMSO	SAHA	OK	3.89162	6.07923	0.643518	-4.96756	6.78015e-07	1.12255e-05	yes	4.07185	3.71075	6.74878	5.40923
MYO7A	chr11:76839309-76926286	DMSO	SAHA	OK	0.0624751	0.275828	2.14241	-4.96703	6.79862e-07	1.12538e-05	yes	0.075101	0.0507292	0.214445	0.340426
C1orf183	chr1:112264685-112310199	DMSO	SAHA	OK	0.141743	0.90002	2.66667	-4.9669	6.80322e-07	1.1257e-05	yes	0.14088	0.1422	0.83646	0.963577
RPL13	chr16:89627064-89633237	DMSO	SAHA	OK	272.512	379.036	0.476014	-4.96637	6.8219e-07	1.12857e-05	yes	275.546	269.478	370.484	387.59
CRIP2	chr14:105941130-105946500	DMSO	SAHA	OK	0.797534	2.41533	1.5986	-4.96136	7.00006e-07	1.15556e-05	yes	0.92826	0.666808	2.67844	2.15222
C19orf60	chr19:18699494-18703147	DMSO	SAHA	OK	34.7588	53.9423	0.634039	-4.95941	7.07062e-07	1.16606e-05	yes	33.801	35.8778	55.7511	52.0436
ZNF238	chr1:244214560-244220778	DMSO	SAHA	OK	1.51801	3.05695	1.00991	-4.95837	7.10888e-07	1.17169e-05	yes	1.56204	1.47402	3.00972	3.10459
FERMT2	chr14:53323988-53417815	DMSO	SAHA	OK	0.115227	0.861739	2.90277	-4.95744	7.14286e-07	1.17591e-05	yes	0.133179	0.0994728	0.775376	0.952451
GULP1	chr2:189157389-189460652	DMSO	SAHA	OK	5.71859	8.35224	0.546503	-4.95228	7.33499e-07	1.20449e-05	yes	5.81047	5.62672	9.25391	7.45058
EBF4	chr20:2673523-2740754	DMSO	SAHA	OK	0.0332015	0.618548	4.21957	-4.95081	7.3905e-07	1.21313e-05	yes	0.0355477	0.0308553	0.422473	0.814624
C11orf1	chr11:111744779-111754797	DMSO	SAHA	OK	18.9017	29.0283	0.618943	-4.94745	7.51915e-07	1.23257e-05	yes	19.2914	18.512	29.059	28.9975
FKBPL	chr6_mcf_hap5:3476311-3477895	DMSO	SAHA	OK	26.7	37.6134	0.494403	-4.94635	7.56197e-07	1.23848e-05	yes	28.613	24.7871	36.5421	38.6847
ZNF791	chr19:12721731-12740676	DMSO	SAHA	OK	6.45557	9.61116	0.574167	-4.94199	7.73284e-07	1.26417e-05	yes	5.79278	7.11835	8.80104	10.4213
EFHD1	chr2:233470766-233547491	DMSO	SAHA	OK	0.673384	2.82383	2.06815	-4.93922	7.84375e-07	1.28131e-05	yes	0.667594	0.679234	2.32805	3.31985
SERPINB6	chr6:2948392-2972399	DMSO	SAHA	OK	116.749	160.13	0.455837	-4.9383	7.88046e-07	1.28606e-05	yes	121.139	112.356	156.484	163.776
C2orf81	chr2:74641302-74644844	DMSO	SAHA	OK	0.0422917	0.835072	4.30345	-4.93761	7.90853e-07	1.29039e-05	yes	0.0158397	0.0687438	0.760681	0.909463
NAV2	chr11:19372270-20143147	DMSO	SAHA	OK	0.0431444	0.369009	3.09641	-4.93322	8.08838e-07	1.31846e-05	yes	0.0461923	0.0400963	0.363635	0.374383
TMEFF1	chr9:103189494-103339918	DMSO	SAHA	OK	0.498396	2.05507	2.04382	-4.93106	8.17858e-07	1.33188e-05	yes	0.829199	0.382654	2.0597	2.0539
HSPA6	chr1:161494035-161496687	DMSO	SAHA	OK	1.76036	3.09414	0.813668	-4.93051	8.20168e-07	1.33513e-05	yes	1.81474	1.70598	2.80778	3.3805
TMEM8B	chr9:35829221-35854844	DMSO	SAHA	OK	1.39908	3.17903	1.18411	-4.92968	8.23627e-07	1.33998e-05	yes	1.56303	1.23384	2.94158	3.41588
C5	chr9:123714613-123812554	DMSO	SAHA	OK	0.175994	0.495903	1.49453	-4.9297	8.23567e-07	1.33998e-05	yes	0.140259	0.21173	0.448165	0.54364
ANKRD46	chr8:101532999-101572012	DMSO	SAHA	OK	5.87577	8.71608	0.568901	-4.928	8.30755e-07	1.35106e-05	yes	5.80478	5.94676	9.25419	8.17797
PDZK1IP1	chr1:47649260-47655771	DMSO	SAHA	OK	0.370535	2.24685	2.60022	-4.92727	8.33845e-07	1.35556e-05	yes	0.418316	0.322753	1.86011	2.6336
BEX5	chrX:101408678-101410986	DMSO	SAHA	OK	0.594782	2.88852	2.2799	-4.92491	8.43978e-07	1.37098e-05	yes	0.782198	0.407367	2.42839	3.34865
CLCA1	chr1:86934525-86965974	DMSO	SAHA	OK	0.0465959	0.512215	3.45848	-4.92065	8.6256e-07	1.39848e-05	yes	0.055	0.0381918	0.592294	0.432137
MXI1	chr10:111967362-112047123	DMSO	SAHA	OK	10.2811	15.8844	0.627615	-4.91942	8.68013e-07	1.40597e-05	yes	9.96956	10.6463	14.3237	17.4377
ATP10D	chr4:47487409-47595503	DMSO	SAHA	OK	0.0113022	0.286078	4.66174	-4.91621	8.82359e-07	1.42647e-05	yes	0.00505466	0.0175497	0.316303	0.255854
FAM26E	chr6:116817650-116880031	DMSO	SAHA	OK	0.0490904	0.485092	3.30475	-4.91492	8.88206e-07	1.43565e-05	yes	0.0480902	0.0500906	0.502719	0.467464
ZNF774	chr15:90895476-90904715	DMSO	SAHA	OK	0.560581	1.58061	1.49549	-4.91058	9.08067e-07	1.46439e-05	yes	0.49074	0.630421	1.48545	1.67577
IGBP1	chrX:69353317-69386173	DMSO	SAHA	OK	35.7037	48.9528	0.455317	-4.9025	9.46241e-07	1.52101e-05	yes	36.4252	34.9822	45.7391	52.1664
GPR160	chr3:169755734-169803183	DMSO	SAHA	OK	4.30659	6.85126	0.669824	-4.89446	9.85741e-07	1.57969e-05	yes	4.27312	4.34006	5.97341	7.72912
FBXL18	chr7:5515427-5553399	DMSO	SAHA	OK	3.41672	4.82711	0.498549	-4.89194	9.98471e-07	1.59789e-05	yes	3.48017	3.35327	5.14093	4.5133
ZNF823	chr19:11832079-11849760	DMSO	SAHA	OK	2.2616	3.8472	0.766465	-4.88784	1.0195e-06	1.62947e-05	yes	2.16179	2.36141	3.65196	4.04244
TPBG	chr6:83072922-83077133	DMSO	SAHA	OK	0.194604	0.721964	1.89139	-4.88601	1.02897e-06	1.64274e-05	yes	0.191303	0.19768	0.67415	0.768584
CLSTN3	chr12:7282966-7311530	DMSO	SAHA	OK	10.2237	14.1544	0.469333	-4.87903	1.06607e-06	1.69683e-05	yes	10.4556	9.9918	14.2079	14.1009
AGAP11	chr10:88728187-88769960	DMSO	SAHA	OK	0.350163	0.950127	1.44009	-4.87841	1.06944e-06	1.70156e-05	yes	0.367753	0.332574	0.931949	0.968304
TM7SF3	chr12:27124505-27167339	DMSO	SAHA	OK	12.0295	16.4872	0.454768	-4.87775	1.07305e-06	1.70665e-05	yes	11.5001	12.5589	16.168	16.8064
STARD9	chr15:42867856-43013196	DMSO	SAHA	OK	1.33383	1.92004	0.525568	-4.87498	1.08817e-06	1.72712e-05	yes	1.32439	1.34327	1.93037	1.90972
EXTL1	chr1:26348270-26362954	DMSO	SAHA	OK	0.156711	0.537734	1.77879	-4.87353	1.09621e-06	1.73955e-05	yes	0.159961	0.153461	0.483949	0.591519
PLAG1	chr8:57073467-57123859	DMSO	SAHA	OK	1.29276	2.20762	0.772033	-4.87326	1.09774e-06	1.74166e-05	yes	1.09166	1.49274	2.06925	2.34568
HIST3H2BB	chr1:228645807-228646259	DMSO	SAHA	OK	1.52875	6.84972	2.16369	-4.87302	1.09907e-06	1.74279e-05	yes	1.48661	1.57089	8.23038	5.46906
STRA6	chr15:74471807-74502046	DMSO	SAHA	OK	0.10899	1.01771	3.22306	-4.87178	1.106e-06	1.75278e-05	yes	0.0851804	0.131929	0.858219	1.1772
EIF2C4	chr1:36273827-36323490	DMSO	SAHA	OK	3.89471	5.50616	0.49953	-4.86996	1.11621e-06	1.76731e-05	yes	3.771	4.01842	4.92269	6.08962
RNASEL	chr1:182542768-182558394	DMSO	SAHA	OK	4.1046	6.01031	0.550199	-4.86795	1.12759e-06	1.78433e-05	yes	4.19528	4.01392	5.87978	6.14085
TLCD2	chr17:1606083-1613662	DMSO	SAHA	OK	0.68605	1.22261	0.833573	-4.86624	1.13744e-06	1.79856e-05	yes	0.706623	0.665477	1.10139	1.34382
APH1B	chr15:63569748-63601325	DMSO	SAHA	OK	3.94031	6.50121	0.7224	-4.86566	1.14076e-06	1.80348e-05	yes	3.96889	3.90179	6.84389	6.163
ZNF284	chr19:44576296-44591623	DMSO	SAHA	OK	0.168443	0.813717	2.27227	-4.86439	1.1481e-06	1.81338e-05	yes	0.184065	0.152821	0.920052	0.707382
DRAP1	chr11:65686727-65689048	DMSO	SAHA	OK	70.0225	95.4967	0.447632	-4.86293	1.15662e-06	1.82547e-05	yes	72.552	67.493	98.8234	92.1699
SGK223	chr8:8175257-8239257	DMSO	SAHA	OK	0.0870989	0.384876	2.14367	-4.86276	1.15763e-06	1.82672e-05	yes	0.0797743	0.0944234	0.358833	0.41092
ABCA6	chr17:67074846-67138015	DMSO	SAHA	OK	0.0836184	0.359335	2.10344	-4.85971	1.17558e-06	1.85263e-05	yes	0.10709	0.0601466	0.247518	0.471153
CYLD	chr16:50775960-50835846	DMSO	SAHA	OK	1.35909	2.19402	0.69094	-4.85862	1.18207e-06	1.86181e-05	yes	1.36658	1.35138	2.11165	2.27738
KRT80	chr12:52562779-52585784	DMSO	SAHA	OK	0.469398	1.04599	1.15599	-4.85674	1.19331e-06	1.87777e-05	yes	0.456352	0.482444	1.00575	1.08624
RNF20	chr9:104296132-104325626	DMSO	SAHA	OK	11.2271	15.4708	0.462556	-4.85567	1.19981e-06	1.88695e-05	yes	11.067	11.3873	16.2304	14.7111
NOXA1	chr9:140317846-140335901	DMSO	SAHA	OK	0.711921	1.93764	1.44451	-4.84863	1.24318e-06	1.95116e-05	yes	0.897816	0.526026	1.53521	2.34008
CSGALNACT2	chr10:43633933-43680749	DMSO	SAHA	OK	4.12599	6.1047	0.565182	-4.8449	1.26677e-06	1.98523e-05	yes	4.07448	4.1775	6.47995	5.72946
SESTD1	chr2:179966418-180129350	DMSO	SAHA	OK	0.417515	0.727935	0.801981	-4.83918	1.30375e-06	2.0409e-05	yes	0.416464	0.418566	0.653914	0.801957
C6orf115	chr6:139349818-139364439	DMSO	SAHA	OK	1.53077	4.13299	1.43293	-4.83617	1.32366e-06	2.07092e-05	yes	1.15073	1.91081	4.25937	4.00662
SLC25A43	chrX:118533257-118588437	DMSO	SAHA	OK	3.81049	5.93142	0.638403	-4.83562	1.32731e-06	2.07548e-05	yes	3.71245	3.90852	5.35939	6.50346
GJA3	chr13:20712394-20735183	DMSO	SAHA	OK	0.0235395	0.292295	3.63427	-4.83507	1.33097e-06	2.07967e-05	yes	0.0192421	0.0278368	0.298693	0.285897
NOS1AP	chr1:162039580-162339813	DMSO	SAHA	OK	0.18162	0.574851	1.66227	-4.83208	1.35114e-06	2.10923e-05	yes	0.186053	0.177087	0.633935	0.515792
C14orf49	chr14:95883830-95942173	DMSO	SAHA	OK	0.662285	1.38542	1.0648	-4.83145	1.35541e-06	2.11551e-05	yes	0.762473	0.562097	1.4136	1.35724
INSR	chr19:7112265-7294011	DMSO	SAHA	OK	0.326989	0.68402	1.0648	-4.83084	1.3596e-06	2.12164e-05	yes	0.338265	0.315713	0.61401	0.754523
FXYD1	chr19:35629731-35633954	DMSO	SAHA	OK	0.581486	5.30848	3.19048	-4.82991	1.36595e-06	2.13048e-05	yes	0.622576	0.540394	5.20959	5.40717
CMTM7	chr3:32433162-32496333	DMSO	SAHA	OK	0.208939	1.41457	2.75921	-4.82961	1.36804e-06	2.13285e-05	yes	0.223705	0.194174	1.47625	1.35204
HOMEZ	chr14:23742843-23755309	DMSO	SAHA	OK	8.1969	11.4849	0.486585	-4.82487	1.40092e-06	2.18009e-05	yes	8.51558	7.87823	11.8997	11.07
TMEM160	chr19:47549166-47551882	DMSO	SAHA	OK	13.6651	22.266	0.704348	-4.82407	1.40655e-06	2.18764e-05	yes	13.0118	14.3183	25.2476	19.2844
HDDC3	chr15:91473409-91497323	DMSO	SAHA	OK	42.872	72.3802	0.755559	-4.82379	1.40854e-06	2.19033e-05	yes	42.712	43.0321	74.894	69.8665
CCL2	chr17:32582295-32584220	DMSO	SAHA	OK	0.356598	2.63433	2.88506	-4.81949	1.43922e-06	2.23516e-05	yes	0.354355	0.358842	2.23462	3.03404
C1orf172	chr1:27276046-27286901	DMSO	SAHA	OK	1.68694	3.26016	0.950537	-4.81648	1.46116e-06	2.26673e-05	yes	1.68497	1.6889	3.06511	3.45521
RAB11FIP4	chr17:29718641-29865232	DMSO	SAHA	OK	2.31944	3.33644	0.524534	-4.8111	1.50103e-06	2.32389e-05	yes	2.3801	2.25879	3.38407	3.28865
RLN3	chr19:14139016-14141783	DMSO	SAHA	OK	3.61853	10.0853	1.47878	-4.80492	1.5481e-06	2.39281e-05	yes	2.97322	4.26384	8.84178	11.3288
MYL4	chr17:45286427-45301045	DMSO	SAHA	OK	281.215	395.944	0.493619	-4.79857	1.598e-06	2.46362e-05	yes	293.975	268.449	380.98	410.848
SH3BGRL3	chr1:26606212-26608013	DMSO	SAHA	OK	102.881	138.04	0.424108	-4.79751	1.60647e-06	2.47487e-05	yes	112.131	93.6314	148.066	128.014
SMPDL3B	chr1:28261503-28285663	DMSO	SAHA	OK	0.826504	2.58476	1.64494	-4.79639	1.61553e-06	2.48747e-05	yes	0.857635	0.796236	2.39957	2.77192
HIST1H4K	chr6:27798951-27799305	DMSO	SAHA	OK	19.6089	36.9314	0.913337	-4.79385	1.63613e-06	2.51598e-05	yes	21.5876	17.6303	34.8977	38.9651
WNT11	chr11:75897369-75917574	DMSO	SAHA	OK	0.101865	0.815512	3.00105	-4.79376	1.63685e-06	2.51664e-05	yes	0.0744629	0.129267	0.744999	0.886025
ACER3	chr11:76571916-76734850	DMSO	SAHA	OK	5.97871	8.43695	0.496888	-4.79348	1.6391e-06	2.51918e-05	yes	5.95699	6.00043	8.09709	8.77681
SPDYC	chr11:64937706-64940688	DMSO	SAHA	OK	15.9396	24.1868	0.6016	-4.79297	1.64333e-06	2.52475e-05	yes	16.9341	14.9451	23.68	24.6936
P2RX6	chr22:21369441-21382302	DMSO	SAHA	OK	1.12696	2.57721	1.19338	-4.78955	1.67157e-06	2.56534e-05	yes	1.381	0.872255	2.07066	3.08407
KLHL32	chr6:97372495-97862283	DMSO	SAHA	OK	0.400637	1.46722	1.87272	-4.78696	1.69328e-06	2.59442e-05	yes	0.391717	0.409556	1.35388	1.58057
FAM131C	chr1:16384263-16400127	DMSO	SAHA	OK	0.047908	1.11906	4.54588	-4.78661	1.69623e-06	2.59799e-05	yes	0.0214259	0.0743902	0.732738	1.50538
DSTNP2	chr12:6993845-6994950	DMSO	SAHA	OK	4.91616	8.46092	0.783282	-4.7862	1.69971e-06	2.60285e-05	yes	4.94792	4.8844	7.79627	9.12556
HIST1H4J	chr6:27791902-27792258	DMSO	SAHA	OK	18.5742	35.2966	0.926229	-4.78355	1.72229e-06	2.63457e-05	yes	20.4721	16.6762	33.0773	37.5159
C18orf25	chr18:43753987-43846955	DMSO	SAHA	OK	8.48609	12.1729	0.520497	-4.78311	1.72607e-06	2.63987e-05	yes	8.9333	8.03826	12.2879	12.0583
BDH2	chr4:103998781-104021024	DMSO	SAHA	OK	1.28805	2.32768	0.853707	-4.7774	1.77575e-06	2.71143e-05	yes	1.24005	1.33605	2.38465	2.27071
CTNNA2	chr2:79740059-80875988	DMSO	SAHA	OK	0.0432657	0.405982	3.23012	-4.77279	1.81695e-06	2.76983e-05	yes	0.0423842	0.0441472	0.370081	0.441888
OR52A5	chr11:5152921-5153872	DMSO	SAHA	OK	1.3743	3.59588	1.38764	-4.76622	1.87714e-06	2.85231e-05	yes	2.18961	0.558993	3.62383	3.56793
RPL36A	chrX:100645877-100669128	DMSO	SAHA	OK	1037.86	1444.34	0.476805	-4.76596	1.87958e-06	2.85552e-05	yes	1052.64	1023.08	1351.55	1537.17
LOC143666	chr11:573807-575885	DMSO	SAHA	OK	3.56492	5.71101	0.679876	-4.76327	1.90477e-06	2.89223e-05	yes	3.81684	3.313	5.35318	6.06884
LOC730101	chr6:52529198-52533951	DMSO	SAHA	OK	6.22431	9.97008	0.679691	-4.76231	1.91394e-06	2.90562e-05	yes	6.34013	6.10844	10.0607	9.87973
ADSSL1	chr14:105190533-105213647	DMSO	SAHA	OK	2.02336	4.77915	1.24	-4.7612	1.9245e-06	2.92008e-05	yes	2.17772	1.8729	4.26205	5.29604
SIRT6	chr19:4174105-4182596	DMSO	SAHA	OK	14.8368	21.474	0.533407	-4.75869	1.94855e-06	2.95126e-05	yes	15.0889	14.5859	22.7189	20.2275
NDST1	chr5:149887673-149937773	DMSO	SAHA	OK	11.1928	14.9895	0.421382	-4.75611	1.97359e-06	2.98224e-05	yes	10.6486	11.7369	15.3415	14.6374
EXT1	chr8:118811601-119124058	DMSO	SAHA	OK	0.760423	1.50253	0.98252	-4.75449	1.98945e-06	3.00406e-05	yes	0.771695	0.74915	1.4555	1.54956
IGDCC4	chr15:65673824-65715410	DMSO	SAHA	OK	0.14276	0.394002	1.46461	-4.75403	1.99405e-06	3.00992e-05	yes	0.148102	0.137418	0.379032	0.408973
MNS1	chr15:56657643-56757335	DMSO	SAHA	OK	2.76938	4.83843	0.804974	-4.74854	2.0489e-06	3.08556e-05	yes	2.76843	2.77033	4.73449	4.94236
TPST1	chr7:65670258-65825438	DMSO	SAHA	OK	0.338325	1.1007	1.70194	-4.74496	2.08543e-06	3.13554e-05	yes	0.329955	0.346694	1.09934	1.10206
MYBPHL	chr1:109834986-109849663	DMSO	SAHA	OK	0.309587	1.37855	2.15473	-4.74366	2.09888e-06	3.15519e-05	yes	0.356984	0.26219	1.13892	1.61818
BLVRB	chr19:40953690-40971725	DMSO	SAHA	OK	717.707	960.638	0.420598	-4.73994	2.13784e-06	3.20862e-05	yes	738.163	697.251	887.54	1033.74
SAMHD1	chr20:35504569-35580246	DMSO	SAHA	OK	9.60793	13.4229	0.482397	-4.73854	2.15269e-06	3.22976e-05	yes	9.61859	9.59736	14.7388	12.1073
IFNAR2	chr21:34602230-34636820	DMSO	SAHA	OK	11.5188	17.8341	0.630653	-4.73671	2.17215e-06	3.25722e-05	yes	11.6133	11.4349	17.9391	17.7245
ZNF528	chr19:52901120-52921657	DMSO	SAHA	OK	0.594865	1.1942	1.00541	-4.73644	2.17508e-06	3.26104e-05	yes	0.68561	0.50412	1.20853	1.17987
HEPH	chrX:65382432-65487230	DMSO	SAHA	OK	34.2344	48.795	0.511289	-4.73296	2.21272e-06	3.31453e-05	yes	34.8068	33.6822	51.3054	46.2894
CALM1	chr14:90863326-90874619	DMSO	SAHA	OK	28.4188	37.8564	0.413692	-4.7323	2.21993e-06	3.32356e-05	yes	27.3188	29.5188	40.8102	34.9026
CDS1	chr4:85504056-85572493	DMSO	SAHA	OK	0.0570478	0.331892	2.54047	-4.73048	2.23985e-06	3.3516e-05	yes	0.0370057	0.0770899	0.333889	0.329895
AQP10	chr1:154293591-154297801	DMSO	SAHA	OK	5.83738	8.96084	0.618314	-4.72931	2.25283e-06	3.36924e-05	yes	5.78031	5.89444	8.48543	9.43625
ENHO	chr9:34521039-34523037	DMSO	SAHA	OK	0	0.572479	1.79769e+308	1.79769e+308	2.26804e-06	3.38898e-05	yes	0	0	0.507324	0.637635
WAS	chrX:48542185-48549817	DMSO	SAHA	OK	1.75346	3.30348	0.913786	-4.72487	2.30267e-06	3.4389e-05	yes	2.05152	1.45539	3.37305	3.23391
SHF	chr15:45459411-45493373	DMSO	SAHA	OK	0.56568	1.34521	1.24977	-4.72466	2.30505e-06	3.44002e-05	yes	0.670569	0.460791	1.4028	1.28762
GADD45A	chr1:68150859-68154021	DMSO	SAHA	OK	114.355	152.623	0.416447	-4.72392	2.31343e-06	3.45191e-05	yes	110.421	118.367	147.708	157.521
ZNF521	chr18:22641887-22932214	DMSO	SAHA	OK	0.163215	0.476204	1.5448	-4.72279	2.32631e-06	3.47052e-05	yes	0.127849	0.198582	0.48472	0.467688
TIMP4	chr3:12045861-12233532	DMSO	SAHA	OK	0	0.349535	1.79769e+308	1.79769e+308	2.32952e-06	3.47469e-05	yes	0	0	0.342971	0.356099
ACP6	chr1:147119167-147142634	DMSO	SAHA	OK	0.188089	0.939258	2.32011	-4.71683	2.39552e-06	3.56245e-05	yes	0.219964	0.156214	1.04762	0.830896
GDF11	chr12:56137063-56211540	DMSO	SAHA	OK	6.30455	10.5614	0.744335	-4.71537	2.41274e-06	3.58679e-05	yes	6.44134	6.16826	11.1372	9.97657
PIP5KL1	chr9:130683807-130693076	DMSO	SAHA	OK	1.39597	3.81012	1.44856	-4.71385	2.43077e-06	3.60977e-05	yes	1.39704	1.39	2.95397	4.66812
PPAP2C	chr19:281043-291435	DMSO	SAHA	OK	2.53072	5.0546	0.998047	-4.7135	2.43496e-06	3.61283e-05	yes	2.5551	2.56749	5.03749	5.06091
GNG7	chr19:2511217-2702746	DMSO	SAHA	OK	0.106538	0.421822	1.98527	-4.70975	2.48015e-06	3.67407e-05	yes	0.126973	0.0861029	0.318551	0.525094
PAQR3	chr4:79839093-79860582	DMSO	SAHA	OK	13.9979	18.9828	0.439486	-4.70529	2.535e-06	3.7494e-05	yes	13.5746	14.4212	20.0187	17.9469
PLEKHA2	chr8:38758752-38831430	DMSO	SAHA	OK	3.90297	5.5495	0.507788	-4.70447	2.54527e-06	3.76327e-05	yes	3.4651	4.34084	4.56113	6.53788
ZNF883	chr9:115759399-115774472	DMSO	SAHA	OK	1.37678	2.55798	0.893706	-4.70407	2.55022e-06	3.76928e-05	yes	1.31989	1.43367	2.2749	2.84105
ZC3HAV1	chr7:138728265-138794465	DMSO	SAHA	OK	18.1798	26.2053	0.527519	-4.69913	2.61267e-06	3.85416e-05	yes	17.4831	18.8658	26.0073	26.4073
CORO2A	chr9:100883256-100954956	DMSO	SAHA	OK	11.1549	15.0533	0.432407	-4.69731	2.63612e-06	3.88604e-05	yes	11.2997	11.0099	14.9467	15.1599
PKP2	chr12:32943679-33049780	DMSO	SAHA	OK	1.63997	2.73187	0.736215	-4.69537	2.6613e-06	3.92178e-05	yes	1.62515	1.65665	2.99954	2.46375
GOLGA7B	chr10:99609995-99790585	DMSO	SAHA	OK	0.0883098	0.526872	2.57681	-4.69392	2.68024e-06	3.94556e-05	yes	0.0834689	0.0931509	0.477201	0.576543
MOBKL1A	chr4:71768063-71853891	DMSO	SAHA	OK	22.5296	29.8601	0.406397	-4.69279	2.695e-06	3.96452e-05	yes	22.7283	22.331	27.5266	32.1936
TPM1	chr15:63334837-63364113	DMSO	SAHA	OK	15.0869	22.1703	0.555333	-4.69189	2.70697e-06	3.98081e-05	yes	14.1414	16.0323	22.7691	21.5712
FKBP1B	chr2:24272583-24286550	DMSO	SAHA	OK	2.44325	6.19002	1.34115	-4.68703	2.77193e-06	4.0706e-05	yes	2.76874	2.121	5.81255	6.55545
FBXO32	chr8:124510126-124553493	DMSO	SAHA	OK	0.0519339	0.243715	2.23045	-4.68493	2.80058e-06	4.1091e-05	yes	0.0508348	0.0549332	0.237334	0.250096
PIP5K1B	chr9:71320615-71624091	DMSO	SAHA	OK	3.91532	6.79017	0.794317	-4.68358	2.81909e-06	4.13268e-05	yes	3.96691	3.86373	6.97323	6.60712
KIAA1109	chr4:123091757-123283914	DMSO	SAHA	OK	2.62132	3.57703	0.448468	-4.68161	2.84637e-06	4.16945e-05	yes	2.51468	2.72796	3.47427	3.67978
SNX24	chr5:122181159-122344902	DMSO	SAHA	OK	4.23136	6.56093	0.632778	-4.68155	2.84714e-06	4.16945e-05	yes	4.09859	4.36413	6.64068	6.48117
SGTB	chr5:64920557-65017941	DMSO	SAHA	OK	3.3435	5.2733	0.657348	-4.6691	3.0252e-06	4.39894e-05	yes	3.33113	3.35594	5.33731	5.20958
BTNL9	chr5:180467224-180488523	DMSO	SAHA	OK	16.324	22.0235	0.43205	-4.66816	3.03909e-06	4.41686e-05	yes	16.8264	15.8216	20.7551	23.292
ZDHHC8P1	chr22:23732791-23744799	DMSO	SAHA	OK	0.54556	1.29392	1.24594	-4.66782	3.04416e-06	4.42346e-05	yes	0.519997	0.571123	1.01645	1.5714
SPEG	chr2:220299699-220358354	DMSO	SAHA	OK	2.98471	5.71247	0.936526	-4.66765	3.04671e-06	4.4264e-05	yes	2.7327	3.22759	5.75201	5.67272
EMID2	chr7:101006121-101202304	DMSO	SAHA	OK	0.0263615	0.544926	4.36955	-4.6625	3.12394e-06	4.52926e-05	yes	0.0229032	0.0298198	0.458291	0.63156
FBXO16	chr8:28285928-28347784	DMSO	SAHA	OK	0	0.445883	1.79769e+308	1.79769e+308	3.16886e-06	4.59123e-05	yes	0	0	0.557701	0.334066
C1orf54	chr1:150245182-150253335	DMSO	SAHA	OK	0.957133	4.61254	2.26877	-4.65796	3.19358e-06	4.62229e-05	yes	0.794139	1.12013	3.90043	5.32464
CLYBL	chr13:100258918-100549388	DMSO	SAHA	OK	0.325619	0.689492	1.08235	-4.65583	3.22671e-06	4.66704e-05	yes	0.38612	0.265119	0.599647	0.779338
COL4A5	chrX:107683153-107940775	DMSO	SAHA	OK	0.539251	0.982566	0.865597	-4.65526	3.23567e-06	4.6792e-05	yes	0.510294	0.568208	0.851393	1.11374
STAR	chr8:38000217-38008600	DMSO	SAHA	OK	32.5229	43.3461	0.414447	-4.65109	3.3018e-06	4.76993e-05	yes	31.6669	33.3788	41.8488	44.8433
COBL	chr7:51083908-51384515	DMSO	SAHA	OK	0.0582606	0.28787	2.30483	-4.65098	3.30367e-06	4.77182e-05	yes	0.0565394	0.0599817	0.333691	0.242049
CNOT8	chr5:154238197-154256352	DMSO	SAHA	OK	37.1403	49.4321	0.412464	-4.64561	3.39081e-06	4.88682e-05	yes	37.7898	36.4908	49.761	49.1031
RNF130	chr5:179382473-179499109	DMSO	SAHA	OK	13.2664	18.7019	0.495412	-4.64541	3.39399e-06	4.88973e-05	yes	13.1969	13.3358	19.2335	18.1703
LOC338817	chr12:11700963-11717335	DMSO	SAHA	OK	1.40056	2.33222	0.735698	-4.64252	3.44188e-06	4.95281e-05	yes	1.41785	1.38327	2.32814	2.33629
CUEDC1	chr17:55940336-55980750	DMSO	SAHA	OK	0.590609	1.43414	1.27991	-4.63674	3.53951e-06	5.08291e-05	yes	0.677306	0.503913	1.45502	1.41325
C12orf53	chr12:6802956-6809812	DMSO	SAHA	OK	0.175777	0.779559	2.14891	-4.63176	3.6257e-06	5.20048e-05	yes	0.19578	0.155775	0.80725	0.751868
C7orf60	chr7:112459201-112579932	DMSO	SAHA	OK	1.83864	2.90519	0.65999	-4.63163	3.62799e-06	5.2029e-05	yes	1.45021	2.22707	2.66616	3.14422
LOC100506368	chr11:86666662-86711989	DMSO	SAHA	OK	0.353472	1.53916	2.12247	-4.6302	3.6532e-06	5.23638e-05	yes	0.319134	0.38781	1.46294	1.61538
RARG	chr12:53604352-53626036	DMSO	SAHA	OK	2.47273	4.37652	0.823681	-4.62757	3.69986e-06	5.29697e-05	yes	2.36883	2.57763	4.45213	4.30418
PIK3IP1	chr22:31677578-31688520	DMSO	SAHA	OK	0.724435	1.57498	1.12041	-4.62565	3.73423e-06	5.34403e-05	yes	0.642213	0.80632	1.22406	1.92355
IL12RB2	chr1:67773046-67862583	DMSO	SAHA	OK	0.304156	0.738835	1.28044	-4.62333	3.77637e-06	5.39643e-05	yes	0.34702	0.261293	0.675371	0.802298
IFT43	chr14:76452095-76550092	DMSO	SAHA	OK	4.72365	8.82576	0.901819	-4.62325	3.77774e-06	5.39748e-05	yes	4.18086	5.26644	10.3766	7.27507
LOC100289361	chr3:142719686-142720309	DMSO	SAHA	OK	5.47871	10.7659	0.974563	-4.62246	3.79214e-06	5.4153e-05	yes	5.51025	5.44717	11.4715	10.0604
ARHGAP23	chr17:36584719-36668628	DMSO	SAHA	OK	0.767017	1.30037	0.761596	-4.62213	3.79824e-06	5.42219e-05	yes	0.708817	0.825217	1.228	1.37275
SGK1	chr6:134490383-134639196	DMSO	SAHA	OK	4.15312	6.37446	0.618107	-4.61944	3.84785e-06	5.48651e-05	yes	3.94174	4.36457	5.45605	7.29286
RYR1	chr19:38924339-39078204	DMSO	SAHA	OK	1.06104	1.5714	0.566578	-4.61676	3.89772e-06	5.552e-05	yes	0.964094	1.15797	1.58268	1.56012
BHLHE40	chr3:5021096-5026865	DMSO	SAHA	OK	41.5894	55.0333	0.40409	-4.61348	3.95983e-06	5.63097e-05	yes	50.8115	32.3673	57.9488	52.1178
MGAT4A	chr2:99235568-99347589	DMSO	SAHA	OK	0.14163	0.345337	1.28588	-4.61144	3.9989e-06	5.67948e-05	yes	0.140551	0.142709	0.271381	0.419304
FZD2	chr17:42634811-42638630	DMSO	SAHA	OK	0.601471	1.19743	0.993371	-4.61011	4.02463e-06	5.71063e-05	yes	0.594498	0.608444	1.10834	1.28651
PIGF	chr2:46769866-46844251	DMSO	SAHA	OK	27.0579	39.6374	0.550814	-4.61001	4.02646e-06	5.71225e-05	yes	26.396	27.7146	39.5811	39.7003
DPF1	chr19:38701648-38720317	DMSO	SAHA	OK	3.34775	5.85502	0.806481	-4.60873	4.05127e-06	5.74201e-05	yes	3.41689	3.27586	6.66955	5.03932
STX8	chr17:9153787-9479275	DMSO	SAHA	OK	8.84112	14.4914	0.712893	-4.60289	4.16666e-06	5.89038e-05	yes	8.47612	9.28587	13.4898	15.4929
CXorf38	chrX:40486172-40506819	DMSO	SAHA	OK	4.06437	5.83779	0.522389	-4.60231	4.17828e-06	5.90483e-05	yes	4.40991	3.71883	5.95467	5.72091
FLJ35390	chr7:44068485-44082082	DMSO	SAHA	OK	0.993441	2.21722	1.15824	-4.59905	4.24431e-06	5.99112e-05	yes	0.933707	1.05223	2.2141	2.22616
EFHC2	chrX:44007127-44202923	DMSO	SAHA	OK	0.644446	1.31739	1.03156	-4.59825	4.26055e-06	6.01103e-05	yes	0.768226	0.520666	1.37067	1.26412
FBXL20	chr17:37408896-37557909	DMSO	SAHA	OK	2.36018	3.33273	0.497807	-4.59644	4.29764e-06	6.05603e-05	yes	2.33768	2.38392	3.21185	3.45358
ELOF1	chr19:11663857-11670051	DMSO	SAHA	OK	121.392	160.793	0.40553	-4.59407	4.34689e-06	6.11854e-05	yes	127.52	115.264	177.714	143.873
ZNF331	chr19:54024176-54083523	DMSO	SAHA	OK	0.402649	0.8374	1.05639	-4.59049	4.42198e-06	6.21561e-05	yes	0.399415	0.405882	0.756447	0.919976
DAPK2	chr15:64199234-64338521	DMSO	SAHA	OK	1.07679	2.04027	0.922023	-4.58675	4.50191e-06	6.31988e-05	yes	1.0586	1.09498	1.65128	2.42927
CCDC132	chr7:92861652-92988338	DMSO	SAHA	OK	9.18333	12.9556	0.496483	-4.58513	4.53707e-06	6.36396e-05	yes	9.22508	9.09011	13.8282	12.0791
TMEM67	chr8:94767071-94831460	DMSO	SAHA	OK	1.18513	2.29832	0.955534	-4.58176	4.61077e-06	6.4566e-05	yes	1.17473	1.19297	2.48196	2.11477
CHM	chrX:85116184-85302566	DMSO	SAHA	OK	4.05581	6.30371	0.63621	-4.58024	4.64442e-06	6.5005e-05	yes	3.94877	4.16029	6.39199	6.21539
FAM24B	chr10:124591670-124658230	DMSO	SAHA	OK	5.76801	11.092	0.943372	-4.57886	4.67525e-06	6.53607e-05	yes	5.58957	5.97568	11.7623	10.5484
GKAP1	chr9:86354335-86432752	DMSO	SAHA	OK	2.36343	5.19539	1.13635	-4.57865	4.67978e-06	6.54023e-05	yes	2.31579	2.36854	4.35162	6.03524
STK17A	chr7:43622691-43666978	DMSO	SAHA	OK	11.186	15.1324	0.435944	-4.57242	4.82123e-06	6.7168e-05	yes	11.277	11.095	15.0842	15.1807
ZNF692	chr1:249144202-249153315	DMSO	SAHA	OK	37.4198	52.0884	0.477161	-4.56826	4.91794e-06	6.84137e-05	yes	39.6631	35.182	43.4841	60.6657
PAGE5	chrX:55246790-55250541	DMSO	SAHA	OK	221.797	294.957	0.411262	-4.56722	4.94237e-06	6.87309e-05	yes	221.724	221.87	300.213	289.7
VKORC1	chr16:31102174-31106276	DMSO	SAHA	OK	66.7175	91.6156	0.457528	-4.56542	4.98485e-06	6.9276e-05	yes	67.7039	65.7606	90.0467	93.1958
RPL13AP3	chr14:56232962-56234435	DMSO	SAHA	OK	15.0963	21.3631	0.500934	-4.56452	5.00639e-06	6.95297e-05	yes	15.4388	14.7537	19.9143	22.812
PDZD8	chr10:119042605-119134937	DMSO	SAHA	OK	11.8325	15.9818	0.433671	-4.56297	5.04348e-06	6.99872e-05	yes	11.0276	12.6374	16.5685	15.395
TST	chr22:37406905-37415491	DMSO	SAHA	OK	22.7727	31.9861	0.49014	-4.56019	5.11071e-06	7.08503e-05	yes	24.1239	21.4215	31.8486	32.1236
SLC30A10	chr1:220046618-220321383	DMSO	SAHA	OK	20.6366	52.08	1.33552	-4.55984	5.11928e-06	7.09226e-05	yes	20.8069	20.4663	50.5277	53.6322
SLC41A2	chr12:105197274-105322472	DMSO	SAHA	OK	0.283342	0.735972	1.3771	-4.55322	5.28308e-06	7.3048e-05	yes	0.277706	0.288979	0.829235	0.642708
PVR	chr19:45147097-45169428	DMSO	SAHA	OK	2.8577	5.16712	0.854505	-4.54732	5.43327e-06	7.49161e-05	yes	2.6613	3.06053	5.11567	5.22333
CYTH1	chr17:76670129-76778376	DMSO	SAHA	OK	16.1066	21.7917	0.436128	-4.54526	5.48668e-06	7.55678e-05	yes	16.6739	15.5394	22.2433	21.3402
RAC2	chr22:37621309-37640305	DMSO	SAHA	OK	61.1976	81.1137	0.406471	-4.54384	5.52385e-06	7.60038e-05	yes	66.0764	56.3189	82.9388	79.2887
AGPAT9	chr4:84457652-84527026	DMSO	SAHA	OK	5.03699	7.42548	0.559924	-4.54374	5.52648e-06	7.60152e-05	yes	5.43771	4.63627	7.35237	7.49859
LOC554206	chr16:25043061-25044098	DMSO	SAHA	OK	0.900095	2.5707	1.51401	-4.54279	5.55137e-06	7.62831e-05	yes	1.23206	0.568131	2.46534	2.67606
NAGK	chr2:71295407-71305998	DMSO	SAHA	OK	7.24694	10.6968	0.561741	-4.54192	5.57447e-06	7.65382e-05	yes	7.71239	6.78149	11.1213	10.2724
NPRL2	chr3:50384918-50391496	DMSO	SAHA	OK	10.7729	16.0757	0.577472	-4.53745	5.69378e-06	7.80494e-05	yes	10.6868	10.8584	17.0489	15.1023
ACOT11	chr1:55013806-55100417	DMSO	SAHA	OK	0.184783	1.04191	2.49533	-4.53734	5.69671e-06	7.80769e-05	yes	0.201852	0.167779	1.04287	1.02119
C7orf31	chr7:25174315-25219817	DMSO	SAHA	OK	1.37516	2.27986	0.729346	-4.53474	5.76757e-06	7.89072e-05	yes	1.38479	1.36553	2.28942	2.27029
ATP4A	chr19:36041094-36054560	DMSO	SAHA	OK	0.0440174	0.37428	3.08797	-4.53423	5.78149e-06	7.90849e-05	yes	0.0382429	0.049792	0.257398	0.491162
CD93	chr20:23059992-23066977	DMSO	SAHA	OK	0.407853	0.765385	0.908136	-4.53383	5.7924e-06	7.91956e-05	yes	0.438586	0.37712	0.578386	0.952384
ANO10	chr3:43407817-43663560	DMSO	SAHA	OK	9.39603	13.1529	0.485258	-4.53253	5.82802e-06	7.96182e-05	yes	9.92403	8.86914	13.216	13.0888
FAM83A	chr8:124194751-124222318	DMSO	SAHA	OK	124.811	175.313	0.490196	-4.52703	5.98194e-06	8.15362e-05	yes	126.388	123.226	162.861	187.768
C5orf32	chr5:139554652-139623374	DMSO	SAHA	OK	100.656	133.509	0.407498	-4.52478	6.04573e-06	8.22862e-05	yes	106.207	95.1051	136.777	130.24
NDUFA4L2	chr12:57623355-57634475	DMSO	SAHA	OK	0.744783	2.7495	1.88428	-4.52474	6.04693e-06	8.22894e-05	yes	0.782273	0.7073	2.37168	3.12733
ELOVL7	chr5:60047615-60140101	DMSO	SAHA	OK	3.03357	4.9139	0.695853	-4.52254	6.11018e-06	8.3083e-05	yes	3.10557	2.95503	4.9811	4.84455
OR52A1	chr11:5172660-5173599	DMSO	SAHA	OK	0.163018	1.70576	3.38731	-4.52212	6.12229e-06	8.32076e-05	yes	0.174538	0.151498	1.30175	2.10977
SCARF2	chr22:20778873-20792146	DMSO	SAHA	OK	0.136864	0.536234	1.97012	-4.52162	6.13692e-06	8.33661e-05	yes	0.214489	0.0592363	0.461117	0.611349
RELL1	chr4:37455551-37687999	DMSO	SAHA	OK	0.405368	0.997383	1.29892	-4.51831	6.2336e-06	8.46251e-05	yes	0.396177	0.444002	0.844885	1.1393
S1PR3	chr9:91605777-91619925	DMSO	SAHA	OK	0.352564	0.793962	1.17118	-4.51486	6.33576e-06	8.58392e-05	yes	0.376693	0.3283	0.859941	0.728024
RFX2	chr19:5993174-6110664	DMSO	SAHA	OK	2.94778	4.3388	0.55767	-4.51445	6.3481e-06	8.59859e-05	yes	2.61833	3.27723	4.55419	4.12036
PTPLA	chr10:17631957-17659373	DMSO	SAHA	OK	0.559641	1.73726	1.63424	-4.51389	6.36504e-06	8.61878e-05	yes	0.639723	0.479558	1.62919	1.84533
ARHGAP12	chr10:32095224-32217770	DMSO	SAHA	OK	4.48608	6.36394	0.504464	-4.51089	6.45576e-06	8.73462e-05	yes	4.2359	4.73626	5.57028	7.1576
FAM55C	chr3:101498028-101579869	DMSO	SAHA	OK	0.764837	1.25116	0.710038	-4.50977	6.48993e-06	8.77804e-05	yes	0.772033	0.757631	1.31456	1.18626
LRRC8C	chr1:90098643-90185094	DMSO	SAHA	OK	2.13735	3.07264	0.523655	-4.50861	6.52526e-06	8.81875e-05	yes	1.93295	2.34176	2.99627	3.14902
F2R	chr5:76011867-76031595	DMSO	SAHA	OK	6.20984	8.65145	0.478386	-4.50818	6.53868e-06	8.83407e-05	yes	6.24669	6.17298	8.63268	8.67021
ESPNP	chr1:17017712-17046652	DMSO	SAHA	OK	0.256989	0.921594	1.84242	-4.50759	6.5567e-06	8.85417e-05	yes	0.28338	0.230599	0.786124	1.05706
TRPC3	chr4:122800182-122872909	DMSO	SAHA	OK	0.149637	0.655923	2.13206	-4.5074	6.56274e-06	8.86091e-05	yes	0.174515	0.124989	0.761464	0.550354
STK10	chr5:171469073-171615346	DMSO	SAHA	OK	2.82417	4.02767	0.512118	-4.50661	6.58703e-06	8.88801e-05	yes	2.98059	2.66774	4.21715	3.83819
VWDE	chr7:12370508-12443852	DMSO	SAHA	OK	19.1101	25.1575	0.396653	-4.50632	6.59621e-06	8.89898e-05	yes	19.2496	18.9706	22.6936	27.6214
GNG8	chr19:47137332-47137939	DMSO	SAHA	OK	2.23327	38.7063	4.11534	-4.50245	6.71752e-06	9.05107e-05	yes	3.67013	0.796414	42.0605	35.3522
ZNF350	chr19:52467592-52490079	DMSO	SAHA	OK	1.44254	2.59913	0.849425	-4.49915	6.82247e-06	9.17491e-05	yes	1.42591	1.45916	2.09692	3.10135
TRIM3	chr11:6469842-6495205	DMSO	SAHA	OK	2.08252	3.66738	0.816419	-4.4966	6.90496e-06	9.27551e-05	yes	2.04489	2.12009	3.76604	3.56952
ZBTB32	chr19:36203829-36207940	DMSO	SAHA	OK	0.0261933	1.02457	5.28968	-4.49531	6.94701e-06	9.32754e-05	yes	0.0365318	0.0158548	0.903781	1.14537
ELF3	chr1:201979689-201986315	DMSO	SAHA	OK	0.0818269	0.571596	2.80435	-4.49275	7.03081e-06	9.43557e-05	yes	0.0876092	0.0760444	0.175306	0.967879
PI4K2A	chr10:99400442-99436187	DMSO	SAHA	OK	14.6738	19.5161	0.411417	-4.48535	7.27942e-06	9.73672e-05	yes	14.9545	14.3932	18.9017	20.1304
C10orf58	chr10:82168241-82192753	DMSO	SAHA	OK	1.47034	3.35497	1.19014	-4.48415	7.32064e-06	9.78564e-05	yes	1.56733	1.37825	3.43812	3.27147
HPS3	chr3:148847370-148939832	DMSO	SAHA	OK	4.64654	6.52082	0.488896	-4.48326	7.35123e-06	9.82499e-05	yes	4.89418	4.39891	6.46835	6.57329
ZCCHC12	chrX:117957786-117960931	DMSO	SAHA	OK	0.0461574	0.640309	3.79413	-4.48271	7.37023e-06	9.84661e-05	yes	0.0643758	0.027939	0.69092	0.589699
LGALS9	chr17:25958173-25976586	DMSO	SAHA	OK	0.787247	2.11937	1.42875	-4.48261	7.37368e-06	9.84875e-05	yes	0.735042	0.839432	2.25174	1.979
RNF13	chr3:149530474-149679925	DMSO	SAHA	OK	5.16547	7.51964	0.541765	-4.48145	7.41383e-06	9.89612e-05	yes	4.84451	5.48635	7.75664	7.28283
ABCB1	chr7:87133178-87461613	DMSO	SAHA	OK	0.200472	0.529093	1.40012	-4.48139	7.41596e-06	9.89741e-05	yes	0.25593	0.145012	0.698339	0.359849
LAPTM4A	chr2:20232410-20251789	DMSO	SAHA	OK	43.975	58.2036	0.404426	-4.47832	7.52318e-06	0.000100247	yes	44.2182	43.7318	59.2659	57.1413
BNIP3L	chr8:26240522-26270644	DMSO	SAHA	OK	38.1528	50.1129	0.393395	-4.47807	7.53217e-06	0.000100351	yes	37.3216	38.9839	41.6871	58.5387
CD164	chr6:109687716-109703762	DMSO	SAHA	OK	27.5039	36.7443	0.417884	-4.47736	7.55703e-06	0.000100618	yes	25.8148	29.1929	37.8574	35.6316
ASAP2	chr2:9346893-9545812	DMSO	SAHA	OK	1.51147	2.46268	0.704274	-4.47273	7.72257e-06	0.000102693	yes	1.42205	1.60085	2.16623	2.75898
TMEM125	chr1:43735664-43739673	DMSO	SAHA	OK	0.0453342	0.866908	4.25721	-4.47261	7.72724e-06	0.000102723	yes	0.0202748	0.0703937	0.722877	1.01094
HAS1	chr19:52216364-52227221	DMSO	SAHA	OK	0.123258	0.687126	2.47889	-4.46943	7.84285e-06	0.000104079	yes	0.187375	0.059142	0.743673	0.630579
WDTC1	chr1:27561006-27635110	DMSO	SAHA	OK	19.054	25.0716	0.395957	-4.46907	7.85618e-06	0.00010424	yes	19.3729	18.7351	25.5989	24.5443
GSTM4	chr1:110198697-110208123	DMSO	SAHA	OK	13.4806	19.8364	0.557267	-4.46791	7.89887e-06	0.000104707	yes	13.8059	13.1553	20.226	19.4463
CCDC25	chr8:27590832-27630170	DMSO	SAHA	OK	12.8386	17.2146	0.423143	-4.46681	7.93942e-06	0.000105146	yes	13.863	11.8142	17.3757	17.0534
GPR108	chr19:6729924-6737633	DMSO	SAHA	OK	13.4285	18.5173	0.46357	-4.46612	7.96522e-06	0.000105471	yes	13.5017	13.3554	19.6112	17.4234
KIF13B	chr8:28924794-29120610	DMSO	SAHA	OK	2.11733	2.98685	0.496383	-4.46582	7.97622e-06	0.0001056	yes	2.0006	2.23405	3.13767	2.83604
DLX4	chr17:48046561-48052323	DMSO	SAHA	OK	0.614786	2.325	1.91907	-4.46539	7.99224e-06	0.000105796	yes	0.479527	0.738719	2.066	2.58595
SEC22B	chr1:145096406-145116922	DMSO	SAHA	OK	48.8039	64.3345	0.398596	-4.46483	8.01324e-06	0.000106057	yes	49.0543	48.5534	63.0014	65.6676
A4GALT	chr22:43088126-43116876	DMSO	SAHA	OK	0.0487242	0.669366	3.78008	-4.46336	8.06836e-06	0.000106713	yes	0.0679558	0.0294927	0.56864	0.770093
ARHGEF26-AS1	chr3:153742189-153838999	DMSO	SAHA	OK	2.53954	4.00033	0.655549	-4.46028	8.1854e-06	0.000108082	yes	2.5535	2.52559	3.99225	4.00841
PLK1S1	chr20:21106623-21227258	DMSO	SAHA	OK	10.0621	14.5505	0.532142	-4.45644	8.33333e-06	0.000109907	yes	9.41025	10.6705	13.438	15.6663
PERP	chr6:138409641-138428660	DMSO	SAHA	OK	0.482805	0.965062	0.999181	-4.45388	8.43334e-06	0.00011107	yes	0.46964	0.49597	0.865706	1.06442
REEP5	chr5:112196884-112258031	DMSO	SAHA	OK	18.0205	25.5458	0.503446	-4.45019	8.57926e-06	0.000112911	yes	18.9267	17.1143	26.5175	24.5741
AKT3	chr1:243419306-244006886	DMSO	SAHA	OK	0.206543	1.45236	2.81388	-4.44879	8.63561e-06	0.000113529	yes	0.1512	0.265043	1.55645	1.32775
GNAO1	chr16:56225250-56391356	DMSO	SAHA	OK	0.0553873	0.395819	2.83721	-4.44769	8.67998e-06	0.000114042	yes	0.067606	0.0417152	0.336457	0.45513
ACAA2	chr18:47309873-47340251	DMSO	SAHA	OK	13.784	19.0416	0.466164	-4.44714	8.70198e-06	0.000114313	yes	14.1463	13.4216	18.7115	19.3717
C19orf54	chr19:41223007-41255828	DMSO	SAHA	OK	8.91433	13.0081	0.545215	-4.44652	8.72724e-06	0.000114609	yes	8.80752	9.02114	11.6476	14.3687
SAMD9L	chr7:92759367-92777680	DMSO	SAHA	OK	0.100747	0.291031	1.53043	-4.44564	8.76308e-06	0.000115008	yes	0.108404	0.0930901	0.250391	0.331672
AGFG2	chr7:100136833-100165843	DMSO	SAHA	OK	3.34441	4.7749	0.513721	-4.44526	8.77867e-06	0.000115195	yes	3.28633	3.40248	5.28911	4.26069
BBS7	chr4:122745483-122791652	DMSO	SAHA	OK	7.69868	11.8486	0.622028	-4.44079	8.9628e-06	0.000117465	yes	7.97769	7.41689	11.9188	11.7785
SHC2	chr19:416582-460996	DMSO	SAHA	OK	0.205087	0.719424	1.81061	-4.43917	9.03076e-06	0.000118264	yes	0.252122	0.158052	0.56055	0.878299
ZNF79	chr9:130186652-130207651	DMSO	SAHA	OK	3.58225	5.55924	0.634021	-4.43565	9.17966e-06	0.000120121	yes	3.73244	3.43206	5.20848	5.90999
LOC158572	chrX:49641326-49643959	DMSO	SAHA	OK	1.05101	2.03761	0.955098	-4.43396	9.25161e-06	0.000120931	yes	1.06098	1.04105	1.87966	2.19556
TRIM25	chr17:54965269-54991409	DMSO	SAHA	OK	12.7002	16.7572	0.399927	-4.43274	9.30442e-06	0.000121546	yes	12.3385	13.0618	17.7494	15.7649
CA8	chr8:61101422-61193954	DMSO	SAHA	OK	26.8153	35.6075	0.409127	-4.43192	9.33985e-06	0.000121952	yes	27.0645	26.566	38.1145	33.1005
PPP1R3F	chrX:49126305-49144555	DMSO	SAHA	OK	0.432162	0.962876	1.15578	-4.43107	9.37672e-06	0.000122358	yes	0.467321	0.397003	0.963229	0.961509
FLJ30403	chr19:52095035-52097633	DMSO	SAHA	OK	1.05791	2.24645	1.08643	-4.42883	9.47437e-06	0.000123499	yes	1.0945	1.02132	2.12286	2.37003
JOSD2	chr19:51009258-51014345	DMSO	SAHA	OK	9.47823	15.1823	0.679699	-4.42745	9.53548e-06	0.000124238	yes	9.98977	8.96669	16.6854	13.6792
LRRC28	chr15:99791651-99926498	DMSO	SAHA	OK	3.23652	5.45654	0.753542	-4.42585	9.60649e-06	0.000125047	yes	3.1662	3.30684	5.50673	5.40635
SULT2B1	chr19:49055428-49102684	DMSO	SAHA	OK	0.138532	1.50831	3.44465	-4.42545	9.62412e-06	0.000125257	yes	0.19321	0.0838525	1.26528	1.75133
JAZF1	chr7:27870192-28280996	DMSO	SAHA	OK	0.132159	0.523955	1.98716	-4.42411	9.68416e-06	0.000126	yes	0.171358	0.0929612	0.522121	0.525924
C16orf7	chr16:89773540-89883065	DMSO	SAHA	OK	2.38524	6.99765	1.55274	-4.42172	9.79187e-06	0.000127343	yes	2.72694	2.04139	6.83492	7.16587
RND1	chr12:49250915-49259653	DMSO	SAHA	OK	0.243159	0.994609	2.03223	-4.41684	1.00154e-05	0.000130109	yes	0.219537	0.266781	0.89456	1.09466
RHBDF1	chr16:108057-122629	DMSO	SAHA	OK	4.57764	6.62711	0.533776	-4.41511	1.00957e-05	0.000130991	yes	4.90113	4.25416	6.15299	7.10124
2015-03-03	chr5:126203405-126366440	DMSO	SAHA	OK	7.17338	9.79131	0.448848	-4.41307	1.01914e-05	0.000132091	yes	6.92596	7.42081	8.9513	10.6313
MUC4	chr3:195473637-195538844	DMSO	SAHA	OK	0.0539677	0.395246	2.87258	-4.41018	1.03286e-05	0.000133766	yes	0.085658	0.0285139	0.323699	0.466802
JARID2	chr6:15246526-15522253	DMSO	SAHA	OK	14.847	19.4844	0.392145	-4.40715	1.0474e-05	0.000135463	yes	15.166	14.528	19.6239	19.3449
SERAC1	chr6:158530535-158589312	DMSO	SAHA	OK	2.34106	3.51366	0.585816	-4.40696	1.04833e-05	0.000135562	yes	2.44513	2.23699	3.62031	3.40702
ABCC5	chr3:183637723-183735727	DMSO	SAHA	OK	32.0989	46.0159	0.519609	-4.40545	1.05565e-05	0.000136404	yes	31.2731	32.9251	46.9826	45.0495
NCRNA00087	chrX:134229014-134232733	DMSO	SAHA	OK	0.111177	0.516958	2.21719	-4.4049	1.05835e-05	0.000136732	yes	0.0780133	0.144341	0.501923	0.531992
PGRMC2	chr4:129190391-129209984	DMSO	SAHA	OK	29.6003	38.6687	0.385551	-4.40275	1.06885e-05	0.000138047	yes	28.4626	30.7381	38.4332	38.9041
RPL23A	chr17:27046999-27053949	DMSO	SAHA	OK	1344.15	1789.78	0.413093	-4.40009	1.08206e-05	0.000139582	yes	1375.7	1312.6	1738.06	1841.51
KIAA1949	chr6_ssto_hap7:1976469-1979473	DMSO	SAHA	OK	18.7151	26.4837	0.500898	-4.39949	1.08506e-05	0.000139883	yes	19.6057	17.8255	27.3529	25.6155
RPS28	chr19:8386383-8387280	DMSO	SAHA	OK	2882.16	3778.64	0.390719	-4.39788	1.09312e-05	0.000140836	yes	2993.06	2771.26	3682.88	3874.4
ACTR1B	chr2:98272401-98280561	DMSO	SAHA	OK	18.2526	24.5247	0.426132	-4.39782	1.09343e-05	0.000140855	yes	19.4263	17.0789	23.8731	25.1762
ZIK1	chr19:58095627-58103758	DMSO	SAHA	OK	0.303473	0.840224	1.46921	-4.39671	1.09904e-05	0.000141448	yes	0.246537	0.360409	0.915825	0.764624
ZNF81	chrX:47696300-47781655	DMSO	SAHA	OK	1.0957	1.65261	0.592895	-4.39528	1.10629e-05	0.000142294	yes	1.00568	1.18572	1.81417	1.49106
DPCD	chr10:103348088-103369410	DMSO	SAHA	OK	21.984	31.7434	0.529999	-4.39522	1.1066e-05	0.000142313	yes	22.2602	21.7078	33.9241	29.5626
STX10	chr19:13255223-13260987	DMSO	SAHA	OK	40.4593	55.9597	0.467916	-4.39304	1.11776e-05	0.000143508	yes	41.408	39.5107	57.6954	54.224
TMEM110	chr3:52867130-52931597	DMSO	SAHA	OK	2.93034	4.56236	0.638711	-4.38713	1.14856e-05	0.000147194	yes	2.91081	2.94547	4.79659	4.33506
RPL23AP7	chr2:114368815-114384715	DMSO	SAHA	OK	13.2861	24.9782	0.910757	-4.38502	1.15978e-05	0.000148541	yes	13.7883	12.7694	25.4452	24.5185
GSDMB	chr17:38060847-38074903	DMSO	SAHA	OK	2.4551	5.63415	1.19842	-4.38357	1.16752e-05	0.000149464	yes	2.74542	2.16802	5.23059	6.06017
DUSP5	chr10:112257624-112271302	DMSO	SAHA	OK	1.16996	2.13581	0.868326	-4.38302	1.17044e-05	0.00014977	yes	1.11795	1.22196	1.9985	2.27311
2015-09-14	chr7:55861236-55930482	DMSO	SAHA	OK	1.79025	2.78096	0.635418	-4.3815	1.17863e-05	0.000150638	yes	1.69443	1.88607	2.65486	2.90705
NRTN	chr19:5823817-5828335	DMSO	SAHA	OK	1.11149	2.73338	1.2982	-4.38115	1.18057e-05	0.00015086	yes	1.14035	1.08262	2.77451	2.69225
MAT1A	chr10:82031575-82049434	DMSO	SAHA	OK	0.0367872	0.365345	3.31198	-4.37786	1.19848e-05	0.000153034	yes	0.0300714	0.0435031	0.29904	0.431651
TMEM107	chr17:8076296-8079714	DMSO	SAHA	OK	3.24515	5.56193	0.777301	-4.37548	1.21168e-05	0.000154555	yes	3.62373	2.86832	4.90759	6.21605
FZD7	chr2:202899309-202903160	DMSO	SAHA	OK	0.812935	1.45376	0.838579	-4.37408	1.21945e-05	0.0001555	yes	0.721211	0.904659	1.28954	1.61798
PDZD4	chrX:153067622-153096003	DMSO	SAHA	OK	0.0175192	0.386063	4.46183	-4.37267	1.22735e-05	0.000156436	yes	0.0271756	0.00786278	0.388886	0.383241
KCNH3	chr12:49932939-49952077	DMSO	SAHA	OK	0.0152601	0.39554	4.69598	-4.3705	1.23964e-05	0.000157907	yes	0	0.0305203	0.326207	0.464873
CCND3	chr6:41902670-42016610	DMSO	SAHA	OK	142.569	190.553	0.418539	-4.36721	1.25846e-05	0.000160112	yes	147.709	137.424	205.796	175.301
HLA-DPB1	chr6_ssto_hap7:4512849-4537977	DMSO	SAHA	OK	0.0486433	0.340223	2.80617	-4.36596	1.26565e-05	0.000160881	yes	0.0249881	0.0722986	0.314313	0.366047
UHMK1	chr1:162466963-162499419	DMSO	SAHA	OK	24.3346	32.7253	0.427398	-4.36584	1.26637e-05	0.000160948	yes	23.7472	24.9198	34.5755	30.8727
HAUS4	chr14:23415436-23426351	DMSO	SAHA	OK	43.2451	61.6432	0.511404	-4.36557	1.26791e-05	0.000161095	yes	44.747	41.73	57.0414	66.2478
TRAPPC2P1	chr19:57874878-57890925	DMSO	SAHA	OK	5.55733	10.0888	0.86029	-4.36519	1.27013e-05	0.000161354	yes	5.72276	5.38879	9.1411	11.0377
ERMAP	chr1:43272722-43310660	DMSO	SAHA	OK	55.0848	73.0432	0.407096	-4.36352	1.27988e-05	0.000162421	yes	53.8788	56.2912	66.1446	79.9417
ACSL4	chrX:108884563-108976621	DMSO	SAHA	OK	12.1609	16.4469	0.435563	-4.35735	1.31648e-05	0.000166525	yes	11.1064	13.2152	16.3257	16.5679
LOC100130451	chr2:214141276-214148929	DMSO	SAHA	OK	3.18833	5.15605	0.693468	-4.35666	1.32061e-05	0.000166929	yes	3.22431	3.15234	4.90692	5.40519
CD276	chr15:73976621-74006859	DMSO	SAHA	OK	1.30504	2.49579	0.935402	-4.35667	1.32056e-05	0.000166929	yes	1.57902	1.03907	2.40512	2.58618
LOH12CR2	chr12:12508341-12510001	DMSO	SAHA	OK	1.00961	2.22927	1.14278	-4.35662	1.32084e-05	0.000166929	yes	1.00182	1.0174	2.15771	2.30084
DFNA5	chr7:24737973-24797639	DMSO	SAHA	OK	0.423829	1.54856	1.86937	-4.35541	1.32815e-05	0.00016769	yes	0.454636	0.382882	1.13566	1.96214
C2CD2L	chr11:118978092-118987827	DMSO	SAHA	OK	14.3758	19.115	0.411067	-4.35284	1.34384e-05	0.000169594	yes	14.4138	14.3377	19.2218	19.0082
ABCC13	chr21:15646119-15673692	DMSO	SAHA	OK	0.298122	2.41411	3.01751	-4.3517	1.35088e-05	0.000170331	yes	0.36828	0.228062	2.64255	2.18571
ILK	chr11:6624963-6633475	DMSO	SAHA	OK	45.7254	64.9283	0.50585	-4.35146	1.35232e-05	0.000170486	yes	47.0076	44.4236	65.9757	63.8844
PNPLA8	chr7:108112070-108166638	DMSO	SAHA	OK	12.354	16.472	0.41503	-4.33841	1.43517e-05	0.000179671	yes	11.7079	13.0002	15.8803	17.0637
LOC257358	chr5:169758434-169762104	DMSO	SAHA	OK	0.723681	1.55662	1.10499	-4.33639	1.44839e-05	0.000181165	yes	0.94622	0.501142	1.59872	1.51452
ACSL6	chr5:131285666-131347761	DMSO	SAHA	OK	0.072077	0.320966	2.15481	-4.33082	1.48557e-05	0.000185239	yes	0.0913157	0.0528326	0.328196	0.313753
NDRG3	chr20:35280168-35374541	DMSO	SAHA	OK	17.4848	24.0469	0.459754	-4.32893	1.49836e-05	0.000186724	yes	17.3682	17.5643	23.8534	24.241
LOC100128292	chr10:79686569-79689583	DMSO	SAHA	OK	0.295292	0.77268	1.38773	-4.32736	1.50905e-05	0.000187945	yes	0.308203	0.282381	0.72538	0.819979
ZNF404	chr19:44376514-44384288	DMSO	SAHA	OK	0.474228	1.27672	1.42879	-4.32476	1.52698e-05	0.000189982	yes	0.489542	0.458914	0.926138	1.6273
GLTP	chr12:110288747-110318293	DMSO	SAHA	OK	5.70067	8.21947	0.527915	-4.32401	1.53218e-05	0.000190517	yes	5.85764	5.54369	8.36989	8.06905
VSIG2	chr11:124617369-124622109	DMSO	SAHA	OK	0.115489	1.25183	3.43821	-4.32352	1.53561e-05	0.000190859	yes	0.139902	0.0910759	1.55241	0.951245
ASPHD1	chr16:29912146-29917377	DMSO	SAHA	OK	0.0831303	0.899283	3.43533	-4.32067	1.55558e-05	0.000193028	yes	0.100703	0.0655575	0.714431	1.08414
ZNF554	chr19:2819871-2836733	DMSO	SAHA	OK	1.02796	1.75293	0.769982	-4.31942	1.56443e-05	0.000193927	yes	1.07181	0.984114	1.58816	1.9177
C16orf48	chr16:67696849-67700628	DMSO	SAHA	OK	10.7316	15.2559	0.507507	-4.3178	1.57592e-05	0.000195266	yes	10.8196	10.6436	15.7804	14.7314
NAA11	chr4:80238271-80247171	DMSO	SAHA	OK	14.2549	19.8362	0.47668	-4.31591	1.58947e-05	0.000196685	yes	13.5924	14.9174	19.7627	19.9097
IQCD	chr12:113633245-113658880	DMSO	SAHA	OK	0.287542	1.19513	2.05532	-4.3152	1.59461e-05	0.000197234	yes	0.307861	0.267223	1.07932	1.31093
SCRN3	chr2:175260456-175294303	DMSO	SAHA	OK	9.22363	13.0763	0.503552	-4.31354	1.60659e-05	0.000198657	yes	9.11169	9.33653	12.7888	13.3628
C1QL1	chr17:43037060-43045644	DMSO	SAHA	OK	0.0569709	0.947736	4.05619	-4.31252	1.61407e-05	0.000199495	yes	0.0494969	0.0644448	0.792344	1.10313
SKAP2	chr7:26706687-26904341	DMSO	SAHA	OK	7.23614	9.82192	0.440784	-4.31162	1.62064e-05	0.00020019	yes	7.28872	7.18356	9.67483	9.969
ZBTB48	chr1:6640062-6649340	DMSO	SAHA	OK	14.9353	20.1003	0.428497	-4.30787	1.64834e-05	0.000203199	yes	15.0757	14.7948	20.9987	19.202
BACH2	chr6:90636246-91006627	DMSO	SAHA	OK	0.478304	0.862807	0.851109	-4.30572	1.66443e-05	0.000204999	yes	0.505487	0.45113	1.04343	0.682002
RAG1	chr11:36589562-36601310	DMSO	SAHA	OK	1.22251	1.84358	0.592666	-4.30374	1.67937e-05	0.000206628	yes	1.12188	1.32313	1.67657	2.01059
RABL5	chr7:100956647-100965093	DMSO	SAHA	OK	2.64235	4.46877	0.758058	-4.30314	1.68392e-05	0.000207097	yes	2.59659	2.68626	4.76543	4.17146
PPOX	chr1:161136180-161141010	DMSO	SAHA	OK	45.347	60.7978	0.423012	-4.3027	1.68732e-05	0.000207485	yes	46.5646	44.1304	51.7424	69.8523
VPS41	chr7:38763542-38948800	DMSO	SAHA	OK	10.7208	14.1532	0.400722	-4.29698	1.73142e-05	0.000212537	yes	10.2967	11.1449	14.3847	13.9217
CSF2RB	chr22:37309674-37336479	DMSO	SAHA	OK	0.0366372	0.247226	2.75445	-4.29676	1.73312e-05	0.000212684	yes	0.0552806	0.0179938	0.311736	0.182716
NUDT11	chrX:51232862-51239459	DMSO	SAHA	OK	0.0944994	0.54093	2.51707	-4.29602	1.73892e-05	0.000213333	yes	0.0365824	0.152416	0.617552	0.464309
GPR85	chr7:112720467-112727833	DMSO	SAHA	OK	0.202693	0.637405	1.65291	-4.29548	1.74316e-05	0.000213791	yes	0.183909	0.221522	0.763739	0.511676
DISP2	chr15:40650433-40663256	DMSO	SAHA	OK	0.131628	0.383182	1.54156	-4.2916	1.77391e-05	0.000217089	yes	0.159453	0.103803	0.435087	0.331277
C6orf154	chr6:43474706-43478424	DMSO	SAHA	OK	0.187531	0.735115	1.97084	-4.29118	1.77724e-05	0.000217403	yes	0.200784	0.174279	0.888756	0.581474
AKAP13	chr15:85923870-86292586	DMSO	SAHA	OK	0.0907349	0.344715	1.92567	-4.29111	1.77783e-05	0.000217422	yes	0.0895786	0.0918913	0.357938	0.331581
SEMA6C	chr1:151104162-151119140	DMSO	SAHA	OK	1.17875	2.30195	0.965598	-4.28995	1.78715e-05	0.000218425	yes	1.37326	0.983738	2.29378	2.31073
CCDC126	chr7:23636997-23684327	DMSO	SAHA	OK	1.70524	2.85455	0.743284	-4.28933	1.79212e-05	0.00021897	yes	1.6681	1.74239	2.91098	2.79812
PEX11G	chr19:7541760-7553905	DMSO	SAHA	OK	1.40392	3.17936	1.17927	-4.28782	1.80438e-05	0.000220339	yes	1.60735	1.2005	2.82871	3.53002
C6orf48	chr6_qbl_hap6:3096351-3101196	DMSO	SAHA	OK	408.395	541.947	0.408187	-4.28773	1.80505e-05	0.000220389	yes	430.339	386.459	513.426	570.47
KIAA1107	chr1:92632608-92650280	DMSO	SAHA	OK	0.282246	0.634942	1.16967	-4.28734	1.80822e-05	0.000220713	yes	0.302191	0.262301	0.573845	0.696039
SOSTDC1	chr7:16501105-16505474	DMSO	SAHA	OK	2.58913	4.2436	0.712818	-4.28279	1.84561e-05	0.00022479	yes	2.61992	2.55835	4.12107	4.36613
SGCE	chr7:94214535-94285521	DMSO	SAHA	OK	0.0521035	1.29256	4.6327	-4.28262	1.84702e-05	0.000224928	yes	0.0510418	0.0558296	1.2683	1.31202
TSSK3	chr1:32827861-32829924	DMSO	SAHA	OK	13.0452	18.4738	0.501962	-4.27865	1.88034e-05	0.000228426	yes	13.1354	12.9551	17.0569	19.8908
SCAMP1	chr5:77656338-77776562	DMSO	SAHA	OK	3.61083	4.95853	0.457584	-4.27675	1.89639e-05	0.000230343	yes	3.51969	3.70197	5.33784	4.57923
TNRC6B	chr22:40440820-40731812	DMSO	SAHA	OK	1.97618	2.94513	0.575617	-4.27529	1.90888e-05	0.000231727	yes	1.95372	1.99995	3.04073	2.85005
FAM24B-CUZD1	chr10:124591670-124658230	DMSO	SAHA	OK	0	0.56099	1.79769e+308	1.79769e+308	1.93865e-05	0.000235037	yes	0	0	0.481594	0.626003
BAI3	chr6:69345631-70099403	DMSO	SAHA	OK	0.355541	0.695806	0.968667	-4.26519	1.99735e-05	0.000241668	yes	0.301107	0.409976	0.700246	0.691365
ROGDI	chr16:4846968-4852674	DMSO	SAHA	OK	10.4109	14.8585	0.513197	-4.26501	1.99897e-05	0.00024177	yes	10.7425	10.0792	15.7076	14.0093
ZNF69	chr19:11998669-12025365	DMSO	SAHA	OK	2.22106	3.84509	0.791768	-4.26503	1.99875e-05	0.00024177	yes	1.99133	2.45079	3.69458	3.9956
CSF3R	chr1:36931643-36948915	DMSO	SAHA	OK	0.0473984	0.466152	3.29789	-4.26466	2.00207e-05	0.000242066	yes	0.0600486	0.0347478	0.334984	0.597319
PCSK7	chr11:117075787-117102811	DMSO	SAHA	OK	10.769	14.3753	0.416706	-4.25946	2.04921e-05	0.000247376	yes	10.8257	10.7124	14.9644	13.7862
LOC728752	chr19:36980528-36981942	DMSO	SAHA	OK	8.09316	11.8544	0.550652	-4.25279	2.1112e-05	0.000254205	yes	8.42489	7.76143	11.9904	11.7184
HADH	chr4:108910869-108956331	DMSO	SAHA	OK	30.3745	39.851	0.391753	-4.25134	2.12497e-05	0.000255608	yes	30.2078	30.5425	41.7683	37.9326
GALNT12	chr9:101569980-101612363	DMSO	SAHA	OK	20.5464	27.0234	0.395325	-4.25049	2.13304e-05	0.000256323	yes	20.8854	20.2075	25.2759	28.771
CD274	chr9:5450502-5470567	DMSO	SAHA	OK	0.029202	0.317974	3.44477	-4.25042	2.1337e-05	0.000256366	yes	0.018424	0.03998	0.294931	0.341017
ZNF34	chr8:145998500-146012725	DMSO	SAHA	OK	1.99324	3.39683	0.769077	-4.24572	2.17894e-05	0.000261207	yes	2.29768	1.68879	3.18195	3.61172
LOC100507266	chr4:4543857-4712664	DMSO	SAHA	OK	0.466293	1.09375	1.22998	-4.24081	2.22714e-05	0.000266417	yes	0.479582	0.453005	1.03662	1.15089
SFRP5	chr10:99526507-99531756	DMSO	SAHA	OK	0.202038	0.815199	2.01252	-4.24062	2.22904e-05	0.000266607	yes	0.171932	0.232145	0.38921	1.24119
SULT4A1	chr22:44220386-44258378	DMSO	SAHA	OK	0.0378777	0.499803	3.72194	-4.24015	2.23375e-05	0.000267057	yes	0.0141864	0.0615689	0.485159	0.514446
FAM110A	chr20:814355-826922	DMSO	SAHA	OK	7.23149	11.109	0.619361	-4.23999	2.23534e-05	0.000267207	yes	7.54983	6.94082	12.154	10.0946
TMEM38A	chr19:16771937-16799816	DMSO	SAHA	OK	0.800954	1.8329	1.19434	-4.23996	2.23564e-05	0.000267207	yes	0.818223	0.783685	1.94349	1.72231
CD44	chr11:35160416-35253949	DMSO	SAHA	OK	0.125348	0.70017	2.48177	-4.23731	2.26212e-05	0.000270067	yes	0.165774	0.084992	0.809431	0.588997
OPRL1	chr20:62711470-62731996	DMSO	SAHA	OK	0.134615	0.548741	2.02729	-4.23643	2.27103e-05	0.000270939	yes	0.116794	0.157993	0.463606	0.628802
SIAE	chr11:124492741-124564687	DMSO	SAHA	OK	3.88511	7.07817	0.865421	-4.23373	2.29846e-05	0.000273824	yes	4.04732	3.72445	6.80588	7.35205
CTSL3	chr9:90387829-90401799	DMSO	SAHA	OK	1.17375	3.66172	1.6414	-4.23326	2.3033e-05	0.000274324	yes	1.02644	1.32106	3.57984	3.7436
ENG	chr9:130577290-130617047	DMSO	SAHA	OK	0.530899	1.51335	1.51124	-4.23208	2.31537e-05	0.000275566	yes	0.59348	0.465274	1.40524	1.62037
FAM127A	chrX:134166332-134167575	DMSO	SAHA	OK	48.2322	63.4066	0.394638	-4.2302	2.33487e-05	0.000277536	yes	49.0204	47.4439	64.1763	62.637
C4orf34	chr4:39552545-39640481	DMSO	SAHA	OK	1.39608	2.68276	0.942339	-4.22796	2.35822e-05	0.000280154	yes	1.48533	1.30682	2.45182	2.91369
VPS37D	chr7:73082173-73086440	DMSO	SAHA	OK	0.605633	1.53882	1.34531	-4.22568	2.38216e-05	0.00028264	yes	0.59524	0.616025	1.38264	1.695
ZNF44	chr19:12382624-12405714	DMSO	SAHA	OK	2.08132	3.7168	0.836563	-4.2236	2.40427e-05	0.000284942	yes	2.26945	1.89166	3.57801	3.85611
GTPBP2	chr6:43543877-43596936	DMSO	SAHA	OK	64.8344	85.8917	0.405759	-4.22286	2.41222e-05	0.000285804	yes	65.5273	64.1414	75.8387	95.9446
MAPK8IP1	chr11:45907046-45928016	DMSO	SAHA	OK	3.44055	5.00127	0.539654	-4.22119	2.43014e-05	0.000287484	yes	3.70355	3.17756	5.33521	4.66733
GSTO1	chr10:106013951-106027222	DMSO	SAHA	OK	315.638	408.971	0.37373	-4.22081	2.43429e-05	0.000287894	yes	329.081	302.193	404.903	413.033
FAM70B	chr13:114462215-114514899	DMSO	SAHA	OK	0	0.474786	1.79769e+308	1.79769e+308	2.43429e-05	0.000287894	yes	0	0	0.451496	0.498076
LOC400685	chr19:35307057-35323773	DMSO	SAHA	OK	0.111784	0.615045	2.45998	-4.22052	2.43742e-05	0.000288224	yes	0.119683	0.103885	0.597158	0.632932
PNPLA4	chrX:7866803-7895780	DMSO	SAHA	OK	9.90558	13.8276	0.481237	-4.21603	2.48639e-05	0.000293549	yes	10.2256	9.58577	13.8536	13.8016
POU4F1	chr13:79173229-79177695	DMSO	SAHA	OK	3.51314	5.00709	0.511212	-4.21515	2.49615e-05	0.000294592	yes	3.74075	3.28552	5.29509	4.71909
NES	chr1:156638555-156647189	DMSO	SAHA	OK	4.09481	5.59507	0.450359	-4.21387	2.51032e-05	0.000296099	yes	4.43429	3.75533	5.81649	5.37364
MORC4	chrX:106183963-106243474	DMSO	SAHA	OK	0.0577939	0.381739	2.7236	-4.21297	2.52032e-05	0.000296947	yes	0.0535788	0.0620084	0.422351	0.342489
PCYT1B	chrX:24576203-24690979	DMSO	SAHA	OK	0.123541	0.46309	1.9063	-4.2121	2.53006e-05	0.000297928	yes	0.127795	0.122413	0.495147	0.430807
RNF167	chr17:4843629-4848517	DMSO	SAHA	OK	39.0792	51.0959	0.386807	-4.21171	2.53444e-05	0.000298402	yes	38.6003	39.558	54.8237	47.368
ZBTB4	chr17:7362684-7387568	DMSO	SAHA	OK	2.78331	4.40286	0.661639	-4.21125	2.53958e-05	0.000298882	yes	2.68618	2.88112	4.17615	4.62932
TPCN1	chr12:113659259-113736389	DMSO	SAHA	OK	7.10205	9.86834	0.474571	-4.21075	2.54521e-05	0.000299461	yes	6.89685	7.30577	9.48551	10.2497
CA9	chr9:35673914-35681154	DMSO	SAHA	OK	0.599144	1.55369	1.37472	-4.2089	2.56612e-05	0.000301754	yes	0.641483	0.556805	0.881667	2.22571
XPR1	chr1:180601145-180859415	DMSO	SAHA	OK	14.1427	18.2909	0.371075	-4.20784	2.57821e-05	0.000303049	yes	13.6379	14.6493	18.6224	17.9597
IFNGR1	chr6:137518620-137540567	DMSO	SAHA	OK	13.0084	17.6232	0.438035	-4.20776	2.57919e-05	0.000303121	yes	12.4886	13.5282	16.8952	18.3513
SLC2A10	chr20:45338278-45364985	DMSO	SAHA	OK	0.0927159	0.347717	1.90703	-4.20584	2.60111e-05	0.000305273	yes	0.0835531	0.101879	0.233534	0.4619
BOK	chr2:242483800-242513553	DMSO	SAHA	OK	1.11884	2.03229	0.861099	-4.20502	2.61063e-05	0.000306298	yes	1.12405	1.11321	2.015	2.04946
LOC645249	chr7:156803550-156809118	DMSO	SAHA	OK	0.153026	1.37255	3.165	-4.20489	2.61212e-05	0.000306395	yes	0.16384	0.142213	1.04314	1.70196
FLJ23867	chr1:180123967-180169859	DMSO	SAHA	OK	0.348031	1.68926	2.2791	-4.20193	2.64648e-05	0.000310037	yes	0.319225	0.376837	1.96043	1.41808
VRK1	chr14:97263683-97347951	DMSO	SAHA	OK	80.2093	103.337	0.365518	-4.1996	2.67386e-05	0.000312941	yes	80.9459	79.4728	103.023	103.652
ZNF223	chr19:44556163-44572142	DMSO	SAHA	OK	0.29878	0.836659	1.48555	-4.19799	2.69296e-05	0.000315089	yes	0.232221	0.36534	0.829017	0.844301
NUDT18	chr8:21964382-21966932	DMSO	SAHA	OK	2.34036	4.06037	0.794884	-4.19793	2.69368e-05	0.00031513	yes	2.63022	2.05049	3.66819	4.45256
HSPG2	chr1:22138757-22263750	DMSO	SAHA	OK	7.03028	9.0878	0.370349	-4.19278	2.7556e-05	0.000322016	yes	6.90722	7.15184	8.63551	9.54058
TAL1	chr1:47681962-47695443	DMSO	SAHA	OK	46.3382	59.5127	0.360995	-4.1911	2.77599e-05	0.000324086	yes	46.6709	46.0055	57.1388	61.8865
EZR	chr6:159186772-159240456	DMSO	SAHA	OK	75.6344	102.781	0.442459	-4.18976	2.79255e-05	0.000325723	yes	77.5645	73.7045	108.831	96.731
LOC730227	chr1:203267885-203274453	DMSO	SAHA	OK	0.436863	1.31117	1.5856	-4.18957	2.79484e-05	0.000325926	yes	0.443324	0.430338	1.27721	1.34639
SEC24D	chr4:119643977-119757326	DMSO	SAHA	OK	7.49483	10.0542	0.423834	-4.1855	2.84543e-05	0.000331322	yes	7.6305	7.35917	9.48956	10.6189
BTN2A3	chr6:26421618-26430816	DMSO	SAHA	OK	0.784013	1.54871	0.982114	-4.18462	2.85645e-05	0.000332559	yes	0.865575	0.70245	1.44398	1.65343
DDX58	chr9:32455299-32526322	DMSO	SAHA	OK	0.413499	0.805533	0.962058	-4.18443	2.85888e-05	0.000332797	yes	0.449814	0.377185	0.724674	0.886391
ERRFI1	chr1:8071778-8086393	DMSO	SAHA	OK	1.13195	1.9302	0.769944	-4.1779	2.94215e-05	0.000341267	yes	0.99792	1.26597	1.7395	2.1209
C11orf61	chr11:124636393-124670299	DMSO	SAHA	OK	2.92892	4.50634	0.621585	-4.17737	2.94905e-05	0.000341961	yes	2.84091	3.01694	4.80408	4.20859
C8orf37	chr8:96257140-96822371	DMSO	SAHA	OK	1.42209	2.28833	0.686283	-4.17505	2.97921e-05	0.000344855	yes	1.49044	1.35373	2.31445	2.26221
SDC3	chr1:31342312-31381480	DMSO	SAHA	OK	11.6345	15.1812	0.383874	-4.17278	3.00911e-05	0.000347649	yes	11.8534	11.4156	14.6059	15.7564
UXT	chrX:47511194-47519776	DMSO	SAHA	OK	267.914	351.358	0.391173	-4.17219	3.01683e-05	0.000348493	yes	273.672	262.152	345.368	357.31
ACBD7	chr10:15117473-15130775	DMSO	SAHA	OK	1.2207	2.01715	0.724605	-4.17203	3.01898e-05	0.000348694	yes	1.29598	1.14542	1.95173	2.08256
DOC2A	chr16:30007530-30022401	DMSO	SAHA	OK	0.051361	1.75451	5.09425	-4.16476	3.11685e-05	0.000358381	yes	0.0548715	0.0478384	1.50167	2.00467
LMBR1L	chr12:49490922-49504680	DMSO	SAHA	OK	13.2063	17.7101	0.423347	-4.1617	3.1589e-05	0.000362623	yes	12.1407	14.2719	16.8609	18.5594
TUBA4A	chr2:220110191-220136910	DMSO	SAHA	OK	64.7672	86.4686	0.416911	-4.16017	3.18008e-05	0.000364609	yes	67.6374	61.8971	88.0997	84.8376
PPAPDC1A	chr10:122216465-122349367	DMSO	SAHA	OK	0	0.288958	1.79769e+308	1.79769e+308	3.18465e-05	0.000365083	yes	0	0	0.283531	0.294384
LOC729737	chr1:136697-140566	DMSO	SAHA	OK	4.70439	6.58325	0.484792	-4.15951	3.18931e-05	0.000365418	yes	4.26278	5.146	5.8933	7.27319
FAHD1	chr16:1877224-1922179	DMSO	SAHA	OK	11.5764	20.0765	0.794324	-4.15952	3.18913e-05	0.000365418	yes	10.994	12.1593	21.4497	18.7054
SVOP	chr12:109304657-109458845	DMSO	SAHA	OK	0.265044	0.67186	1.34193	-4.15932	3.19194e-05	0.00036567	yes	0.295759	0.23433	0.632475	0.711245
IFT46	chr11:118401802-118436791	DMSO	SAHA	OK	8.98742	13.322	0.567837	-4.15535	3.24791e-05	0.000371551	yes	9.18955	8.78446	13.4909	13.1518
SGPL1	chr10:72575703-72640932	DMSO	SAHA	OK	3.41222	4.68784	0.458214	-4.15517	3.25043e-05	0.000371766	yes	3.29221	3.53222	4.96336	4.41232
HOXC10	chr12:54378945-54384062	DMSO	SAHA	OK	0.0853503	0.604253	2.82368	-4.1533	3.27719e-05	0.000374522	yes	0.0913816	0.0793189	0.531939	0.676567
CCDC135	chr16:57728712-57765367	DMSO	SAHA	OK	0.0450507	0.386624	3.10131	-4.15304	3.28094e-05	0.0003749	yes	0.0592462	0.0308553	0.379364	0.393884
RPL13AP6	chr10:112679300-112773425	DMSO	SAHA	OK	158.972	213.219	0.423566	-4.15125	3.3066e-05	0.000377628	yes	166.86	151.084	195.83	230.609
STK38L	chr12:27397077-27478890	DMSO	SAHA	OK	2.65382	3.75402	0.500368	-4.14972	3.32883e-05	0.000380115	yes	2.74081	2.56683	3.66895	3.8391
CDK5R2	chr2:219824397-219826877	DMSO	SAHA	OK	0.0122326	0.926364	6.24277	-4.14923	3.33589e-05	0.000380819	yes	0	0.0244653	0.830615	1.02211
FCGRT	chr19:50015535-50029685	DMSO	SAHA	OK	0.74255	1.76747	1.25112	-4.14626	3.37943e-05	0.000385476	yes	0.990366	0.49662	1.78518	1.75069
MAN1C1	chr1:25943958-26111258	DMSO	SAHA	OK	0.0199926	0.396537	4.30991	-4.14621	3.38025e-05	0.000385517	yes	0.0214054	0.0185798	0.404958	0.388115
GCLC	chr6:53362139-53409927	DMSO	SAHA	OK	5.00537	6.9802	0.479792	-4.14595	3.38407e-05	0.000385849	yes	4.78845	5.22425	6.9476	7.01188
MAGIX	chrX:49019180-49023836	DMSO	SAHA	OK	0.797747	1.84605	1.21044	-4.14186	3.445e-05	0.000392267	yes	0.90546	0.695198	1.59442	2.09974
ATP8B2	chr1:154298035-154323780	DMSO	SAHA	OK	11.5726	15.4671	0.41849	-4.13782	3.50626e-05	0.00039855	yes	10.5931	12.5482	14.8609	16.0824
GCAT	chr22:38203911-38213183	DMSO	SAHA	OK	39.6806	52.3337	0.399308	-4.13528	3.54523e-05	0.000402543	yes	40.2536	39.1054	54.9169	49.7505
NIPAL1	chr4:48018790-48039080	DMSO	SAHA	OK	0.144371	0.62067	2.10405	-4.13528	3.54526e-05	0.000402543	yes	0.169582	0.119159	0.509244	0.732095
KDM4D	chr11:94706844-94732676	DMSO	SAHA	OK	0.421181	0.937796	1.15484	-4.13159	3.60261e-05	0.000408505	yes	0.39979	0.442572	0.860054	1.01554
USP12	chr13:27640286-27746033	DMSO	SAHA	OK	9.0476	11.9247	0.398342	-4.12955	3.63474e-05	0.000411596	yes	8.78205	9.31314	11.5044	12.3449
ACPL2	chr3:140950681-141013486	DMSO	SAHA	OK	0.368502	1.25885	1.77236	-4.12779	3.66272e-05	0.000414264	yes	0.353677	0.381039	1.07157	1.44381
FBXO25	chr8:356807-419875	DMSO	SAHA	OK	4.73781	7.73294	0.706795	-4.11773	3.82626e-05	0.000431145	yes	4.39061	5.08703	7.6953	7.77066
C7orf47	chr7:100032911-100034094	DMSO	SAHA	OK	45.2019	59.9603	0.407625	-4.11304	3.9049e-05	0.00043942	yes	45.8097	44.594	63.4189	56.5017
FAM164A	chr8:79578281-79631997	DMSO	SAHA	OK	0.278944	0.683832	1.29367	-4.11283	3.90836e-05	0.00043974	yes	0.33657	0.221319	0.705013	0.662651
PRICKLE3	chrX:49031905-49042776	DMSO	SAHA	OK	19.511	25.8034	0.403273	-4.11104	3.93885e-05	0.000442701	yes	19.9885	19.0335	26.7234	24.8834
UBTD2	chr5:171636649-171710795	DMSO	SAHA	OK	0.257132	0.679816	1.40264	-4.11046	3.94869e-05	0.000443638	yes	0.256744	0.257519	0.626871	0.732762
FAM107B	chr10:14560558-14816896	DMSO	SAHA	OK	0.121014	0.405187	1.74342	-4.10812	3.98893e-05	0.000447385	yes	0.125403	0.116624	0.397578	0.412796
LGI4	chr19:35615416-35626178	DMSO	SAHA	OK	0.117595	0.473691	2.01011	-4.09712	4.18328e-05	0.00046695	yes	0.131458	0.103732	0.252178	0.695204
GFAP	chr17:42982993-42992920	DMSO	SAHA	OK	0.218648	0.831441	1.927	-4.09708	4.18393e-05	0.000466962	yes	0.273376	0.163744	0.76552	0.897342
GOLGA2B	chr12:100550174-100567121	DMSO	SAHA	OK	2.28475	3.87657	0.762747	-4.09411	4.23785e-05	0.000472667	yes	2.15088	2.4186	3.79118	3.96199
GSTM3	chr1:110276553-110283660	DMSO	SAHA	OK	1.17141	1.90807	0.703864	-4.09039	4.30654e-05	0.000479822	yes	1.25931	1.08354	1.86517	1.95097
ZNF230	chr19:44507076-44518072	DMSO	SAHA	OK	0.799393	1.36309	0.769901	-4.09006	4.31267e-05	0.000480388	yes	0.620623	0.978163	1.30722	1.41895
TBC1D16	chr17:77913818-78009647	DMSO	SAHA	OK	0.0248628	0.346405	3.8004	-4.08348	4.43656e-05	0.000493071	yes	0.0314986	0.0182271	0.343791	0.349018
ERGIC1	chr5:172261222-172379688	DMSO	SAHA	OK	26.4341	34.1057	0.367612	-4.0821	4.46299e-05	0.000495749	yes	25.1488	27.7195	35.8892	32.3223
UBL7	chr15:74738317-74753529	DMSO	SAHA	OK	39.8223	54.8605	0.462189	-4.08165	4.4717e-05	0.000496651	yes	39.6255	40.0198	55.4187	54.3028
LAMTOR2	chr1:156024516-156028301	DMSO	SAHA	OK	49.5997	69.0641	0.477604	-4.0793	4.51715e-05	0.000501105	yes	49.3282	49.8663	73.9725	64.107
CD70	chr19:6585849-6591163	DMSO	SAHA	OK	0.332019	1.59617	2.26528	-4.07768	4.54874e-05	0.000504344	yes	0.271406	0.392632	1.4153	1.77704
TTC26	chr7:138818489-138874550	DMSO	SAHA	OK	6.76966	9.78467	0.531439	-4.07702	4.56157e-05	0.000505634	yes	6.60787	6.93128	10.3065	9.26516
GBP2	chr1:89573309-89591799	DMSO	SAHA	OK	0.214146	0.654043	1.61079	-4.0753	4.5956e-05	0.000509005	yes	0.201227	0.227064	0.644247	0.663839
ARHGAP30	chr1:161016731-161039760	DMSO	SAHA	OK	0.134355	0.396283	1.56049	-4.07244	4.6523e-05	0.000514948	yes	0.136787	0.131923	0.442358	0.350209
ZNF416	chr19:58082933-58090243	DMSO	SAHA	OK	0.97952	1.79245	0.871788	-4.06931	4.71521e-05	0.000521296	yes	0.932349	1.02669	1.92384	1.66106
ZMYM1	chr1:35544971-35581455	DMSO	SAHA	OK	5.46107	7.38863	0.436124	-4.06828	4.73618e-05	0.00052341	yes	5.09534	5.82679	7.43274	7.34451
IFT20	chr17:26646120-26662495	DMSO	SAHA	OK	14.2015	26.9032	0.921736	-4.06819	4.73807e-05	0.000523481	yes	14.1322	14.3134	27.7767	26.0316
SLC26A2	chr5:149340299-149366963	DMSO	SAHA	OK	1.35175	1.93313	0.516116	-4.06346	4.83499e-05	0.000533351	yes	1.36931	1.33418	2.05128	1.81498
MAP2K3	chr17:21187967-21218551	DMSO	SAHA	OK	6.62504	10.5938	0.677219	-4.06211	4.86307e-05	0.00053624	yes	6.87139	6.37848	11.8065	9.37965
FOXO3B	chr17:18561741-18585572	DMSO	SAHA	OK	2.58189	3.61648	0.486157	-4.06124	4.88128e-05	0.000537826	yes	2.41839	2.74542	3.46273	3.7703
TNFRSF21	chr6:47199267-47277680	DMSO	SAHA	OK	1.43125	2.23995	0.64619	-4.06027	4.90156e-05	0.000539779	yes	1.40275	1.45975	2.19788	2.28201
RPS16	chr19:39923846-39926618	DMSO	SAHA	OK	2665.69	3462.16	0.377166	-4.05982	4.91115e-05	0.000540623	yes	2752	2579.37	3382.12	3542.2
ADCK2	chr7:140372952-140394908	DMSO	SAHA	OK	7.94382	10.9167	0.458635	-4.05857	4.93744e-05	0.000543022	yes	7.87036	8.01728	9.91915	11.9143
RENBP	chrX:153200721-153210232	DMSO	SAHA	OK	7.72897	11.1354	0.526803	-4.05328	5.0505e-05	0.000554301	yes	8.40454	7.0534	12.2493	10.0215
NAT8L	chr4:2061238-2070816	DMSO	SAHA	OK	2.14833	3.0322	0.497149	-4.05114	5.09683e-05	0.000558616	yes	1.99242	2.30424	2.88714	3.17725
SLC12A8	chr3:124801479-124931609	DMSO	SAHA	OK	0.267132	0.660588	1.3062	-4.05112	5.09737e-05	0.000558616	yes	0.288306	0.245958	0.37401	0.947167
ADAM11	chr17:42836567-42859214	DMSO	SAHA	OK	0.108562	0.348736	1.68362	-4.04956	5.13143e-05	0.000561796	yes	0.137536	0.0795872	0.328027	0.369445
SPINK4	chr9:33240195-33248565	DMSO	SAHA	OK	0.533423	6.13236	3.52309	-4.04594	5.21136e-05	0.000569808	yes	0.38993	0.676916	6.66757	5.59714
PCSK1N	chrX:48689505-48693960	DMSO	SAHA	OK	0.781811	2.2028	1.49444	-4.04323	5.27209e-05	0.000575399	yes	0.875817	0.687806	1.79044	2.61516
GMCL1	chr2:70056817-70106727	DMSO	SAHA	OK	18.5493	24.2875	0.388849	-4.04233	5.29233e-05	0.000577242	yes	17.4004	19.6982	24.7611	23.8139
CHRM4	chr11:46406639-46408107	DMSO	SAHA	OK	0.308102	1.07151	1.79817	-4.04079	5.32709e-05	0.000580571	yes	0.329874	0.28633	1.10782	1.0352
ITM2B	chr13:48807273-48836232	DMSO	SAHA	OK	22.2256	29.1586	0.391703	-4.04052	5.33322e-05	0.000581027	yes	22.9946	21.4565	29.1872	29.13
KCNT2	chr1:196194912-196577499	DMSO	SAHA	OK	0.0896461	0.287135	1.67942	-4.0402	5.34048e-05	0.000581668	yes	0.101206	0.0780859	0.200467	0.373803
SEMA4A	chr1:156119734-156147542	DMSO	SAHA	OK	0.493634	1.02891	1.0596	-4.0385	5.37949e-05	0.000585614	yes	0.587387	0.399882	0.796141	1.26167
SGIP1	chr1:66999824-67210768	DMSO	SAHA	OK	0.0421923	0.25179	2.57717	-4.03845	5.38047e-05	0.000585646	yes	0.028576	0.0558087	0.239118	0.264462
STX1A	chr7:73113534-73134017	DMSO	SAHA	OK	3.75869	6.59493	0.811125	-4.0359	5.43926e-05	0.00059174	yes	4.1701	3.34115	6.78137	6.40969
RGL3	chr19:11504731-11530018	DMSO	SAHA	OK	0.0375189	0.655174	4.12619	-4.03441	5.47397e-05	0.000595362	yes	0.0274251	0.047611	0.578742	0.729962
ZNF563	chr19:12428303-12444534	DMSO	SAHA	OK	0.268513	0.711878	1.40664	-4.03433	5.4758e-05	0.000595485	yes	0.264281	0.272745	0.610968	0.812789
EIF3F	chr11:8008866-8017719	DMSO	SAHA	OK	154.645	196.713	0.347132	-4.02619	5.66885e-05	0.000615211	yes	156.741	152.548	193.504	199.921
COL15A1	chr9:101706137-101833068	DMSO	SAHA	OK	0.751272	1.22424	0.704476	-4.02478	5.70295e-05	0.000618486	yes	0.772017	0.730527	1.22939	1.21908
CHP2	chr16:23765947-23770256	DMSO	SAHA	OK	0.993135	1.82805	0.880244	-4.02476	5.70342e-05	0.000618486	yes	1.1943	0.791972	1.70024	1.95586
RNF11	chr1:51701944-51739119	DMSO	SAHA	OK	13.2098	17.3043	0.389527	-4.02271	5.7532e-05	0.000623564	yes	13.1098	13.3097	17.0208	17.5878
SH3KBP1	chrX:19552082-19905744	DMSO	SAHA	OK	0.342906	0.96504	1.49278	-4.02229	5.76355e-05	0.000624445	yes	0.332047	0.353755	0.966497	0.963577
FKBP7	chr2:179059207-179672150	DMSO	SAHA	OK	1.81708	3.45569	0.927352	-4.02162	5.77994e-05	0.000626141	yes	1.80776	1.82624	3.78621	3.1254
APOD	chr3:195295572-195311076	DMSO	SAHA	OK	0.32121	1.30068	2.01767	-4.02153	5.78206e-05	0.00062629	yes	0.311721	0.3307	1.08369	1.51767
ADA	chr20:43248162-43280376	DMSO	SAHA	OK	4.55857	6.88831	0.595568	-4.0193	5.83713e-05	0.000631769	yes	4.58892	4.52823	6.18603	7.59059
IFT52	chr20:42219578-42275862	DMSO	SAHA	OK	11.6817	15.9983	0.453665	-4.01823	5.86372e-05	0.000634322	yes	12.5376	10.8258	16.6273	15.3693
SMAD7	chr18:46446222-46477081	DMSO	SAHA	OK	0.416464	1.40428	1.75356	-4.01569	5.92724e-05	0.000640864	yes	0.353191	0.479821	1.4292	1.37936
HOXB5	chr17:46667822-46683774	DMSO	SAHA	OK	1.29651	2.56425	0.983905	-4.01469	5.95252e-05	0.000643433	yes	1.34279	1.25032	2.37575	2.74989
NXN	chr17:702552-882998	DMSO	SAHA	OK	0.196525	0.829318	2.07722	-4.01422	5.96432e-05	0.000644543	yes	0.1964	0.196643	0.895115	0.764199
LOC646851	chr22:38974124-39052634	DMSO	SAHA	OK	0.368364	0.601949	0.70851	-4.01411	5.96693e-05	0.000644743	yes	0.355602	0.381126	0.616497	0.587402
LIF	chr22:30636441-30642796	DMSO	SAHA	OK	0.101418	0.356018	1.81164	-4.00899	6.09799e-05	0.000657643	yes	0.0604399	0.142396	0.314129	0.397907
PLEKHM3	chr2:208686011-208890284	DMSO	SAHA	OK	0.487741	0.76487	0.649098	-4.00544	6.19034e-05	0.000666495	yes	0.480171	0.495312	0.75711	0.77263
UPK3BL	chr7:102277194-102312176	DMSO	SAHA	OK	10.2223	17.4628	0.772562	-4.00297	6.25527e-05	0.000672971	yes	9.92894	10.4739	17.2222	17.7174
GATA1	chrX:48644981-48652717	DMSO	SAHA	OK	208.439	264.811	0.345338	-4.00227	6.27386e-05	0.000674628	yes	218.983	197.894	268.891	260.73
LOC100506746	chr4:87846045-87856002	DMSO	SAHA	OK	2.15967	3.51857	0.70418	-4.00209	6.27854e-05	0.000675045	yes	1.85	2.46933	3.63175	3.40539
COX7A2L	chr2:42577644-42588356	DMSO	SAHA	OK	132.592	168.773	0.348084	-3.99965	6.34352e-05	0.000681165	yes	136.361	128.823	168.386	169.159
ACVR2B	chr3:38492517-38534633	DMSO	SAHA	OK	3.95356	5.15415	0.382582	-3.99619	6.437e-05	0.000689711	yes	3.79389	4.11323	4.92554	5.38276
TCP10L	chr21:33947150-33957845	DMSO	SAHA	OK	0.262858	0.705417	1.42419	-3.99614	6.4384e-05	0.000689774	yes	0.302358	0.223358	0.725552	0.685281
SEMA3B	chr3:50305039-50314572	DMSO	SAHA	OK	0.395738	1.18792	1.58582	-3.99521	6.46359e-05	0.000692121	yes	0.412883	0.378731	1.03006	1.34577
KLK6	chr19:51461886-51472929	DMSO	SAHA	OK	0	0.2782	1.79769e+308	1.79769e+308	6.55424e-05	0.000700407	yes	0	0	0.366087	0.201624
CCDC68	chr18:52568739-52626739	DMSO	SAHA	OK	0.80457	1.50231	0.900895	-3.9871	6.6886e-05	0.000713052	yes	0.718626	0.888867	1.62231	1.37567
RPL13A	chr19:49990864-49995564	DMSO	SAHA	OK	759.492	1174.3	0.628695	-3.98674	6.69876e-05	0.000713954	yes	782.364	736.626	1083.55	1265.09
ARL4D	chr17:41476352-41478504	DMSO	SAHA	OK	0.170474	0.792257	2.21642	-3.98331	6.79612e-05	0.000723236	yes	0.139352	0.201595	0.77738	0.807135
ZNF792	chr19:35447257-35454953	DMSO	SAHA	OK	3.49821	4.88878	0.482859	-3.98293	6.80696e-05	0.000724206	yes	3.13449	3.86192	4.3968	5.38076
EML2	chr19:46112657-46148775	DMSO	SAHA	OK	22.164	30.2475	0.448594	-3.98095	6.86418e-05	0.00072965	yes	22.932	21.3924	27.8949	32.6022
ARV1	chr1:231114822-231136479	DMSO	SAHA	OK	55.1669	70.8156	0.360266	-3.98078	6.86902e-05	0.000730073	yes	54.7659	55.5678	66.5162	75.1151
SPRY1	chr4:124317955-124324909	DMSO	SAHA	OK	0.168665	0.640981	1.92612	-3.9802	6.88587e-05	0.00073168	yes	0.194487	0.142843	0.659403	0.621636
SCAMP5	chr15:75287875-75313836	DMSO	SAHA	OK	0.0151007	1.26144	6.38431	-3.98013	6.88782e-05	0.000731795	yes	0.0210609	0.00914031	1.36807	1.15539
BEND7	chr10:13480483-13544976	DMSO	SAHA	OK	3.84778	5.84717	0.603711	-3.97893	6.92254e-05	0.000734929	yes	3.72849	3.96634	5.83439	5.8596
LTF	chr3:46477495-46506598	DMSO	SAHA	OK	0.0659328	0.559227	3.08437	-3.97585	7.01288e-05	0.000743399	yes	0.0835296	0.0483354	0.455845	0.66261
DEPTOR	chr8:120885899-121063157	DMSO	SAHA	OK	0.037904	0.397568	3.39078	-3.97448	7.05318e-05	0.000747108	yes	0.0528647	0.0229432	0.355812	0.439323
ATP1B1	chr1:169075946-169337186	DMSO	SAHA	OK	1.47819	3.06725	1.05311	-3.97182	7.13262e-05	0.000754955	yes	1.3537	1.60359	3.19574	2.93887
HOXB6	chr17:46667822-46683774	DMSO	SAHA	OK	2.78415	4.61772	0.729943	-3.97097	7.15801e-05	0.000757357	yes	2.99608	2.57222	4.75816	4.44665
C7orf44	chr7:43678858-43769083	DMSO	SAHA	OK	135.868	173.348	0.351468	-3.96788	7.25158e-05	0.000766202	yes	139.627	132.109	178.394	168.303
ZNF187	chr6:28234787-28245980	DMSO	SAHA	OK	4.22669	6.8558	0.697796	-3.96386	7.37469e-05	0.000778527	yes	4.09249	4.36185	6.48077	7.22704
NCEH1	chr3:172348434-172429008	DMSO	SAHA	OK	1.60497	2.47577	0.625334	-3.96347	7.38696e-05	0.000779531	yes	1.60892	1.62368	2.55247	2.38974
PITX3	chr10:103989945-104001231	DMSO	SAHA	OK	0.288283	1.05331	1.86938	-3.96079	7.47028e-05	0.000787536	yes	0.270893	0.305674	1.10382	1.00281
S100A4	chr1:153516094-153518282	DMSO	SAHA	OK	7.22335	13.7951	0.93342	-3.96009	7.49207e-05	0.000789439	yes	7.00862	7.43871	13.9863	13.6086
GAS5	chr1:173832385-173837125	DMSO	SAHA	OK	646.571	823.154	0.348353	-3.95932	7.51625e-05	0.000791887	yes	696.405	596.738	783.342	862.966
PTPRJ	chr11:48002109-48192394	DMSO	SAHA	OK	1.98061	3.75486	0.922811	-3.95892	7.52904e-05	0.000793037	yes	2.17612	1.78746	3.76358	3.74072
FAM149B1	chr10:74927876-75001939	DMSO	SAHA	OK	5.28473	7.2594	0.458021	-3.95844	7.54417e-05	0.000794433	yes	5.2255	5.34396	7.29362	7.22518
NUCB2	chr11:17298285-17353070	DMSO	SAHA	OK	28.0165	36.4833	0.380957	-3.95644	7.60765e-05	0.000800719	yes	28.1334	27.8997	36.0683	36.8982
CGB1	chr19:49538825-49540191	DMSO	SAHA	OK	0	0.64541	1.79769e+308	1.79769e+308	7.70903e-05	0.000809875	yes	0	0	0.441939	0.848881
MX2	chr21:42733949-42780869	DMSO	SAHA	OK	0.028318	0.35292	3.63955	-3.95221	7.74343e-05	0.000812983	yes	0.0465374	0.0100986	0.389415	0.316425
TRIM4	chr7:99488029-99517223	DMSO	SAHA	OK	10.9818	14.4341	0.394369	-3.94891	7.85078e-05	0.000823128	yes	11.6701	10.2934	14.0303	14.8377
FADS6	chr17:72873472-72889705	DMSO	SAHA	OK	0.310822	0.873033	1.48995	-3.94835	7.86921e-05	0.000824683	yes	0.315312	0.306332	0.773543	0.972524
SMTNL1	chr11:57310113-57317747	DMSO	SAHA	OK	0.0636604	0.657792	3.36916	-3.94705	7.91214e-05	0.000828841	yes	0.0887872	0.0385335	0.678348	0.637235
ATP5D	chr19:1241748-1244824	DMSO	SAHA	OK	128.353	174.816	0.44572	-3.94455	7.99502e-05	0.00083659	yes	134.129	122.58	180.468	169.144
CCDC114	chr19:48799708-48823332	DMSO	SAHA	OK	0.379801	0.821503	1.11302	-3.93935	8.17028e-05	0.000852921	yes	0.369576	0.390026	0.77257	0.870437
GCC2	chr2:109065576-109125854	DMSO	SAHA	OK	6.67199	8.68311	0.380095	-3.93928	8.17282e-05	0.000852975	yes	6.1578	7.18369	8.25665	9.10989
NICN1	chr3:49454210-49466757	DMSO	SAHA	OK	3.09008	4.43897	0.522579	-3.93928	8.1726e-05	0.000852975	yes	3.15314	3.02703	4.50309	4.37484
ZNF229	chr19:44930425-44952665	DMSO	SAHA	OK	0.366643	0.701685	0.936448	-3.93556	8.30013e-05	0.000865192	yes	0.370633	0.362653	0.710988	0.692382
TM7SF2	chr11:64879340-64883707	DMSO	SAHA	OK	14.0689	18.9843	0.432296	-3.93517	8.31379e-05	0.000866215	yes	14.1572	13.9806	19.9439	18.0247
CCDC159	chr19:11457180-11465620	DMSO	SAHA	OK	4.19947	6.8367	0.703091	-3.92946	8.5137e-05	0.000885487	yes	4.70442	3.69453	6.81903	6.85437
DLL4	chr15:41221530-41231258	DMSO	SAHA	OK	0.245597	0.603003	1.29587	-3.92862	8.54341e-05	0.000888249	yes	0.179531	0.311664	0.580589	0.625417
TRIM35	chr8:27142403-27168834	DMSO	SAHA	OK	6.81803	9.0072	0.401724	-3.92561	8.65116e-05	0.000898457	yes	6.56997	7.0661	9.03311	8.9813
COG5	chr7:106809459-107218968	DMSO	SAHA	OK	16.2489	20.7969	0.356023	-3.92492	8.6759e-05	0.000900472	yes	15.5589	16.9422	20.6321	20.956
TNFRSF1B	chr1:12227059-12269277	DMSO	SAHA	OK	32.9511	41.826	0.344076	-3.91683	8.97215e-05	0.000927458	yes	34.5721	31.33	41.5769	42.0751
KIAA1804	chr1:233463513-233520894	DMSO	SAHA	OK	0.245339	0.500207	1.02775	-3.91402	9.07708e-05	0.000937159	yes	0.217469	0.273209	0.408088	0.592326
RASL11A	chr13:27844463-27847827	DMSO	SAHA	OK	0.658081	1.54773	1.23382	-3.91378	9.08607e-05	0.000937972	yes	0.598845	0.717317	1.39437	1.70109
AK7	chr14:96858447-96955112	DMSO	SAHA	OK	0.355483	0.84046	1.2414	-3.90837	9.29227e-05	0.000957036	yes	0.380603	0.330362	0.639827	1.04109
C2orf15	chr2:99613723-99771187	DMSO	SAHA	OK	0.730395	1.74229	1.25424	-3.90829	9.29532e-05	0.000957234	yes	0.643784	0.817007	1.72192	1.76267
ZNF233	chr19:44764032-44779470	DMSO	SAHA	OK	0.232489	0.651701	1.48705	-3.90726	9.33482e-05	0.000960949	yes	0.22562	0.239357	0.583712	0.719689
LOC100505875	chr4:79892901-80229953	DMSO	SAHA	OK	2.86341	5.10397	0.833883	-3.90693	9.34755e-05	0.000962143	yes	3.13963	2.5872	3.93281	6.27513
ZNF799	chr19:12500827-12512088	DMSO	SAHA	OK	1.83938	2.88607	0.649892	-3.90631	9.3717e-05	0.000964276	yes	1.74012	1.93863	2.69224	3.0799
ALDH1L2	chr12:105413561-105478341	DMSO	SAHA	OK	2.99335	4.04973	0.436063	-3.90025	9.6095e-05	0.00098634	yes	2.53788	3.44872	3.08924	5.00973
ZNF890P	chr7:5160940-5184177	DMSO	SAHA	OK	0.28951	0.943227	1.70399	-3.89715	9.73316e-05	0.000998184	yes	0.272973	0.306047	1.0014	0.885056
FAM50A	chrX:153672484-153679002	DMSO	SAHA	OK	99.5529	126.027	0.340193	-3.89637	9.7645e-05	0.00100055	yes	104.804	94.3021	124.968	127.085
CDK18	chr1:205473683-205501921	DMSO	SAHA	OK	0.0627571	0.457152	2.86482	-3.89538	9.80433e-05	0.00100414	yes	0.0774779	0.0480359	0.362415	0.551888
SLC16A10	chr6:111408780-111544606	DMSO	SAHA	OK	0.0274799	0.353427	3.68497	-3.89513	9.81472e-05	0.00100496	yes	0.0238748	0.0310849	0.382187	0.324667
LYVE1	chr11:10562786-10715535	DMSO	SAHA	OK	0.0740699	0.441748	2.57626	-3.89447	9.84128e-05	0.00100744	yes	0.111762	0.0363782	0.355782	0.527713
SHARPIN	chr8:145153535-145159140	DMSO	SAHA	OK	22.1034	29.8264	0.432325	-3.89441	9.84388e-05	0.00100758	yes	22.9852	21.2357	31.2531	28.3952
ANO5	chr11:22214721-22304913	DMSO	SAHA	OK	0.134291	0.359465	1.42049	-3.89401	9.86002e-05	0.00100911	yes	0.13915	0.12942	0.343478	0.375481
LOC441461	chr9:102648599-102668883	DMSO	SAHA	OK	1.07268	3.65354	1.76808	-3.89039	0.000100081	0.00102211	yes	1.10567	1.03969	3.68739	3.6197
CHRNA5	chr15:78857861-78913637	DMSO	SAHA	OK	3.06096	4.32848	0.499875	-3.88996	0.000100261	0.00102326	yes	2.98809	3.13407	4.45428	4.2025
ARL6	chr3:97483594-97517373	DMSO	SAHA	OK	0.831807	2.53221	1.60607	-3.88886	0.000100715	0.00102739	yes	0.864591	0.818821	2.53629	2.528
RPL5	chr1:93297593-93307481	DMSO	SAHA	OK	1974.61	2566.52	0.378246	-3.88758	0.000101248	0.0010322	yes	1975.28	1973.93	2511.92	2621.11
FAM95B1	chr9:43027662-43033312	DMSO	SAHA	OK	0.826173	1.79037	1.11575	-3.88693	0.00010152	0.00103422	yes	0.914237	0.738109	1.55995	2.0208
ALS2CL	chr3:46710484-46735194	DMSO	SAHA	OK	0.0155692	0.53595	5.10533	-3.88548	0.000102127	0.00103991	yes	0.0299683	0.00588108	0.351312	0.749519
RPS18	chr6_ssto_hap7:4720053-4720706	DMSO	SAHA	OK	9081.14	12023.4	0.404901	-3.88424	0.000102651	0.00104487	yes	9250.46	8911.82	11629.5	12417.3
RFPL4A	chr19:56270506-56274541	DMSO	SAHA	OK	0.150424	1.29839	3.10962	-3.88165	0.000103752	0.00105468	yes	0.182222	0.118626	1.3922	1.20458
STXBP1	chr9:130374485-130454995	DMSO	SAHA	OK	12.0438	15.5952	0.372808	-3.88093	0.000104058	0.0010574	yes	12.1179	11.9695	15.6428	15.5467
CA11	chr19:49141271-49185502	DMSO	SAHA	OK	6.24497	8.97349	0.522974	-3.87655	0.000105948	0.00107454	yes	6.64872	5.84091	9.42903	8.51736
HIST1H2BD	chr6:26158348-26171576	DMSO	SAHA	OK	75.8777	109.148	0.524539	-3.87468	0.000106764	0.0010823	yes	80.3332	71.4258	107.385	110.843
LIAS	chr4:39460664-39479271	DMSO	SAHA	OK	19.1398	25.4396	0.410503	-3.87042	0.000108649	0.00109969	yes	19.4532	18.8272	24.9632	25.916
APOBEC3G	chr22:39473009-39483748	DMSO	SAHA	OK	5.61573	8.01126	0.512555	-3.86989	0.000108883	0.00110193	yes	5.48682	5.74465	7.49796	8.52455
TFR2	chr7:100218038-100239173	DMSO	SAHA	OK	45.687	58.098	0.346705	-3.86852	0.0001095	0.00110751	yes	46.8725	44.2967	52.8644	63.2657
KIAA1407	chr3:113682983-113775460	DMSO	SAHA	OK	0.0947492	0.328626	1.79426	-3.86595	0.000110659	0.0011183	yes	0.0935418	0.0959565	0.284632	0.372621
MYL9	chr20:35169896-35178226	DMSO	SAHA	OK	1.39024	3.38575	1.28414	-3.86476	0.000111198	0.00112315	yes	1.6857	1.07619	3.26683	3.59454
ID3	chr1:23884408-23886322	DMSO	SAHA	OK	48.0061	61.6901	0.36182	-3.86407	0.000111512	0.00112597	yes	50.0924	45.9198	52.2298	71.1503
STAM	chr10:17686123-17758821	DMSO	SAHA	OK	14.4838	18.6063	0.361345	-3.8614	0.000112739	0.00113713	yes	14.4675	14.499	18.6412	18.5704
RPS3	chr11:75110561-75116733	DMSO	SAHA	OK	3023.49	3941.59	0.382562	-3.86089	0.000112974	0.00113923	yes	3088.62	2958.36	3782.93	4100.27
UNC93B1	chr11:67758574-67771593	DMSO	SAHA	OK	2.8862	4.28976	0.571726	-3.86049	0.000113162	0.00114072	yes	2.76538	3.00702	4.37816	4.20136
ARMCX3	chrX:100878119-100882831	DMSO	SAHA	OK	11.3749	15.0959	0.408305	-3.85825	0.000114204	0.00115027	yes	11.4344	11.3159	14.3488	15.841
PARP12	chr7:139723548-139763521	DMSO	SAHA	OK	12.5269	16.1338	0.365064	-3.8575	0.000114552	0.00115322	yes	12.6087	12.445	15.7778	16.4898
[truncated: 955 more rows]

## Sheet: SAHA-decreased expression
gene	locus	sample_1	sample_2	status	value_1	value_2	log2.fold_change.	test_stat	p_value	q_value	significant	DMSO_0	DMSO_1	SAHA_0	SAHA_1
IGF1	chr12:102789644-102874378	DMSO	SAHA	OK	1.59955	0.111526	-3.84221	10.9223	0	0	yes	1.72141	1.49028	0.13282	0.129592
H19	chr11:2016405-2019065	DMSO	SAHA	OK	28.1124	3.54033	-2.98925	23.7662	0	0	yes	32.0754	24.1494	2.77319	4.30748
GIPC3	chr19:3585568-3593539	DMSO	SAHA	OK	1.23859	0.17753	-2.80256	9.90458	0	0	yes	1.279	1.19817	0.113493	0.241567
GAL	chr11:68451982-68458643	DMSO	SAHA	OK	80.6861	12.2626	-2.71805	21.1731	0	0	yes	76.263	85.1091	9.87871	14.6466
LOC100130872,SPON2	chr4:1160720-1202750	DMSO	SAHA	OK	1.26039	0.220434	-2.51545	10.0264	0	0	yes	1.25455	1.26623	0.133956	0.306912
LOC154822	chr7:158801044-158818929	DMSO	SAHA	OK	5.70915	1.14056	-2.32353	15.5576	0	0	yes	5.31238	6.10593	1.11368	1.16744
ADI1	chr2:3501689-3523350	DMSO	SAHA	OK	40.4231	8.1253	-2.31469	20.5078	0	0	yes	37.7616	43.0847	8.95803	7.29257
PTP4A3	chr8:142432006-142441620	DMSO	SAHA	OK	142.896	29.1085	-2.29546	23.9253	0	0	yes	139.948	145.844	27.2395	31.0007
PTPRC	chr1:198608136-198726545	DMSO	SAHA	OK	10.1566	2.11241	-2.26545	15.1652	0	0	yes	9.94931	10.3645	1.89596	2.32871
PTPN7	chr1:202116140-202130716	DMSO	SAHA	OK	7.82727	1.6291	-2.26443	13.1927	0	0	yes	7.56224	8.0919	1.60174	1.65849
SOX5	chr12:23685230-24715380	DMSO	SAHA	OK	3.54299	0.826158	-2.10048	9.77985	0	0	yes	3.38943	3.6968	0.787599	0.865553
NFKB1	chr4:103422485-103538459	DMSO	SAHA	OK	8.77281	2.05044	-2.09711	12.4144	0	0	yes	8.5318	9.01399	2.19507	1.90544
TNFRSF8	chr1:12123433-12204264	DMSO	SAHA	OK	7.09898	1.71357	-2.05061	12.8007	0	0	yes	6.64663	7.55176	1.5379	1.879
MTSS1L	chr16:70695106-70719954	DMSO	SAHA	OK	20.8172	5.0557	-2.04179	20.8593	0	0	yes	20.8737	20.7607	4.83622	5.27519
DOK3	chr5:176928905-176937427	DMSO	SAHA	OK	13.7567	3.5893	-1.93836	10.2968	0	0	yes	15.0596	12.4544	4.10177	3.07224
CARD9	chr9:139258407-139268133	DMSO	SAHA	OK	15.3845	4.17662	-1.88107	14.12	0	0	yes	15.8466	14.9246	4.02934	4.34388
CARD11	chr7:2945709-3083509	DMSO	SAHA	OK	10.5038	2.88303	-1.86526	16.2676	0	0	yes	10.9879	10.0197	2.57149	3.19457
GTF3C6	chr6:111279762-111289091	DMSO	SAHA	OK	107.238	29.5756	-1.85834	18.5754	0	0	yes	106.446	108.03	30.3746	28.7765
TERT	chr5:1253286-1295162	DMSO	SAHA	OK	1.44081	0.399121	-1.85198	8.33766	0	0	yes	1.36424	1.51596	0.414936	0.383923
GP6	chr19:55525074-55549632	DMSO	SAHA	OK	7.51515	2.12184	-1.82448	10.1134	0	0	yes	8.1289	6.90181	2.30201	1.94087
ECM1	chr1:150480486-150486265	DMSO	SAHA	OK	16.7567	4.76101	-1.8154	13.8957	0	0	yes	18.024	15.523	4.43268	5.09717
IL27RA	chr19:14142261-14164026	DMSO	SAHA	OK	12.5978	3.60956	-1.80328	15.3709	0	0	yes	13.0342	12.1615	3.28874	3.93039
F2RL3	chr19:16999825-17002830	DMSO	SAHA	OK	11.2467	3.24136	-1.79483	14.0692	0	0	yes	9.77906	12.7144	2.6669	3.81583
PHACTR1	chr6:12717036-13295818	DMSO	SAHA	OK	3.80244	1.10654	-1.78086	8.90649	0	0	yes	3.84341	3.76147	0.985377	1.22771
KISS1R	chr19:917341-921015	DMSO	SAHA	OK	15.6109	4.6245	-1.75519	12.9585	0	0	yes	14.0396	17.1823	4.73008	4.51892
IFITM1	chr11:313990-315272	DMSO	SAHA	OK	590.821	179.316	-1.72022	20.1689	0	0	yes	606.782	574.859	174.802	183.83
UTP20	chr12:101673904-101780397	DMSO	SAHA	OK	11.809	3.59587	-1.71548	18.1624	0	0	yes	11.2697	12.3484	3.81142	3.38032
SERPINF1	chr17:1665258-1680859	DMSO	SAHA	OK	31.7954	9.71359	-1.71074	15.1288	0	0	yes	30.4089	33.182	9.76376	9.66342
HMGCS1	chr5:43289492-43313595	DMSO	SAHA	OK	247.907	76.8333	-1.69	16.0689	0	0	yes	240.791	255.024	67.8626	85.8019
PCSK9	chr1:55505148-55530526	DMSO	SAHA	OK	18.0278	5.63213	-1.67847	15.9511	0	0	yes	15.599	20.4567	3.8478	7.41647
LPL	chr8:19796581-19824770	DMSO	SAHA	OK	3.18866	1.01223	-1.65541	10.0681	0	0	yes	2.77035	3.60698	0.89591	1.12855
LANCL2	chr7:55433140-55501435	DMSO	SAHA	OK	5.87036	1.8704	-1.6501	12.716	0	0	yes	5.87566	5.86506	1.91265	1.82815
LIN28B	chr6:105404922-105531206	DMSO	SAHA	OK	26.9755	8.71265	-1.63047	18.1291	0	0	yes	25.7461	28.2049	8.95731	8.46799
IL2RG	chrX:70327253-70331481	DMSO	SAHA	OK	35.0433	11.3773	-1.62299	14.8429	0	0	yes	36.8249	33.2617	11.9323	10.8222
LRFN4	chr11:66615996-66725847	DMSO	SAHA	OK	16.298	5.299	-1.6209	10.6944	0	0	yes	16.6865	15.9094	5.34274	5.25527
TM4SF19	chr3:196018089-196065291	DMSO	SAHA	OK	17.194	5.59863	-1.61876	9.78859	0	0	yes	18.3228	16.1979	6.02571	4.8205
NQO1	chr16:69743303-69760533	DMSO	SAHA	OK	27.8395	9.07088	-1.61782	15.024	0	0	yes	28.6163	27.066	9.2667	8.87479
LRRC33	chr3:196366655-196388874	DMSO	SAHA	OK	3.73029	1.22623	-1.60506	8.96741	0	0	yes	3.78945	3.67113	1.19794	1.25452
MCCC2	chr5:70883114-70954530	DMSO	SAHA	OK	30.4606	10.096	-1.59315	17.0542	0	0	yes	30.0266	30.8946	10.8855	9.30659
SPHK1	chr17:74380689-74383941	DMSO	SAHA	OK	41.9477	13.9141	-1.59204	11.1913	0	0	yes	41.7027	42.1947	13.5998	14.2334
LOC100505812	chr19:48711342-48761450	DMSO	SAHA	OK	8.84092	2.95599	-1.58056	10.0777	0	0	yes	8.36064	9.32121	2.85599	3.05599
MUC1	chr1:155158299-155162706	DMSO	SAHA	OK	7.15923	2.39575	-1.57933	9.66291	0	0	yes	6.74705	7.57146	2.0768	2.70842
HAND2	chr4:174447651-174451378	DMSO	SAHA	OK	5.15723	1.74165	-1.56614	9.64221	0	0	yes	5.72141	4.59305	1.73642	1.74689
ESRRB	chr14:76837689-76968180	DMSO	SAHA	OK	6.12617	2.07402	-1.56255	10.9949	0	0	yes	6.575	5.67735	1.80238	2.34567
ZNF428	chr19:44111375-44124014	DMSO	SAHA	OK	37.9604	12.9934	-1.54671	13.8176	0	0	yes	36.6307	39.2893	12.6545	13.3328
GALNT5	chr2:158114339-158167913	DMSO	SAHA	OK	47.82	16.3975	-1.54414	17.1885	0	0	yes	47.3852	48.2548	15.3178	17.4772
NMI	chr2:152126981-152146430	DMSO	SAHA	OK	34.0411	11.8799	-1.51875	13.8345	0	0	yes	33.0802	35.0021	12.3189	11.441
LSS	chr21:47608359-47648738	DMSO	SAHA	OK	70.8235	24.9845	-1.50319	15.0503	0	0	yes	67.4951	74.1522	22.1019	27.8662
SRC	chr20:35973087-36033821	DMSO	SAHA	OK	2.7337	0.966682	-1.49974	9.00279	0	0	yes	2.85497	2.6125	0.885856	1.04751
NETO2	chr16:47115430-47177936	DMSO	SAHA	OK	12.6491	4.51051	-1.48767	10.4001	0	0	yes	12.3684	12.9303	4.01591	5.00524
CYP51A1	chr7:91741462-91764059	DMSO	SAHA	OK	102.461	36.71	-1.48083	13.6237	0	0	yes	95.338	109.592	33.3282	40.1001
POLE4	chr2:75185774-75196859	DMSO	SAHA	OK	79.5762	28.541	-1.4793	13.215	0	0	yes	78.4759	80.6766	28.0292	29.0528
MIF	chr22:24235896-24241117	DMSO	SAHA	OK	494.156	177.683	-1.47566	16.3907	0	0	yes	504.337	483.978	160.353	195.019
SLC5A6	chr2:27422454-27440046	DMSO	SAHA	OK	49.8843	18.0345	-1.46782	12.9697	0	0	yes	49.1332	50.6351	19.8877	16.1808
EMP3	chr19:48828628-48833810	DMSO	SAHA	OK	204.535	74.0531	-1.46572	16.2223	0	0	yes	204.993	204.077	78.4442	69.6619
FAM195B	chr17:79780292-79791167	DMSO	SAHA	OK	28.7337	10.477	-1.45552	8.47888	0	0	yes	29.6707	27.7951	10.6076	10.4137
CFH	chr1:196621007-196716634	DMSO	SAHA	OK	20.8153	7.61634	-1.45048	8.63327	0	0	yes	20.3248	21.3045	7.21177	8.01964
UNC13D	chr17:73823307-73840798	DMSO	SAHA	OK	52.0295	19.067	-1.44825	16.7584	0	0	yes	51.3668	52.6922	17.7265	20.4076
NUDT15	chr13:48611702-48621282	DMSO	SAHA	OK	18.5584	6.80505	-1.44739	12.5054	0	0	yes	18.3914	18.7253	6.41241	7.19768
CASD1	chr7:94139169-94186328	DMSO	SAHA	OK	3.26352	1.20401	-1.43858	9.24937	0	0	yes	3.07234	3.4547	1.17493	1.23309
MVK	chr12:110011499-110035071	DMSO	SAHA	OK	33.9189	12.6721	-1.42043	13.4552	0	0	yes	33.0364	34.8014	11.4786	13.8654
PMF1	chr1:156182778-156213123	DMSO	SAHA	OK	26.7383	10.0846	-1.40676	9.69978	0	0	yes	27.2491	26.2371	9.49398	10.6848
DHX37	chr12:125431369-125473667	DMSO	SAHA	OK	20.7763	7.92739	-1.39002	14.7594	0	0	yes	20.3587	21.194	8.44039	7.41438
USP20	chr9:132597695-132644107	DMSO	SAHA	OK	75.6776	28.9351	-1.38705	13.4663	0	0	yes	75.9	75.455	28.8758	28.9928
TNRC18	chr7:5346422-5463177	DMSO	SAHA	OK	3.75329	1.45335	-1.36878	12.3663	0	0	yes	3.84022	3.66636	1.50634	1.40035
CECR5	chr22:17618409-17646335	DMSO	SAHA	OK	20.0684	7.8174	-1.36016	8.59692	0	0	yes	19.0732	21.06	6.86663	8.76734
HMGN2P46	chr15:45774679-45848928	DMSO	SAHA	OK	32.1715	12.5505	-1.35804	12.9048	0	0	yes	31.3393	33.0035	12.2077	12.8933
KCTD15	chr19:34287750-34306666	DMSO	SAHA	OK	9.87925	3.85474	-1.35777	9.32625	0	0	yes	9.19756	10.5611	3.39604	4.31343
FADS2	chr11:61595712-61634825	DMSO	SAHA	OK	15.2211	5.94013	-1.35751	12.6898	0	0	yes	15.2592	15.183	5.84876	6.03149
GPATCH4	chr1:156564099-156571279	DMSO	SAHA	OK	56.6098	22.1048	-1.35669	14.221	0	0	yes	55.8024	57.4131	24.5814	19.6123
MTL5	chr11:68474907-68518988	DMSO	SAHA	OK	5.62063	2.20575	-1.34947	8.65009	0	0	yes	5.96185	5.27535	1.84737	2.55292
HOXB2	chr17:46620018-46622393	DMSO	SAHA	OK	32.6589	12.9226	-1.33758	12.5819	0	0	yes	32.8773	32.4406	13.0882	12.7571
HMGN2	chr1:26798901-26803133	DMSO	SAHA	OK	633.029	251.267	-1.33305	15.3568	0	0	yes	615.203	650.855	243.663	258.872
HSD17B7	chr1:162760495-162782608	DMSO	SAHA	OK	17.5843	6.99387	-1.33013	10.5608	0	0	yes	16.6509	18.5178	6.81658	7.17116
EFCAB4A	chr11:827584-831991	DMSO	SAHA	OK	12.5755	5.02323	-1.32392	10.1452	0	0	yes	13.5563	11.5946	5.09811	4.94836
PHF2	chr9:96338908-96441869	DMSO	SAHA	OK	7.33027	2.9486	-1.31384	11.8569	0	0	yes	7.17907	7.48147	2.82621	3.07098
HSD3B7	chr16:30996518-31000473	DMSO	SAHA	OK	22.6514	9.13736	-1.30975	9.841	0	0	yes	23.0811	22.2209	8.66327	9.61144
SOHLH2	chr13:36742344-36871992	DMSO	SAHA	OK	8.37464	3.38252	-1.30793	9.0029	0	0	yes	8.01478	8.7345	3.1693	3.59404
GTF2H5	chr6:158589378-158620376	DMSO	SAHA	OK	7.12073	2.88005	-1.30593	12.6596	0	0	yes	6.94846	7.29299	2.77998	2.98012
FBXL19-AS1	chr16:30930639-30934590	DMSO	SAHA	OK	5.15021	2.08777	-1.30267	9.86589	0	0	yes	5.0229	5.27752	2.01921	2.15632
NUP188	chr9:131707808-131769374	DMSO	SAHA	OK	59.6059	24.2092	-1.2999	14.6215	0	0	yes	59.9838	59.2281	25.3954	23.0229
IPO4	chr14:24641233-24658124	DMSO	SAHA	OK	35.5172	14.4341	-1.29904	14.2534	0	0	yes	34.3053	36.7292	16.3021	12.5661
PIF1	chr15:65107832-65117838	DMSO	SAHA	OK	8.00889	3.25885	-1.29724	9.87235	0	0	yes	8.05817	7.95961	2.96977	3.54793
DPP3	chr11:66247879-66277130	DMSO	SAHA	OK	33.5362	13.737	-1.28765	11.1025	0	0	yes	33.621	33.4508	14.5676	12.9056
MGST1	chr12:16500075-16517344	DMSO	SAHA	OK	43.2384	17.7722	-1.28269	10.0646	0	0	yes	42.8948	43.5824	18.3109	17.2357
FERMT3	chr11:63974151-63993726	DMSO	SAHA	OK	115.74	48.1784	-1.26442	14.5818	0	0	yes	123.145	108.334	43.3654	52.9916
PKP3	chr11:394216-404908	DMSO	SAHA	OK	46.274	19.3084	-1.26098	13.9786	0	0	yes	46.6546	45.8934	17.4351	21.1816
QTRT1	chr19:10812111-10824043	DMSO	SAHA	OK	39.0862	16.3343	-1.25875	11.8219	0	0	yes	38.6301	39.5422	18.2158	14.4528
WBSCR16	chr7:74456282-74489699	DMSO	SAHA	OK	63.9544	26.7415	-1.25796	14.1774	0	0	yes	64.1066	63.8021	27.9018	25.5812
GBE1	chr3:81538849-81810950	DMSO	SAHA	OK	11.004	4.60621	-1.25638	10.9293	0	0	yes	10.9579	11.0502	4.03101	5.18141
C6orf64	chr6:39071839-39082865	DMSO	SAHA	OK	10.1231	4.24562	-1.2536	9.26803	0	0	yes	10.0655	10.1807	3.9442	4.54705
IGF2BP1	chr17:47074773-47133507	DMSO	SAHA	OK	38.7017	16.3097	-1.24667	15.0723	0	0	yes	37.4144	39.9941	16.3725	16.2748
RCN1	chr11:32112476-32127272	DMSO	SAHA	OK	5.50489	2.32885	-1.2411	8.35029	0	0	yes	5.1332	5.87658	1.9483	2.7094
RBM3	chrX:48432740-48439553	DMSO	SAHA	OK	69.4768	29.4686	-1.23735	14.5798	0	0	yes	71.4596	67.494	30.6613	28.276
SLC38A5	chrX:48316926-48328644	DMSO	SAHA	OK	129.758	55.0925	-1.2359	14.4282	0	0	yes	127.689	131.827	57.2815	52.9035
DUS3L	chr19:5785152-5791249	DMSO	SAHA	OK	36.3796	15.4565	-1.23491	12.4777	0	0	yes	36.4651	36.2942	16.2528	14.5885
GRWD1	chr19:48949029-48957164	DMSO	SAHA	OK	46.9259	20.0419	-1.22737	13.4413	0	0	yes	46.9157	46.9361	21.6206	18.4632
ERAL1	chr17:27182042-27188072	DMSO	SAHA	OK	82.2809	35.2016	-1.22492	13.7626	0	0	yes	83.7188	80.843	37.2468	33.1564
PLCD1	chr3:38048986-38071154	DMSO	SAHA	OK	116.588	49.9005	-1.2243	13.5745	0	0	yes	112.683	120.493	39.0562	60.7441
NDUFB2	chr7:140395135-140406446	DMSO	SAHA	OK	440.394	189.623	-1.21566	13.5042	0	0	yes	436.749	444.039	186.393	192.853
SPAG7	chr17:4862520-4871132	DMSO	SAHA	OK	30.4166	13.1103	-1.21416	9.99264	0	0	yes	32.3845	28.4487	13.5301	12.6904
C9orf167	chr9:140172279-140177093	DMSO	SAHA	OK	18.4961	8.02011	-1.20553	12.5199	0	0	yes	17.9332	19.0591	7.95256	8.08766
BRPF3	chr6:36164549-36200567	DMSO	SAHA	OK	10.6433	4.64249	-1.19697	12.1303	0	0	yes	10.1429	11.1437	4.5124	4.77257
NOTCH1	chr9:139388895-139440238	DMSO	SAHA	OK	5.12589	2.23698	-1.19625	11.4349	0	0	yes	4.71753	5.53425	1.99488	2.47909
SMARCB1	chr22:24129149-24181199	DMSO	SAHA	OK	51.5313	22.5023	-1.19538	9.41136	0	0	yes	51.1098	51.9534	23.6298	21.3817
MEPCE	chr7:100026412-100031749	DMSO	SAHA	OK	57.2648	25.0334	-1.19379	9.98278	0	0	yes	55.378	59.1419	24.8448	25.2377
IRAK1	chrX:153275956-153285342	DMSO	SAHA	OK	110.96	48.5835	-1.1915	13.2422	0	0	yes	111.233	110.713	50.5574	46.6273
CXorf26	chrX:75392770-75398033	DMSO	SAHA	OK	21.7826	9.54709	-1.19004	9.43844	0	0	yes	21.8782	21.687	10.2675	8.82669
ASL	chr7:65540775-65558329	DMSO	SAHA	OK	37.6637	16.5522	-1.18615	10.0272	0	0	yes	37.4394	37.9063	16.7111	16.3756
LOC100506776	chr7:38381177-38418238	DMSO	SAHA	OK	7.50237	3.29726	-1.18608	9.74468	0	0	yes	7.05298	7.95176	2.7636	3.83093
TMEM87A	chr15:42502725-42565755	DMSO	SAHA	OK	18.1036	7.98988	-1.18003	11.0569	0	0	yes	17.295	18.9128	7.93907	8.04086
ADCY7	chr16:50321822-50352043	DMSO	SAHA	OK	20.2582	8.94405	-1.1795	13.1297	0	0	yes	18.6655	21.8508	8.29925	9.58886
IFITM3	chr11:319672-320914	DMSO	SAHA	OK	108.637	48.0368	-1.1773	11.4892	0	0	yes	114.183	103.09	46.315	49.7586
FAM136A	chr2:70523107-70529220	DMSO	SAHA	OK	83.5095	36.937	-1.17688	13.2587	0	0	yes	81.7775	85.2416	38.3348	35.5392
NR2F2	chr15:96869156-96883492	DMSO	SAHA	OK	18.7028	8.38188	-1.15791	9.41708	0	0	yes	19.9238	17.499	9.85053	6.91363
PLD6	chr17:17104308-17109646	DMSO	SAHA	OK	9.00673	4.05522	-1.15122	9.09773	0	0	yes	9.1915	8.82196	4.92096	3.18949
RPS6KA4	chr11:64126624-64139687	DMSO	SAHA	OK	11.9397	5.38331	-1.1492	9.29098	0	0	yes	11.6586	12.2213	5.21553	5.55217
SLC25A13	chr7:95749531-95951459	DMSO	SAHA	OK	40.9017	18.4442	-1.14899	12.4157	0	0	yes	39.922	41.8798	19.4227	17.4933
PER2	chr2:239152678-239197207	DMSO	SAHA	OK	2.58206	1.16484	-1.1484	8.38489	0	0	yes	2.34079	2.82334	1.239	1.09067
C7orf55	chr7:139025896-139030541	DMSO	SAHA	OK	37.1578	16.8744	-1.13883	8.5345	0	0	yes	38.7859	35.5297	16.4292	17.3197
UHRF1	chr19:4909509-4962165	DMSO	SAHA	OK	41.2573	18.7488	-1.13785	10.5239	0	0	yes	40.3202	42.1943	20.0192	17.4786
NOL6	chr9:33461350-33473941	DMSO	SAHA	OK	24.92	11.3566	-1.13378	12.0074	0	0	yes	24.9679	24.8346	12.5125	10.2013
ARHGAP22	chr10:49654078-49813138	DMSO	SAHA	OK	8.30283	3.79473	-1.1296	8.98115	0	0	yes	7.7007	8.90495	3.71413	3.87533
CLIP1	chr12:122755980-122907116	DMSO	SAHA	OK	9.07382	4.14926	-1.12886	8.48045	0	0	yes	9.11755	9.03376	4.02915	4.27008
KDELC2	chr11:108342832-108369159	DMSO	SAHA	OK	12.6998	5.80794	-1.12871	11.1333	0	0	yes	12.262	13.1376	5.42628	6.1896
TRMT1	chr19:13215713-13227563	DMSO	SAHA	OK	57.1891	26.1542	-1.1287	11.7585	0	0	yes	58.7933	55.585	29.3243	22.9826
UFC1	chr1:161123533-161128646	DMSO	SAHA	OK	119.631	54.7294	-1.1282	12.496	0	0	yes	119.87	119.392	54.4786	54.9801
PMM2	chr16:8891669-8943194	DMSO	SAHA	OK	15.2606	6.98725	-1.12702	10.0166	0	0	yes	15.4246	15.0966	6.87288	7.10163
DCPS	chr11:126173646-126225482	DMSO	SAHA	OK	19.3778	8.88528	-1.12492	8.53779	0	0	yes	19.9991	18.7566	8.91424	8.85633
MVD	chr16:88718347-88729495	DMSO	SAHA	OK	149.306	69.0764	-1.112	13.0119	0	0	yes	155.313	143.298	65.3657	72.7872
EIF4G2	chr11:10818592-10830582	DMSO	SAHA	OK	308.69	142.856	-1.1116	12.0256	0	0	yes	300.862	316.521	146.075	139.633
AKT1S1	chr19:50372296-50380644	DMSO	SAHA	OK	42.299	19.5764	-1.11151	8.66315	0	0	yes	42.7633	41.836	19.7819	19.3723
FBXO6	chr1:11724149-11734409	DMSO	SAHA	OK	14.4557	6.71623	-1.10592	8.57427	0	0	yes	14.805	14.1064	5.41233	8.02012
EEA1	chr12:93166284-93323107	DMSO	SAHA	OK	3.86674	1.79847	-1.10435	9.67087	0	0	yes	3.60295	4.13053	1.81958	1.77736
PRMT1	chr19:50180408-50191704	DMSO	SAHA	OK	206.051	95.9456	-1.10272	11.0641	0	0	yes	209.072	203.03	101.111	90.7815
ZC3H7B	chr22:41697566-41756151	DMSO	SAHA	OK	31.4895	14.7047	-1.0986	12.6805	0	0	yes	31.6463	31.3327	14.8966	14.5127
NACC2	chr9:138898382-138987131	DMSO	SAHA	OK	7.7971	3.64357	-1.09759	10.8684	0	0	yes	7.52214	8.07207	3.57337	3.71377
PITRM1	chr10:3179918-3215033	DMSO	SAHA	OK	34.5236	16.182	-1.09319	11.7514	0	0	yes	34.3539	34.6949	16.5644	15.7994
WDR4	chr21:44263203-44299678	DMSO	SAHA	OK	51.6981	24.275	-1.09064	10.1519	0	0	yes	51.2862	52.1116	26.5048	22.0542
LIG3	chr17:33307516-33332088	DMSO	SAHA	OK	17.2756	8.1284	-1.0877	9.50452	0	0	yes	17.019	17.54	8.25421	7.98909
HMGCR	chr5:74632992-74657926	DMSO	SAHA	OK	63.315	29.8889	-1.08294	13.1929	0	0	yes	50.4729	76.1377	26.9419	32.8458
PHF19	chr9:123617930-123639606	DMSO	SAHA	OK	267.992	126.903	-1.07846	8.90708	0	0	yes	262.393	273.589	108.573	145.307
FUT4	chr11:94277016-94283064	DMSO	SAHA	OK	4.23931	2.00809	-1.078	9.00725	0	0	yes	4.13081	4.34781	1.98428	2.0319
CTPS	chr1:41445006-41478235	DMSO	SAHA	OK	74.6438	35.4785	-1.07308	12.5449	0	0	yes	75.1511	74.1366	35.7848	35.1722
SLCO4A1	chr20:61273796-61303647	DMSO	SAHA	OK	8.13142	3.8733	-1.06994	8.36951	0	0	yes	7.35678	8.9056	3.93312	3.81373
UNG	chr12:109535398-109548798	DMSO	SAHA	OK	37.3025	17.8059	-1.06692	9.25035	0	0	yes	36.2839	38.3193	17.9641	17.6479
FOSL1	chr11:65659691-65667997	DMSO	SAHA	OK	15.9749	7.63592	-1.06493	8.77616	0	0	yes	15.139	16.8108	7.49253	7.77931
BCL7C	chr16:30899115-30905399	DMSO	SAHA	OK	49.5022	23.6697	-1.06445	9.5286	0	0	yes	49.3318	49.6727	23.407	23.9324
SMG5	chr1:156219014-156252620	DMSO	SAHA	OK	47.8616	22.9771	-1.05867	12.3042	0	0	yes	48.0228	47.7005	24.973	20.9811
LTV1	chr6:144164507-144184943	DMSO	SAHA	OK	90.9037	43.7497	-1.05507	11.9837	0	0	yes	92.3194	89.4881	48.1414	39.3581
EPC1	chr10:32557858-32636113	DMSO	SAHA	OK	8.04696	3.87344	-1.05483	8.50914	0	0	yes	7.62527	8.46866	3.26529	4.4816
SUCLG2	chr3:67410883-67705038	DMSO	SAHA	OK	23.9821	11.5723	-1.05128	10.2046	0	0	yes	24.2084	23.7962	11.3793	11.7668
CCNB1	chr5:68462912-68474070	DMSO	SAHA	OK	167.4	80.8251	-1.05042	12.4055	0	0	yes	168.875	165.925	84.9082	76.7419
KEAP1	chr19:10596795-10614054	DMSO	SAHA	OK	52.2549	25.2572	-1.04887	9.221	0	0	yes	52.3927	52.1159	24.8602	25.6523
ZFPM2	chr8:106331146-106816767	DMSO	SAHA	OK	5.91988	2.86287	-1.04811	8.83522	0	0	yes	5.39359	6.44618	2.91476	2.81097
KIAA0368	chr9:114122972-114247025	DMSO	SAHA	OK	33.7305	16.3763	-1.04245	12.2273	0	0	yes	33.6524	33.8087	15.8156	16.9369
SEPHS1	chr10:13359437-13390298	DMSO	SAHA	OK	22.4909	10.9307	-1.04095	10.6651	0	0	yes	22.001	22.9789	11.3094	10.5519
CNTRL	chr9:123850573-123939886	DMSO	SAHA	OK	8.18822	3.9855	-1.03879	10.5746	0	0	yes	8.13574	8.24069	3.75601	4.21498
TMEM158	chr3:45265955-45267814	DMSO	SAHA	OK	24.2308	11.86	-1.03073	9.72272	0	0	yes	26.6095	21.8521	11.8456	11.8744
FAM168B	chr2:131805448-131851004	DMSO	SAHA	OK	38.9157	19.0769	-1.02852	11.9744	0	0	yes	38.0641	39.7673	19.0866	19.0672
C1orf174	chr1:3805696-3816857	DMSO	SAHA	OK	40.0194	19.629	-1.02771	10.4571	0	0	yes	40.0126	40.0263	19.1175	20.1406
GTSE1	chr22:46692637-46726707	DMSO	SAHA	OK	15.381	7.56009	-1.02468	9.90013	0	0	yes	15.7999	14.9621	7.90225	7.21793
DHCR7	chr11:71145456-71159477	DMSO	SAHA	OK	136.047	66.8739	-1.02459	10.7301	0	0	yes	132.56	139.534	64.9394	68.8071
BID	chr22:18216905-18257258	DMSO	SAHA	OK	28.9533	14.267	-1.02105	9.61814	0	0	yes	28.7782	29.1261	14.4812	14.0554
TNFRSF1A	chr12:6437922-6451283	DMSO	SAHA	OK	11.983	5.90523	-1.02093	8.53244	0	0	yes	11.5325	12.4336	5.48272	6.32775
UBXN8	chr8:30601689-30624520	DMSO	SAHA	OK	30.2768	14.9627	-1.01684	9.46236	0	0	yes	29.9183	30.6353	15.2689	14.6565
NUCKS1	chr1:205681946-205719372	DMSO	SAHA	OK	104.178	51.4972	-1.01648	11.9243	0	0	yes	103.968	104.387	50.9271	52.0673
RAB27A	chr15:55495163-55582013	DMSO	SAHA	OK	50.9362	25.1828	-1.01625	11.475	0	0	yes	49.3325	52.54	24.6782	25.6869
MARCKSL1	chr1:32799439-32801834	DMSO	SAHA	OK	222.322	110.176	-1.01284	11.9387	0	0	yes	219.619	225.025	117.63	102.722
MCRS1	chr12:49952085-49961911	DMSO	SAHA	OK	60.6514	30.1664	-1.0076	10.7617	0	0	yes	62.9386	58.3612	29.5901	30.7433
C20orf112	chr20:31030861-31071288	DMSO	SAHA	OK	7.3347	3.64898	-1.00725	9.64657	0	0	yes	7.24921	7.42019	3.82229	3.47566
TTC27	chr2:32853086-33046118	DMSO	SAHA	OK	32.4298	16.1466	-1.00609	8.42427	0	0	yes	31.0986	33.7683	17.0052	15.2896
PDE3B	chr11:14665268-14893604	DMSO	SAHA	OK	6.25459	3.11635	-1.00506	9.33155	0	0	yes	6.10909	6.40009	3.13661	3.09609
C20orf20	chr20:61427804-61431945	DMSO	SAHA	OK	33.6844	16.8535	-0.999033	9.82927	0	0	yes	33.7542	33.6146	16.8193	16.8877
HCFC1	chrX:153213007-153236819	DMSO	SAHA	OK	33.8377	16.9473	-0.997575	11.7614	0	0	yes	33.8287	33.8468	17.1121	16.7826
MTMR1	chrX:149861868-149933575	DMSO	SAHA	OK	12.6921	6.35718	-0.997472	8.97207	0	0	yes	12.003	13.3812	6.66576	6.0486
PDCL3	chr2:101179417-101193201	DMSO	SAHA	OK	28.199	14.1371	-0.996157	8.38594	0	0	yes	27.8561	28.5418	14.6291	13.6451
PUS7	chr7:105096959-105162685	DMSO	SAHA	OK	34.2147	17.154	-0.996073	11.1155	0	0	yes	33.3678	35.0616	17.4799	16.8281
TAF6L	chr11:62538774-62554813	DMSO	SAHA	OK	15.4923	7.79327	-0.991247	8.75413	0	0	yes	15.4249	15.5596	7.55982	8.02671
TELO2	chr16:1543351-1662109	DMSO	SAHA	OK	27.9817	14.0806	-0.990775	9.83637	0	0	yes	28.7186	27.2448	14.3071	13.8541
TRMT61A	chr14:103995508-104003410	DMSO	SAHA	OK	13.2588	6.67635	-0.989814	9.3496	0	0	yes	12.8853	13.6322	7.62361	5.7291
NCRNA00200	chr10:1205707-1210612	DMSO	SAHA	OK	16.0372	8.10119	-0.985216	9.10601	0	0	yes	15.8939	16.1805	8.22629	7.97609
PLXNA1	chr3:126707436-126756235	DMSO	SAHA	OK	17.6409	8.92598	-0.982845	11.2648	0	0	yes	18.0239	17.258	9.41172	8.44023
PEBP1	chr12:118573869-118583390	DMSO	SAHA	OK	192.008	97.2873	-0.980846	11.4879	0	0	yes	190.326	193.691	106.046	88.5284
MYBBP1A	chr17:4402128-4458681	DMSO	SAHA	OK	31.5888	16.0474	-0.977071	11.1436	0	0	yes	31.4815	31.6948	17.9852	14.1085
BAZ1A	chr14:35221936-35344853	DMSO	SAHA	OK	20.4094	10.3701	-0.976807	8.53316	0	0	yes	20.6075	20.2093	10.947	9.793
SPAG5	chr17:26904582-26926056	DMSO	SAHA	OK	76.6118	38.9887	-0.974512	11.4776	0	0	yes	76.3102	76.9134	37.0756	40.9018
L3MBTL2	chr22:41601312-41636935	DMSO	SAHA	OK	16.5497	8.43906	-0.97165	9.60826	0	0	yes	16.8314	16.268	9.03702	7.8411
RRP12	chr10:99116457-99161127	DMSO	SAHA	OK	21.6827	11.0705	-0.969829	10.5616	0	0	yes	21.8275	21.5379	12.2289	9.91258
RPAP1	chr15:41809374-41836464	DMSO	SAHA	OK	16.5082	8.43731	-0.96833	10.275	0	0	yes	16.3435	16.673	8.71003	8.16458
KIAA0020	chr9:2804154-2844130	DMSO	SAHA	OK	36.0125	18.4102	-0.96799	10.232	0	0	yes	35.8797	36.1452	19.8758	16.9446
ITPK1	chr14:93403258-93582263	DMSO	SAHA	OK	19.0611	9.74499	-0.967899	9.10197	0	0	yes	18.9038	19.2176	9.46946	10.0222
CAD	chr2:27440257-27466654	DMSO	SAHA	OK	28.7825	14.7321	-0.966232	11.2456	0	0	yes	28.8432	28.7218	15.2097	14.2544
C17orf79	chr17:30178883-30186326	DMSO	SAHA	OK	51.6362	26.4563	-0.964768	9.04578	0	0	yes	52.1541	51.1182	27.8569	25.0557
SRP68	chr17:74035190-74068607	DMSO	SAHA	OK	64.198	32.9957	-0.960251	10.979	0	0	yes	66.9062	61.4898	33.8525	32.1389
TRMT5	chr14:61438166-61447782	DMSO	SAHA	OK	16.9702	8.72664	-0.959502	10.411	0	0	yes	16.8439	17.0965	8.84964	8.60365
TAOK3	chr12:118587605-118810750	DMSO	SAHA	OK	18.5673	9.55445	-0.958521	10.2384	0	0	yes	18.3711	18.7636	10.2852	8.82369
PPIF	chr10:81107219-81115089	DMSO	SAHA	OK	144.946	74.5995	-0.95828	11.3014	0	0	yes	145.247	144.646	77.8981	71.3009
HN1L	chr16:1728277-1752073	DMSO	SAHA	OK	85.9086	44.3377	-0.954267	11.2641	0	0	yes	85.5766	86.2405	42.6867	45.9888
POLR2A	chr17:7387697-7417935	DMSO	SAHA	OK	36.1102	18.6437	-0.953722	11.1692	0	0	yes	35.1353	37.0851	19.9003	17.3871
CTSH	chr15:79214091-79237420	DMSO	SAHA	OK	55.6393	28.7521	-0.952438	10.0675	0	0	yes	57.6631	53.6156	28.6762	28.828
CUL1	chr7:148395932-148498202	DMSO	SAHA	OK	65.5063	33.8979	-0.950437	11.0564	0	0	yes	63.1914	67.8212	35.1842	32.6117
MBD3	chr19:1576677-1592652	DMSO	SAHA	OK	59.3836	30.7582	-0.949094	10.8105	0	0	yes	60.8143	57.9529	30.5542	30.9622
FAM40B	chr7:129074273-129128239	DMSO	SAHA	OK	29.0608	15.0816	-0.94628	9.51021	0	0	yes	29.0322	29.108	15.6532	14.5093
MPHOSPH6	chr16:82181766-82203829	DMSO	SAHA	OK	55.3963	28.7509	-0.946181	9.40606	0	0	yes	53.8116	56.981	29.1387	28.3632
ING5	chr2:242641455-242668896	DMSO	SAHA	OK	7.66947	3.98775	-0.943552	8.89245	0	0	yes	7.80131	7.53763	3.89819	4.07732
OGDH	chr7:44646120-44748669	DMSO	SAHA	OK	35.9575	18.6978	-0.943428	9.36592	0	0	yes	36.3119	35.6192	18.9641	18.4344
ACSS2	chr20:33462765-33515769	DMSO	SAHA	OK	63.8477	33.2401	-0.941708	10.6756	0	0	yes	64.8041	62.8994	29.2523	37.2488
TOMM22	chr22:39077953-39080766	DMSO	SAHA	OK	75.5545	39.4861	-0.936173	10.2065	0	0	yes	76.4035	74.7055	40.6973	38.2749
MAPK6	chr15:52311410-52358462	DMSO	SAHA	OK	49.7654	26.0123	-0.93595	10.9015	0	0	yes	47.8554	51.6753	25.2902	26.7343
KIF21A	chr12:39687029-39837192	DMSO	SAHA	OK	10.4407	5.45892	-0.935538	9.15737	0	0	yes	10.4144	10.4665	5.78205	5.13587
ACLY	chr17:40023178-40075272	DMSO	SAHA	OK	134.297	70.2658	-0.934531	9.08015	0	0	yes	131.032	137.565	71.5219	69.0076
IKZF4	chr12:56414688-56432219	DMSO	SAHA	OK	7.57272	3.96677	-0.932846	8.87227	0	0	yes	7.52552	7.61993	3.95006	3.98348
CCDC86	chr11:60609428-60623444	DMSO	SAHA	OK	63.9683	33.5081	-0.932845	10.11	0	0	yes	64.274	63.6638	38.4457	28.5708
SACS	chr13:23902964-24007841	DMSO	SAHA	OK	5.38487	2.8229	-0.931732	10.0779	0	0	yes	5.25165	5.51808	2.83383	2.81198
ARMC6	chr19:19144386-19168987	DMSO	SAHA	OK	40.4754	21.2615	-0.9288	8.63903	0	0	yes	40.2605	40.6943	22.3092	20.2158
COIL	chr17:55015560-55038411	DMSO	SAHA	OK	27.1813	14.2898	-0.927626	9.70418	0	0	yes	27.9424	26.4203	13.8845	14.6952
FASN	chr17:80036213-80056106	DMSO	SAHA	OK	151.675	79.7666	-0.927125	10.4021	0	0	yes	140.515	162.835	74.2866	85.2466
DNAJC2	chr7:102937872-102985320	DMSO	SAHA	OK	78.9655	41.5695	-0.925696	9.08106	0	0	yes	78.144	79.7914	44.5701	38.5633
MLST8	chr16:2255177-2261069	DMSO	SAHA	OK	49.3749	26.0158	-0.924391	9.13281	0	0	yes	49.1707	49.5518	25.6298	26.3912
PAGE1	chrX:49452053-49460596	DMSO	SAHA	OK	118.322	62.3702	-0.923791	9.35504	0	0	yes	118.65	117.994	59.8554	64.8851
KIAA1430	chr4:186080818-186125182	DMSO	SAHA	OK	19.0783	10.0671	-0.922288	10.0687	0	0	yes	18.4912	19.6653	9.86021	10.2739
CENPV	chr17:16245847-16256812	DMSO	SAHA	OK	35.0294	18.502	-0.920879	8.43924	0	0	yes	35.3469	34.7118	17.0897	19.9144
HINT1	chr5:130494874-130501034	DMSO	SAHA	OK	585.244	309.278	-0.920136	10.3985	0	0	yes	580.438	590.053	308.052	310.502
DDX54	chr12:113587662-113623284	DMSO	SAHA	OK	38.8108	20.5173	-0.919618	8.40736	0	0	yes	39.6177	38.0045	21.3752	19.6593
TRRAP	chr7:98476112-98610864	DMSO	SAHA	OK	13.689	7.23811	-0.919328	10.611	0	0	yes	13.135	14.243	7.17515	7.30107
METTL16	chr17:2319347-2415200	DMSO	SAHA	OK	9.02099	4.77541	-0.917661	9.15595	0	0	yes	9.08186	8.96013	4.93035	4.62048
PPPDE1	chr1:244816351-244872334	DMSO	SAHA	OK	23.7622	12.5822	-0.917288	10.0592	0	0	yes	22.7043	24.8202	12.6364	12.528
ALDH5A1	chr6:24495196-24537435	DMSO	SAHA	OK	9.92256	5.25409	-0.917272	8.58946	0	0	yes	9.90613	9.93893	4.87899	5.62862
ODC1	chr2:10580507-10588453	DMSO	SAHA	OK	426.574	226.052	-0.916143	10.5078	0	0	yes	403.286	449.862	244.33	207.774
SOCS2	chr12:93959403-93969978	DMSO	SAHA	OK	42.3512	22.469	-0.914469	9.83021	0	0	yes	40.9975	43.7049	23.0249	21.913
C9orf6	chr9:111696672-111703237	DMSO	SAHA	OK	22.238	11.8206	-0.911729	8.60261	0	0	yes	22.6046	21.8715	12.1001	11.5411
CAPN1	chr11:64948685-64979477	DMSO	SAHA	OK	81.1808	43.1806	-0.910756	9.77455	0	0	yes	82.2898	80.0686	45.766	40.5971
VPS36	chr13:52986736-53024763	DMSO	SAHA	OK	12.3376	6.56398	-0.910418	9.15589	0	0	yes	12.5523	12.1228	6.36745	6.76051
USP5	chr12:6961284-6975795	DMSO	SAHA	OK	42.8476	22.798	-0.910307	10.0461	0	0	yes	42.7232	42.972	23.6021	21.9941
KAT2A	chr17:40265128-40273382	DMSO	SAHA	OK	34.4697	18.3436	-0.910047	10.0595	0	0	yes	33.7636	35.1757	17.0793	19.608
AKAP11	chr13:42846288-42897403	DMSO	SAHA	OK	8.10293	4.32373	-0.906167	9.74305	0	0	yes	7.71059	8.49526	4.30005	4.34741
NFYA	chr6:41040706-41108573	DMSO	SAHA	OK	12.4287	6.63456	-0.905604	10.0443	0	0	yes	11.9408	12.9165	6.13352	7.1356
SETD1A	chr16:30968614-30995981	DMSO	SAHA	OK	14.6475	7.82087	-0.905258	9.91974	0	0	yes	14.551	14.7441	8.05298	7.58875
RAB35	chr12:120532898-120554643	DMSO	SAHA	OK	40.5538	21.6589	-0.904875	9.93403	0	0	yes	41.7016	39.4034	22.7406	20.5768
PSD4	chr2:113931559-113960677	DMSO	SAHA	OK	14.9653	8.00146	-0.903288	9.59941	0	0	yes	14.6418	15.2888	7.87334	8.12959
CTSC	chr11:88026759-88070941	DMSO	SAHA	OK	95.5889	51.3553	-0.896328	9.12765	0	0	yes	96.7654	94.4135	55.2049	47.5035
C21orf56	chr21:47581061-47604373	DMSO	SAHA	OK	80.6137	43.3481	-0.895055	9.39188	0	0	yes	82.7045	78.5247	43.9589	42.7372
H2AFY	chr5:134670070-134735577	DMSO	SAHA	OK	144.854	77.9318	-0.894317	9.88039	0	0	yes	143.034	146.674	80.0867	75.7764
ATM	chr11:108093558-108239826	DMSO	SAHA	OK	5.49305	2.95536	-0.894276	9.46954	0	0	yes	5.28383	5.70228	2.7349	3.17582
INTS10	chr8:19674917-19709586	DMSO	SAHA	OK	39.9171	21.4891	-0.893404	9.81664	0	0	yes	38.8486	40.9856	21.6264	21.3517
LTBR	chr12:6493356-6500732	DMSO	SAHA	OK	28.1761	15.1931	-0.891056	9.02355	0	0	yes	28.8187	27.5336	15.3956	14.9906
NUP205	chr7:135242661-135333499	DMSO	SAHA	OK	70.5216	38.0488	-0.890216	10.5243	0	0	yes	69.7211	71.3221	38.4818	37.6158
CDK12	chr17:37617738-37690800	DMSO	SAHA	OK	21.8967	11.8229	-0.889127	8.47722	0	0	yes	22.3449	21.4471	12.5656	11.0803
IDI1	chr10:1064846-1095061	DMSO	SAHA	OK	132.097	71.39	-0.887806	10.1675	0	0	yes	123.519	140.675	65.0037	77.7763
CREBBP	chr16:3775055-3930121	DMSO	SAHA	OK	7.01173	3.78971	-0.887684	9.58989	0	0	yes	6.98304	7.05684	3.82082	3.75803
KIF18B	chr17:43003447-43025082	DMSO	SAHA	OK	19.9855	10.804	-0.887385	8.85092	0	0	yes	20.0132	19.9578	11.04	10.568
MBTPS1	chr16:84087368-84150517	DMSO	SAHA	OK	25.1238	13.5836	-0.887188	9.86699	0	0	yes	24.8589	25.3887	13.2252	13.942
SLC19A1	chr21:46934628-46962385	DMSO	SAHA	OK	28.0545	15.1972	-0.88442	9.00551	0	0	yes	27.8494	28.3253	16.3996	14.0055
NIP7	chr16:69362523-69377013	DMSO	SAHA	OK	43.6916	23.7037	-0.882244	8.97327	0	0	yes	43.3652	44.0141	24.892	22.5166
SELRC1	chr1:53152013-53164038	DMSO	SAHA	OK	43.9128	23.8582	-0.880153	9.53646	0	0	yes	44.2321	43.5935	25.8979	21.8186
CWC22	chr2:180809603-180871780	DMSO	SAHA	OK	29.2269	15.8801	-0.880082	9.63768	0	0	yes	28.5294	29.9244	16.0303	15.7298
THADA	chr2:43457974-43823185	DMSO	SAHA	OK	9.31296	5.06225	-0.87946	8.58235	0	0	yes	9.12948	9.49787	5.32795	4.79674
WDR5	chr9:137001209-137025094	DMSO	SAHA	OK	43.1793	23.4767	-0.879111	8.84529	0	0	yes	44.1643	42.194	24.1602	22.7935
CDAN1	chr15:43015759-43029417	DMSO	SAHA	OK	11.6034	6.31051	-0.878726	8.87609	0	0	yes	11.5249	11.682	6.3842	6.23681
GRAMD4	chr22:47022657-47075688	DMSO	SAHA	OK	10.2104	5.55621	-0.877863	8.47987	0	0	yes	9.84447	10.5763	5.1425	5.96992
C1orf31	chr1:234509213-234519795	DMSO	SAHA	OK	176.154	95.9171	-0.876977	9.00353	0	0	yes	178.091	174.214	95.0904	96.7453
SETD1B	chr12:122242637-122270562	DMSO	SAHA	OK	7.72418	4.21785	-0.872873	9.06858	0	0	yes	7.35792	8.09045	4.22643	4.20928
TOR1A	chr9:132575220-132586441	DMSO	SAHA	OK	41.643	22.7857	-0.869942	9.38025	0	0	yes	42.4465	40.8395	23.3267	22.2448
FBXL19	chr16:30935895-30960104	DMSO	SAHA	OK	16.6812	9.14402	-0.867324	8.96234	0	0	yes	16.5114	16.851	9.73357	8.55446
MAGEC1	chrX:140991641-140997187	DMSO	SAHA	OK	20.4684	11.221	-0.867198	9.42565	0	0	yes	20.9428	19.9941	11.5821	10.8599
UBE2J1	chr6:90036343-90062619	DMSO	SAHA	OK	16.001	8.77878	-0.866072	9.10287	0	0	yes	15.8134	16.1886	8.55646	9.00109
CHAF1B	chr21:37757688-37789125	DMSO	SAHA	OK	33.3431	18.3232	-0.863721	9.14144	0	0	yes	33.4511	33.2351	18.615	18.0313
CD320	chr19:8367010-8373240	DMSO	SAHA	OK	52.7151	28.9737	-0.863474	8.57943	0	0	yes	51.2206	54.2125	32.2868	25.645
TIMELESS	chr12:56810156-56843200	DMSO	SAHA	OK	49.1876	27.0599	-0.86214	10.131	0	0	yes	49.3139	49.0614	26.7274	27.3923
NDUFAF4	chr6:97337186-97345767	DMSO	SAHA	OK	30.8555	16.9888	-0.860949	9.08251	0	0	yes	30.5204	31.1907	18.0622	15.9153
SNRPA1	chr15:101821714-101835460	DMSO	SAHA	OK	151.855	83.6756	-0.859818	9.75907	0	0	yes	156.085	147.626	85.6775	81.6737
SLC25A33	chr1:9599527-9642831	DMSO	SAHA	OK	41.3251	22.7792	-0.859302	8.66321	0	0	yes	39.5502	43.1	24.5077	21.0506
PDHB	chr3:58413356-58419579	DMSO	SAHA	OK	57.2397	31.5603	-0.858907	8.56592	0	0	yes	56.3987	58.0795	32.1033	31.0236
GEMIN4	chr17:647660-655501	DMSO	SAHA	OK	17.0923	9.43767	-0.856843	8.88177	0	0	yes	16.741	17.4436	9.66717	9.20818
H3F3B	chr17:73772514-73775860	DMSO	SAHA	OK	214.134	118.474	-0.853945	10.0266	0	0	yes	208.274	219.994	125.217	111.731
PLXNB2	chr22:50713407-50746001	DMSO	SAHA	OK	9.91049	5.48488	-0.853496	8.85311	0	0	yes	9.75751	10.0635	5.2345	5.73526
UTP15	chr5:72861597-72877794	DMSO	SAHA	OK	13.8385	7.6619	-0.852911	8.45872	0	0	yes	13.3566	14.3204	8.48667	6.83714
LMNB2	chr19:2428163-2456958	DMSO	SAHA	OK	66.9256	37.0821	-0.851837	10.0564	0	0	yes	66.7809	67.0704	37.9044	36.2597
SMYD5	chr2:73441365-73454355	DMSO	SAHA	OK	25.9978	14.4235	-0.849969	8.83833	0	0	yes	25.7094	26.2863	14.7463	14.1007
SOLH	chr16:577855-604636	DMSO	SAHA	OK	23.0222	12.789	-0.848116	9.44081	0	0	yes	22.9058	23.1386	13.3974	12.1807
NOP2	chr12:6666036-6677480	DMSO	SAHA	OK	51.7646	28.7787	-0.846965	8.97634	0	0	yes	52.6639	50.8668	31.8123	25.7479
SRM	chr1:11114648-11120091	DMSO	SAHA	OK	200.19	111.439	-0.845112	9.85694	0	0	yes	199.67	200.71	121.513	101.366
DIP2B	chr12:50898767-51142450	DMSO	SAHA	OK	9.10173	5.06785	-0.844768	9.08463	0	0	yes	8.70991	9.49355	5.37779	4.7579
HK2	chr2:75059781-75120481	DMSO	SAHA	OK	20.7437	11.594	-0.839297	9.3029	0	0	yes	16.1638	25.3237	8.28546	14.9025
ESPL1	chr12:53662082-53687427	DMSO	SAHA	OK	16.0361	8.96388	-0.839124	9.32392	0	0	yes	15.3813	16.6908	9.5957	8.33206
ATP11C	chrX:138808504-138914447	DMSO	SAHA	OK	11.7603	6.57689	-0.838452	8.39563	0	0	yes	11.5238	11.9939	6.7117	6.44178
LAMA5	chr20:60884120-60942368	DMSO	SAHA	OK	11.7235	6.56694	-0.836106	9.41874	0	0	yes	11.3193	12.1276	5.47633	7.65755
MRC2	chr17:60704761-60770952	DMSO	SAHA	OK	12.9659	7.26445	-0.835798	8.93746	0	0	yes	13.4514	12.4805	6.56012	7.96879
IBTK	chr6:82879955-82957448	DMSO	SAHA	OK	13.1026	7.34377	-0.835266	8.92309	0	0	yes	13.1911	13.0142	7.55799	7.12954
MED16	chr19:867961-893218	DMSO	SAHA	OK	21.7874	12.2221	-0.834003	8.63061	0	0	yes	22.3352	21.2396	11.9357	12.5084
C1QBP	chr17:5289345-5342471	DMSO	SAHA	OK	271.25	152.213	-0.83353	8.54741	0	0	yes	259.291	283.209	163.263	141.163
NUP50	chr22:45559725-45583890	DMSO	SAHA	OK	26.3046	14.7844	-0.831244	8.69656	0	0	yes	25.8568	26.7533	15.6201	13.9451
MLLT11	chr1:151032150-151040973	DMSO	SAHA	OK	46.3706	26.0662	-0.831032	9.12916	0	0	yes	44.8955	47.8458	26.3251	25.8073
TFB2M	chr1:246703862-246729565	DMSO	SAHA	OK	52.0904	29.3021	-0.830013	9.01199	0	0	yes	50.6463	53.5344	30.4051	28.1991
H3F3C	chr12:31944118-31945175	DMSO	SAHA	OK	75.6822	42.5817	-0.82972	8.70237	0	0	yes	73.7886	77.5759	44.8132	40.3503
PPRC1	chr10:103892786-103910090	DMSO	SAHA	OK	17.7313	10.0089	-0.825017	9.05784	0	0	yes	16.7256	18.737	10.6199	9.39789
SUMO3	chr21:46225531-46238044	DMSO	SAHA	OK	123.933	69.9925	-0.824286	9.60243	0	0	yes	121.636	126.23	65.8228	74.1621
NBN	chr8:90945563-90996899	DMSO	SAHA	OK	24.8841	14.0687	-0.822741	9.21291	0	0	yes	24.8508	24.9175	13.39	14.7474
SMG9	chr19:44235300-44259142	DMSO	SAHA	OK	31.2581	17.6766	-0.82239	8.68816	0	0	yes	30.5679	31.9482	17.9089	17.4442
HIAT1	chr1:100503788-100548929	DMSO	SAHA	OK	28.1486	15.9544	-0.819106	8.67845	0	0	yes	26.6704	29.6267	16.2119	15.697
ZNF275	chrX:152599612-152618384	DMSO	SAHA	OK	9.17142	5.20187	-0.818115	8.39399	0	0	yes	8.59612	9.74672	5.0031	5.40064
NCKAP1	chr2:183789604-183903229	DMSO	SAHA	OK	43.5227	24.708	-0.816791	9.33354	0	0	yes	41.9253	45.12	23.5388	25.8771
EBP	chrX:48380163-48387104	DMSO	SAHA	OK	198.945	113.007	-0.815961	9.4929	0	0	yes	203.105	194.786	117.396	108.618
FDFT1	chr8:11660189-11696818	DMSO	SAHA	OK	329.466	187.283	-0.814907	9.4959	0	0	yes	335.862	323.071	174.453	200.114
HNRNPA3P1	chr10:44282859-44285865	DMSO	SAHA	OK	25.6305	14.5767	-0.814194	8.68539	0	0	yes	25.6997	25.5614	15.2598	13.8937
TNPO1	chr5:72112417-72210215	DMSO	SAHA	OK	31.5546	17.9894	-0.810704	9.15414	0	0	yes	30.4182	32.6909	18.8549	17.124
SPTA1	chr1:158580495-158656506	DMSO	SAHA	OK	43.2204	24.6484	-0.810219	9.50775	0	0	yes	41.0846	45.3562	21.4807	27.8161
MRTO4	chr1:19578074-19586622	DMSO	SAHA	OK	121.473	69.2809	-0.8101	9.51539	0	0	yes	119.099	123.846	73.7849	64.7769
POM121C	chr7:75039623-75115568	DMSO	SAHA	OK	35.6449	20.3564	-0.808216	8.72241	0	0	yes	35.105	36.1848	20.4661	20.2467
HDGF	chr1:156711898-156722240	DMSO	SAHA	OK	352.814	201.681	-0.806834	8.79324	0	0	yes	355.165	350.468	209.232	194.13
MRPL50	chr9:104152248-104160919	DMSO	SAHA	OK	76.2957	43.6449	-0.805788	8.42481	0	0	yes	74.6644	77.9269	43.9311	43.3587
FGFR3	chr4:1795038-1810599	DMSO	SAHA	OK	29.0187	16.6368	-0.802604	8.5284	0	0	yes	28.571	29.4695	15.3517	17.9221
LARS2	chr3:45430074-45590328	DMSO	SAHA	OK	23.0698	13.2478	-0.800252	8.81401	0	0	yes	22.419	23.7205	13.879	12.6166
C10orf18	chr10:5726800-5805703	DMSO	SAHA	OK	16.1686	9.28517	-0.800192	9.11737	0	0	yes	15.3644	16.9728	9.86324	8.7071
SERPINH1	chr11:75273100-75283849	DMSO	SAHA	OK	51.7317	29.7232	-0.799461	8.85007	0	0	yes	49.1407	54.324	25.5406	33.9056
THOC4	chr17:79845710-79849462	DMSO	SAHA	OK	180.122	103.538	-0.798817	9.18712	0	0	yes	179.433	180.812	113.601	93.4749
PAK2	chr3:196466727-196559518	DMSO	SAHA	OK	27.4639	15.8108	-0.796626	9.19433	0	0	yes	27.1103	27.8175	16.4993	15.1223
POM121	chr7:72349935-72425302	DMSO	SAHA	OK	38.0666	21.9156	-0.796572	8.71732	0	0	yes	37.3634	38.7699	21.9542	21.8769
SNRNP40	chr1:31732414-31769644	DMSO	SAHA	OK	104.223	60.0503	-0.795429	9.12944	0	0	yes	104.083	104.362	61.518	58.5826
RAVER1	chr19:10426888-10444314	DMSO	SAHA	OK	47.3189	27.286	-0.794257	9.16458	0	0	yes	47.8208	46.817	27.3491	27.2229
KPNB1	chr17:45727274-45761004	DMSO	SAHA	OK	201.544	116.24	-0.793996	9.14058	0	0	yes	198.678	204.411	119.619	112.86
BCLAF1	chr6:136578000-136610989	DMSO	SAHA	OK	45.6878	26.3607	-0.793417	9.15459	0	0	yes	43.9562	47.421	27.2308	25.4937
B7H6	chr11:17373308-17398868	DMSO	SAHA	OK	12.8576	7.44242	-0.788781	8.53992	0	0	yes	11.607	14.1083	7.37708	7.50777
DNAJA1	chr9:33025208-33039062	DMSO	SAHA	OK	251.257	145.532	-0.787826	9.30669	0	0	yes	242.624	259.891	149.599	141.465
LSG1	chr3:194361516-194393206	DMSO	SAHA	OK	25.3871	14.7047	-0.787816	8.57195	0	0	yes	25.8992	24.875	16.5236	12.8858
PMPCA	chr9:139305115-139318213	DMSO	SAHA	OK	87.1562	50.5385	-0.78622	9.08087	0	0	yes	89.5573	84.755	51.9279	49.1491
SRCAP	chr16:30710461-30751450	DMSO	SAHA	OK	21.0135	12.2039	-0.783977	9.11384	0	0	yes	21.0703	20.9567	12.5929	11.8148
FAM83H	chr8:144806102-144815914	DMSO	SAHA	OK	19.9765	11.6018	-0.78395	8.77321	0	0	yes	19.8489	20.104	11.4573	11.7464
HSPB1	chr7:75931874-75933614	DMSO	SAHA	OK	356.002	207.108	-0.781499	9.18891	0	0	yes	350.559	361.445	212.448	201.769
QSER1	chr11:32914791-33001814	DMSO	SAHA	OK	10.3975	6.0505	-0.781111	8.63286	0	0	yes	9.66558	11.1294	6.0018	6.0992
PWP2	chr21:45527207-45551063	DMSO	SAHA	OK	55.255	32.1692	-0.780426	9.02335	0	0	yes	55.6188	54.8912	34.0471	30.2912
KCTD9	chr8:25285363-25315984	DMSO	SAHA	OK	27.3608	15.9314	-0.780242	8.55642	0	0	yes	27.2803	27.4414	16.1268	15.7359
TFAM	chr10:60145175-60155897	DMSO	SAHA	OK	119.781	69.8289	-0.778505	9.09525	0	0	yes	115.966	123.596	72.8865	66.7712
STRA13	chr17:79976578-79980773	DMSO	SAHA	OK	215.631	125.839	-0.776987	8.73518	0	0	yes	224.665	206.598	132.198	119.479
NUP210	chr3:13357736-13461809	DMSO	SAHA	OK	72.8897	42.616	-0.774322	9.08261	0	0	yes	69.0179	76.7615	39.966	45.2659
RAC3	chr17:79989531-79992080	DMSO	SAHA	OK	147.533	86.6235	-0.768207	8.71429	0	0	yes	148.784	146.283	81.7334	91.5137
KIF5B	chr10:32297937-32345371	DMSO	SAHA	OK	43.7131	25.6675	-0.768124	9.03498	0	0	yes	42.5941	44.8321	25.3026	26.0324
TIMM13	chr19:2389783-2427875	DMSO	SAHA	OK	70.4742	41.411	-0.767081	8.61642	0	0	yes	69.4743	71.4741	43.4499	39.3725
RRP15	chr1:218458628-218511325	DMSO	SAHA	OK	11.9547	7.03123	-0.765731	8.38163	0	0	yes	11.7825	12.127	8.00192	6.06055
NACC1	chr19:13229108-13251959	DMSO	SAHA	OK	35.341	20.7985	-0.764862	8.78765	0	0	yes	36.2217	34.4603	22.0442	19.5528
POLR1A	chr2:86253450-86333278	DMSO	SAHA	OK	20.3235	11.9968	-0.760497	8.62189	0	0	yes	19.6211	21.0259	13.3554	10.6382
MAP2K7	chr19:7968764-7979363	DMSO	SAHA	OK	27.7165	16.389	-0.75802	8.32334	0	0	yes	28.7247	26.7082	16.1713	16.6066
CSE1L	chr20:47662837-47713486	DMSO	SAHA	OK	138.257	81.8415	-0.756444	8.90766	0	0	yes	135.653	140.861	83.3681	80.3149
FUCA2	chr6:143815948-143833020	DMSO	SAHA	OK	62.1179	36.7779	-0.756169	8.67774	0	0	yes	62.6733	61.5625	37.2742	36.2817
HNRNPA3	chr2:178077421-178088685	DMSO	SAHA	OK	177.863	105.343	-0.755672	8.57047	0	0	yes	175.202	180.523	108.929	101.756
CCNB2	chr15:59397283-59417244	DMSO	SAHA	OK	118.248	70.2311	-0.751635	8.67199	0	0	yes	120.499	115.998	68.0019	72.4604
TRIP6	chr7:100464949-100471076	DMSO	SAHA	OK	73.5534	43.7379	-0.749907	8.42909	0	0	yes	74.8615	72.2454	47.3556	40.1203
PDIA4	chr7:148700153-148725782	DMSO	SAHA	OK	85.2026	50.7832	-0.746546	8.76571	0	0	yes	85.6641	84.7411	52.1572	49.4092
PLK1	chr16:23690200-23724821	DMSO	SAHA	OK	103.909	62.1617	-0.741225	8.5923	0	0	yes	105.465	102.354	64.6366	59.6868
RRP1	chr21:45209417-45223983	DMSO	SAHA	OK	93.3822	55.9582	-0.738798	8.47212	0	0	yes	96.104	90.6604	61.0037	50.9128
HSPH1	chr13:31710762-31736117	DMSO	SAHA	OK	61.702	37.0381	-0.736307	8.59356	0	0	yes	56.3997	67.0043	40.0813	33.9949
CENPF	chr1:214776531-214837914	DMSO	SAHA	OK	34.3953	20.7325	-0.730318	8.61596	0	0	yes	32.0835	36.7072	19.8342	21.6308
UBE2L3	chr22:21921956-21978323	DMSO	SAHA	OK	253.068	152.619	-0.729594	8.50059	0	0	yes	256.429	249.707	161.855	143.383
TONSL	chr8:145654162-145669812	DMSO	SAHA	OK	29.8552	18.0125	-0.728985	8.29462	0	0	yes	28.9967	30.7136	18.6257	17.3992
KIF2C	chr1:45205489-45233438	DMSO	SAHA	OK	121.027	73.2071	-0.72527	8.56518	0	0	yes	122.082	119.971	72.3122	74.102
ANAPC1	chr2:112526639-112641741	DMSO	SAHA	OK	28.0698	16.9848	-0.724777	8.40189	0	0	yes	27.2438	28.8959	17.4057	16.5638
VARS	chr6_ssto_hap7:3076106-3093568	DMSO	SAHA	OK	145.351	88.1389	-0.72169	8.38211	0	0	yes	147.043	143.659	96.9565	79.3212
MTA2	chr11:62360674-62369312	DMSO	SAHA	OK	103.132	62.6402	-0.719333	8.47925	0	0	yes	103.74	102.524	65.9373	59.3431
LCP2	chr5:169675087-169724822	DMSO	SAHA	OK	2.6329	0.814019	-1.69352	8.23657	2.22045e-16	1.43259e-14	yes	2.80552	2.46029	0.852334	0.775703
METTL8	chr2:172173912-172341562	DMSO	SAHA	OK	5.90582	2.25041	-1.39195	8.24295	2.22045e-16	1.43259e-14	yes	5.70853	6.1031	2.29773	2.20308
HCLS1	chr3:121350245-121379791	DMSO	SAHA	OK	9.02245	4.2039	-1.10179	8.17675	2.22045e-16	1.43259e-14	yes	9.27704	8.76787	3.59845	4.80934
ATF7IP	chr12:14518610-14651697	DMSO	SAHA	OK	6.51896	3.42338	-0.929219	8.22591	2.22045e-16	1.43259e-14	yes	6.44122	6.5967	3.37243	3.47433
CCDC138	chr2:109403218-109492847	DMSO	SAHA	OK	14.8194	7.8047	-0.925066	8.22108	2.22045e-16	1.43259e-14	yes	14.7817	14.857	8.21319	7.39622
FNTA	chr8:42911441-42940932	DMSO	SAHA	OK	42.5994	24.4663	-0.800039	8.28244	2.22045e-16	1.43259e-14	yes	41.6689	43.5232	23.4373	25.4832
RPIA	chr2:88991175-89050452	DMSO	SAHA	OK	38.5266	22.2708	-0.790702	8.28341	2.22045e-16	1.43259e-14	yes	36.5219	40.5314	22.4653	22.0764
IDH3A	chr15:78441718-78462884	DMSO	SAHA	OK	41.6436	24.9977	-0.736301	8.20057	2.22045e-16	1.43259e-14	yes	40.7952	42.4921	27.1708	22.8246
HSP90B1	chr12:104324188-104341703	DMSO	SAHA	OK	354.788	214.407	-0.726608	8.21967	2.22045e-16	1.43259e-14	yes	356.737	352.835	215.016	213.798
PGD	chr1:10459084-10480201	DMSO	SAHA	OK	302.954	185.703	-0.706103	8.27699	2.22045e-16	1.43259e-14	yes	308.478	297.43	186.414	184.992
HDDC2	chr6:125596495-125623282	DMSO	SAHA	OK	168.651	104.045	-0.696839	8.18925	2.22045e-16	1.43259e-14	yes	171.01	166.293	104.551	103.538
ANP32E	chr1:150190716-150208504	DMSO	SAHA	OK	87.6161	54.1191	-0.69506	8.16444	2.22045e-16	1.43259e-14	yes	85.8333	89.3969	56.1368	52.0973
C10orf71	chr10:50507186-50535537	DMSO	SAHA	OK	1.60752	0.371691	-2.11266	8.13322	4.44089e-16	2.79056e-14	yes	1.63263	1.58284	0.339859	0.416236
LDLR	chr19:11200037-11244505	DMSO	SAHA	OK	3.28275	1.51994	-1.11089	8.11028	4.44089e-16	2.79056e-14	yes	2.63037	3.93514	1.26523	1.77467
LOC100129361	chr12:10998447-11325723	DMSO	SAHA	OK	21.205	11.1158	-0.931792	8.13756	4.44089e-16	2.79056e-14	yes	20.6441	21.7659	11.2123	11.0202
ATL3	chr11:63396436-63439083	DMSO	SAHA	OK	22.5166	12.7256	-0.823259	8.15311	4.44089e-16	2.79056e-14	yes	22.212	22.8212	13.205	12.2461
EMG1	chr12:7079943-7085165	DMSO	SAHA	OK	65.1732	37.6521	-0.791551	8.1254	4.44089e-16	2.79056e-14	yes	65.5502	64.7962	41.9633	33.3408
ZZZ3	chr1:78030189-78148343	DMSO	SAHA	OK	14.7207	8.57772	-0.779181	8.12523	4.44089e-16	2.79056e-14	yes	14.726	14.7154	8.45994	8.6955
RIOK1	chr6:7390061-7418270	DMSO	SAHA	OK	42.7775	25.1051	-0.768875	8.11463	4.44089e-16	2.79056e-14	yes	41.6744	43.904	25.3077	24.894
LSM7	chr19:2321519-2328614	DMSO	SAHA	OK	288.596	173.525	-0.733906	8.10075	4.44089e-16	2.79056e-14	yes	296.685	280.508	175.419	171.632
NDUFA6	chr22:42481529-42486888	DMSO	SAHA	OK	99.0446	59.615	-0.732403	8.13441	4.44089e-16	2.79056e-14	yes	100.539	97.5506	57.9861	61.244
FADS1	chr11:61567096-61584529	DMSO	SAHA	OK	234.1	141.007	-0.73136	8.11446	4.44089e-16	2.79056e-14	yes	225.799	242.4	117.246	164.767
TATDN2	chr3:10290176-10322906	DMSO	SAHA	OK	22.1969	13.3946	-0.728709	8.14395	4.44089e-16	2.79056e-14	yes	22.4598	21.9341	14.134	12.6551
SRRM2	chr16:2787076-2821413	DMSO	SAHA	OK	89.8869	54.8814	-0.711793	8.14492	4.44089e-16	2.79056e-14	yes	87.0487	92.725	52.5597	57.2031
UBQLN4	chr1:156005091-156023516	DMSO	SAHA	OK	41.2173	25.2263	-0.708321	8.10008	4.44089e-16	2.79056e-14	yes	41.4766	40.958	25.3465	25.1061
CDCA8	chr1:38158158-38175391	DMSO	SAHA	OK	84.7403	52.1038	-0.701659	8.14642	4.44089e-16	2.79056e-14	yes	84.9486	84.532	54.773	49.4347
GATAD2A	chr19:19496641-19619741	DMSO	SAHA	OK	38.4372	23.7379	-0.695309	8.1131	4.44089e-16	2.79056e-14	yes	37.9723	38.9021	25.8927	21.5832
TOP2B	chr3:25639474-25705788	DMSO	SAHA	OK	60.4164	37.5115	-0.687609	8.10951	4.44089e-16	2.79056e-14	yes	58.7418	62.0911	38.8892	36.1338
SLC6A19	chr5:1201709-1225230	DMSO	SAHA	OK	0.701178	0.113102	-2.63215	8.08328	6.66134e-16	4.12446e-14	yes	0.858735	0.543622	0.0798673	0.146337
ACTL8	chr1:18081807-18153558	DMSO	SAHA	OK	3.18877	0.954977	-1.73946	8.09293	6.66134e-16	4.12446e-14	yes	3.00036	3.37719	0.915519	0.994434
ZNF783	chr7:148959261-148982085	DMSO	SAHA	OK	4.73681	2.34623	-1.01357	8.07193	6.66134e-16	4.12446e-14	yes	4.49594	4.97768	2.29821	2.39426
HEATR1	chr1:236681513-236767841	DMSO	SAHA	OK	25.8686	13.9824	-0.887592	8.09029	6.66134e-16	4.12446e-14	yes	24.6969	27.0402	15.1071	12.8575
TRIM65	chr17:73885040-73893054	DMSO	SAHA	OK	20.5827	12.1053	-0.765788	8.09177	6.66134e-16	4.12446e-14	yes	19.8111	21.3542	11.5479	12.6628
SUPV3L1	chr10:70939992-70968849	DMSO	SAHA	OK	48.1153	29.2345	-0.718824	8.06071	6.66134e-16	4.12446e-14	yes	47.4775	48.7532	31.4823	26.9868
HNRNPL	chr19:39327027-39342979	DMSO	SAHA	OK	308.944	188.938	-0.709428	8.08814	6.66134e-16	4.12446e-14	yes	309.563	308.325	192.391	185.484
ZBTB40	chr1:22778343-22857650	DMSO	SAHA	OK	15.0234	9.2102	-0.705903	8.09543	6.66134e-16	4.12446e-14	yes	15.5983	14.4483	9.40464	9.01579
TDG	chr12:104359592-104382656	DMSO	SAHA	OK	45.8425	28.1183	-0.705179	8.06937	6.66134e-16	4.12446e-14	yes	44.6743	47.0107	29.6121	26.6244
SLIT2	chr4:20255234-20620788	DMSO	SAHA	OK	1.49157	0.524078	-1.50897	8.02955	8.88178e-16	5.40419e-14	yes	1.31118	1.67195	0.496701	0.551455
CDK2AP1	chr12:123745539-123756687	DMSO	SAHA	OK	39.8322	23.17	-0.781677	8.04676	8.88178e-16	5.40419e-14	yes	39.0401	40.6244	23.5702	22.7698
ZMYND19	chr9:140476530-140484937	DMSO	SAHA	OK	50.4026	29.4512	-0.775171	8.03675	8.88178e-16	5.40419e-14	yes	51.9065	48.8987	31.2839	27.6185
TUBB1	chr20:57594308-57601709	DMSO	SAHA	OK	24.2436	14.35	-0.756549	8.04091	8.88178e-16	5.40419e-14	yes	24.671	23.8162	10.5449	18.1552
WSB2	chr12:118470491-118498951	DMSO	SAHA	OK	33.2434	20.0127	-0.732151	8.03896	8.88178e-16	5.40419e-14	yes	34.8591	31.6276	20.3752	19.6502
MAGEC2	chrX:141290127-141293076	DMSO	SAHA	OK	55.4725	33.6106	-0.722859	8.04862	8.88178e-16	5.40419e-14	yes	56.2119	54.7332	32.7005	34.5207
MRPL15	chr8:55047780-55061074	DMSO	SAHA	OK	66.7928	40.5593	-0.71966	8.03521	8.88178e-16	5.40419e-14	yes	66.5159	67.0698	43.0064	38.1122
KIF2A	chr5:61601988-61682210	DMSO	SAHA	OK	41.7658	25.5257	-0.710373	8.04478	8.88178e-16	5.40419e-14	yes	39.7753	43.7564	26.3782	24.673
DDX23	chr12:49223538-49245957	DMSO	SAHA	OK	82.4709	51.3337	-0.683981	8.04406	8.88178e-16	5.40419e-14	yes	82.9705	81.9714	53.5447	49.1226
URB2	chr1:229761980-229795946	DMSO	SAHA	OK	15.7264	9.46318	-0.732792	8.01688	1.11022e-15	6.71653e-14	yes	14.9502	16.5027	10.0152	8.91114
ABCE1	chr4:145916312-146050676	DMSO	SAHA	OK	91.0229	55.4781	-0.71431	8.01837	1.11022e-15	6.71653e-14	yes	89.5277	92.517	57.5412	53.4149
SRSF7	chr2:38970740-38978636	DMSO	SAHA	OK	139.63	85.513	-0.707392	8.02406	1.11022e-15	6.71653e-14	yes	141.851	137.412	88.6737	82.3527
RPP40	chr6:4995279-5004271	DMSO	SAHA	OK	22.0052	11.098	-0.98754	7.9826	1.33227e-15	7.96287e-14	yes	20.9229	23.0875	10.7278	11.4682
RBX1	chr22:41347350-41369019	DMSO	SAHA	OK	114.898	69.0474	-0.734693	7.996	1.33227e-15	7.96287e-14	yes	117.137	112.659	70.2738	67.8209
CPSF2	chr14:92588297-92630543	DMSO	SAHA	OK	22.1478	13.5125	-0.712868	7.99462	1.33227e-15	7.96287e-14	yes	22.4925	21.8031	14.2155	12.8095
CIRH1A	chr16:69166498-69202937	DMSO	SAHA	OK	91.4478	56.7897	-0.687319	7.98673	1.33227e-15	7.96287e-14	yes	89.2946	93.601	61.6038	51.9756
FUBP1	chr1:78413590-78444777	DMSO	SAHA	OK	79.2227	49.3546	-0.68273	7.98434	1.33227e-15	7.96287e-14	yes	78.0473	80.3982	52.2961	46.4131
HSPD1	chr2:198351307-198418423	DMSO	SAHA	OK	522.686	296.409	-0.818357	7.96721	1.55431e-15	9.23122e-14	yes	498.41	546.964	308.955	283.857
ZC3HC1	chr7:129658125-129691233	DMSO	SAHA	OK	53.8482	32.6607	-0.721341	7.96761	1.55431e-15	9.23122e-14	yes	55.5965	52.0999	34.2165	31.1049
DNAJC11	chr1:6684924-6761966	DMSO	SAHA	OK	68.2055	41.5981	-0.71337	7.97437	1.55431e-15	9.23122e-14	yes	68.4091	67.999	44.8795	38.3195
PSMC6	chr14:53173895-53194716	DMSO	SAHA	OK	101.176	62.485	-0.695281	7.96833	1.55431e-15	9.23122e-14	yes	98.1856	104.166	64.0333	60.9366
TUBGCP5	chr15:22833394-22873891	DMSO	SAHA	OK	9.18829	4.7573	-0.949654	7.96047	1.77636e-15	1.04836e-13	yes	9.36072	9.01602	4.85847	4.65631
PIGW	chr17:34891402-34895150	DMSO	SAHA	OK	22.4851	12.8869	-0.803072	7.96272	1.77636e-15	1.04836e-13	yes	21.0317	23.9386	13.2361	12.5376
SDF4	chr1:1152287-1167447	DMSO	SAHA	OK	79.3483	48.7106	-0.703962	7.95702	1.77636e-15	1.04836e-13	yes	80.0925	78.6039	50.4735	46.948
SBDS	chr7:66452689-66460588	DMSO	SAHA	OK	78.0193	47.8036	-0.706711	7.94311	1.9984e-15	1.1753e-13	yes	76.7402	79.2983	48.4758	47.1315
PAK1IP1	chr6:10695187-10709970	DMSO	SAHA	OK	74.4052	45.283	-0.716433	7.93304	2.22045e-15	1.30045e-13	yes	74.4336	74.3769	49.4421	41.124
CCNF	chr16:2479394-2508859	DMSO	SAHA	OK	32.5774	20.1288	-0.694613	7.93092	2.22045e-15	1.30045e-13	yes	31.8368	33.3179	20.5894	19.6681
IGF2BP3	chr7:23349827-23509995	DMSO	SAHA	OK	34.8613	21.5908	-0.69121	7.91411	2.44249e-15	1.42457e-13	yes	34.2986	35.424	21.6934	21.4882
ITFG2	chr12:2921786-2934237	DMSO	SAHA	OK	8.3964	4.13644	-1.02138	7.89141	2.88658e-15	1.66405e-13	yes	8.36815	8.42466	4.18548	4.08741
JMJD1C	chr10:64926987-65226322	DMSO	SAHA	OK	11.5205	6.08786	-0.920194	7.89379	2.88658e-15	1.66405e-13	yes	10.9902	12.0513	5.74745	6.42812
ULK3	chr15:75128458-75135552	DMSO	SAHA	OK	21.2586	12.3958	-0.77819	7.89865	2.88658e-15	1.66405e-13	yes	22.2458	20.2713	12.4809	12.3107
KIF14	chr1:200520624-200589862	DMSO	SAHA	OK	19.5891	12.1416	-0.690088	7.90036	2.88658e-15	1.66405e-13	yes	18.778	20.4001	12.5256	11.7576
RRM2	chr2:10262694-10271546	DMSO	SAHA	OK	94.9784	59.4265	-0.676494	7.89581	2.88658e-15	1.66405e-13	yes	90.1939	99.7626	61.1705	57.6826
YARS2	chr12:32899477-32908887	DMSO	SAHA	OK	15.9095	8.70674	-0.869685	7.88857	3.10862e-15	1.78839e-13	yes	15.5218	16.2973	8.94425	8.46922
SCAMP4	chr19:1905372-1926012	DMSO	SAHA	OK	19.8144	10.907	-0.861298	7.88252	3.10862e-15	1.78839e-13	yes	20.4444	19.1845	11.3162	10.4978
PRDM4	chr12:108126642-108154914	DMSO	SAHA	OK	11.8635	6.86387	-0.789435	7.87422	3.33067e-15	1.91093e-13	yes	11.9834	11.7436	6.62752	7.10022
EARS2	chr16:23533333-23568696	DMSO	SAHA	OK	16.7554	9.36384	-0.839453	7.86586	3.77476e-15	2.14531e-13	yes	16.1944	17.3172	9.94471	8.78298
RBM5	chr3:50126351-50156392	DMSO	SAHA	OK	32.6876	19.0915	-0.775816	7.85967	3.77476e-15	2.14531e-13	yes	31.494	33.8821	18.1134	20.0793
USP47	chr11:11862969-11980872	DMSO	SAHA	OK	16.185	9.99992	-0.694668	7.86445	3.77476e-15	2.14531e-13	yes	16.3879	15.9821	10.8734	9.12642
BUB1B	chr15:40453209-40569688	DMSO	SAHA	OK	50.0312	31.1607	-0.683101	7.86403	3.77476e-15	2.14531e-13	yes	49.853	50.209	31.0396	31.2817
BRIX1	chr5:34915819-34925787	DMSO	SAHA	OK	176.521	110.523	-0.675494	7.86476	3.77476e-15	2.14531e-13	yes	172.698	180.345	116.688	104.358
PSMG1	chr21:40547383-40555440	DMSO	SAHA	OK	221.441	138.932	-0.672536	7.84813	4.21885e-15	2.38806e-13	yes	215.266	227.636	147.056	130.794
UBE2V2	chr8:48920994-48974454	DMSO	SAHA	OK	91.8727	56.8992	-0.691229	7.83924	4.44089e-15	2.50368e-13	yes	91.8728	91.8726	57.9742	55.8242
CMTM6	chr3:32522803-32544403	DMSO	SAHA	OK	16.4173	9.62448	-0.770434	7.8294	4.88498e-15	2.74671e-13	yes	15.4091	17.4254	9.47758	9.77137
LYAR	chr4:4269428-4291896	DMSO	SAHA	OK	99.3776	60.7966	-0.708932	7.82706	4.88498e-15	2.74671e-13	yes	100.718	98.0404	63.7826	57.811
KIF1C	chr17:4901242-4931694	DMSO	SAHA	OK	17.0695	10.61	-0.686001	7.82306	5.10703e-15	2.86394e-13	yes	17.2678	16.8712	11.1464	10.0735
CENPE	chr4:104026962-104119566	DMSO	SAHA	OK	19.791	12.3864	-0.676082	7.82575	5.10703e-15	2.86394e-13	yes	19.041	20.541	11.8173	12.9556
SAE1	chr19:47634079-47713893	DMSO	SAHA	OK	83.19	50.6705	-0.715263	7.80607	5.9952e-15	3.33543e-13	yes	83.6333	82.748	53.7255	47.6145
TCERG1	chr5:145826872-145891069	DMSO	SAHA	OK	57.0427	34.1558	-0.73991	7.80113	6.21725e-15	3.44761e-13	yes	56.1946	57.893	34.3044	34.0071
EXOSC10	chr1:11126675-11159938	DMSO	SAHA	OK	73.526	46.1262	-0.672668	7.79991	6.21725e-15	3.44761e-13	yes	72.8755	74.1768	47.8409	44.4112
WIZ	chr19:15532317-15560762	DMSO	SAHA	OK	14.076	8.32927	-0.756971	7.79601	6.43929e-15	3.56139e-13	yes	13.999	14.1529	8.63175	8.0268
SPPL2A	chr15:50999736-51057910	DMSO	SAHA	OK	24.5117	14.1707	-0.790554	7.78226	7.10543e-15	3.92724e-13	yes	24.3549	24.6685	14.05	14.2915
MTHFS	chr15:80135888-80217196	DMSO	SAHA	OK	15.0815	6.65814	-1.17959	7.77728	7.32747e-15	4.03412e-13	yes	16.0255	14.138	6.58558	6.72536
ARHGAP11A	chr15:32907690-32931868	DMSO	SAHA	OK	44.122	24.2976	-0.860681	7.78037	7.32747e-15	4.03412e-13	yes	41.6724	46.5754	24.2176	24.4043
DHX30	chr3:47844398-47891686	DMSO	SAHA	OK	64.0286	39.2693	-0.705315	7.78013	7.32747e-15	4.03412e-13	yes	67.5914	60.466	42.069	36.4692
ATAD3B	chr1:1407163-1431582	DMSO	SAHA	OK	58.7846	36.5839	-0.684231	7.77553	7.54952e-15	4.15096e-13	yes	60.1002	57.469	40.5478	32.6199
CENPC1	chr4:68337988-68411256	DMSO	SAHA	OK	16.4655	9.69791	-0.7637	7.76198	8.43769e-15	4.61826e-13	yes	15.4822	17.4488	9.61787	9.77796
TIMM50	chr19:39971051-39981528	DMSO	SAHA	OK	61.6287	38.5578	-0.676581	7.76201	8.43769e-15	4.61826e-13	yes	62.6059	60.6515	41.5	35.6156
MRPL9	chr1:151732122-151743806	DMSO	SAHA	OK	75.3752	45.8882	-0.715966	7.75741	8.65974e-15	4.73059e-13	yes	74.4433	76.3193	47.8415	43.946
TTK	chr6:80714321-80752244	DMSO	SAHA	OK	27.4798	16.1945	-0.762869	7.75079	9.10383e-15	4.96356e-13	yes	26.2263	28.7331	15.4065	16.9828
BAG2	chr6:57037103-57050012	DMSO	SAHA	OK	41.6659	25.3734	-0.715552	7.74966	9.10383e-15	4.96356e-13	yes	40.0939	43.238	25.6753	25.0714
EPC2	chr2:149402559-149545136	DMSO	SAHA	OK	13.1043	7.61331	-0.783448	7.74787	9.32587e-15	5.07479e-13	yes	13.0937	13.115	7.80934	7.41729
KIAA0114	chr4:53578620-53580305	DMSO	SAHA	OK	231.67	145.062	-0.6754	7.74697	9.32587e-15	5.07479e-13	yes	222.769	240.571	158.187	131.937
LONRF2	chr2:100889752-100939195	DMSO	SAHA	OK	4.46201	2.67218	-0.739677	7.74185	9.76996e-15	5.29937e-13	yes	4.19179	4.73223	2.71068	2.63367
C3orf64	chr3:69024367-69062774	DMSO	SAHA	OK	3.19346	1.45664	-1.13247	7.73586	1.02141e-14	5.53315e-13	yes	3.16497	3.22195	1.44465	1.46863
NUP54	chr4:77035816-77069655	DMSO	SAHA	OK	39.5837	24.2749	-0.705437	7.73688	1.02141e-14	5.53315e-13	yes	38.8038	40.3635	24.2836	24.2663
CEP135	chr4:56815036-56899527	DMSO	SAHA	OK	6.2503	3.5108	-0.832124	7.73085	1.06581e-14	5.75894e-13	yes	6.22296	6.27763	3.46372	3.55788
DBF4	chr7:87463813-87538856	DMSO	SAHA	OK	38.8728	22.3658	-0.797469	7.73152	1.06581e-14	5.75894e-13	yes	36.6578	41.0875	22.2433	22.4881
PQLC2	chr1:19638739-19655794	DMSO	SAHA	OK	27.9407	14.87	-0.909961	7.72838	1.08802e-14	5.87141e-13	yes	29.4371	26.4489	14.9236	14.7897
NSDHL	chrX:151999510-152037907	DMSO	SAHA	OK	65.1912	36.8017	-0.824905	7.72792	1.08802e-14	5.87141e-13	yes	65.742	64.6411	37.7707	35.8283
BCL7A	chr12:122459860-122499950	DMSO	SAHA	OK	14.1936	7.01061	-1.01763	7.71936	1.17684e-14	6.30638e-13	yes	14.4863	13.901	6.94589	7.07526
XPO5	chr6:43490067-43543812	DMSO	SAHA	OK	62.5908	39.764	-0.65449	7.71855	1.17684e-14	6.30638e-13	yes	60.9768	64.2049	41.3743	38.1536
PNRC2	chr1:24286300-24289949	DMSO	SAHA	OK	147.124	93.4851	-0.654221	7.71905	1.17684e-14	6.30638e-13	yes	141.132	153.115	95.2155	91.7547
TMEM185B	chr2:120975046-120980984	DMSO	SAHA	OK	7.85659	4.57743	-0.779367	7.71016	1.26565e-14	6.76088e-13	yes	7.45325	8.25993	4.57251	4.58235
NOC3L	chr10:96092988-96122683	DMSO	SAHA	OK	16.9946	10.0996	-0.750784	7.70913	1.26565e-14	6.76088e-13	yes	16.4847	17.5046	10.7744	9.42479
STAT5A	chr17:40439564-40463960	DMSO	SAHA	OK	135.554	85.6999	-0.661497	7.70306	1.33227e-14	7.09428e-13	yes	133.102	138.005	92.6388	78.761
SC5DL	chr11:121163387-121184119	DMSO	SAHA	OK	7.6245	4.52389	-0.753078	7.69629	1.39888e-14	7.43026e-13	yes	6.96763	8.28162	4.52638	4.52116
ATF1	chr12:51157788-51214943	DMSO	SAHA	OK	20.4772	12.0052	-0.770351	7.69367	1.42109e-14	7.54345e-13	yes	20.3243	20.63	12.1311	11.8793
LINGO1	chr15:77905368-77924709	DMSO	SAHA	OK	6.90004	3.49393	-0.981754	7.69113	1.46549e-14	7.76455e-13	yes	6.58449	7.21559	3.0971	3.89076
MRAP2	chr6:84743419-84800605	DMSO	SAHA	OK	14.4738	7.95874	-0.862831	7.69043	1.46549e-14	7.76455e-13	yes	15.0478	13.8998	7.51636	8.40112
NPM1	chr5:170814707-170837888	DMSO	SAHA	OK	995.338	612.423	-0.700656	7.6892	1.4877e-14	7.87231e-13	yes	970.015	1020.66	624.723	600.123
TRUB2	chr9:131071395-131084697	DMSO	SAHA	OK	97.0659	60.5885	-0.67992	7.68134	1.57652e-14	8.31106e-13	yes	97.0526	97.0793	66.6125	54.5646
RANBP9	chr6:13621729-13711796	DMSO	SAHA	OK	49.9751	31.4552	-0.667911	7.67721	1.62093e-14	8.5292e-13	yes	50.1814	49.7688	31.9966	30.9138
KRT10	chr17:38974368-38992526	DMSO	SAHA	OK	65.1708	36.9515	-0.818592	7.67445	1.66533e-14	8.74109e-13	yes	64.9859	65.3556	38.3989	35.5045
NAT10	chr11:34127110-34168458	DMSO	SAHA	OK	53.2089	33.3442	-0.674234	7.67486	1.66533e-14	8.74109e-13	yes	52.4329	53.9939	34.9406	31.7447
SAMD4B	chr19:39833107-39875537	DMSO	SAHA	OK	17.7986	10.8899	-0.708773	7.66873	1.73195e-14	9.07382e-13	yes	17.9018	17.6954	11.218	10.5618
PNMT	chr17:37824506-37826728	DMSO	SAHA	OK	11.5894	5.11702	-1.17943	7.66801	1.75415e-14	9.17876e-13	yes	11.6108	11.5679	4.30991	5.92413
TMEM5	chr12:64173636-64202887	DMSO	SAHA	OK	17.0401	8.88539	-0.939423	7.66275	1.82077e-14	9.50964e-13	yes	16.1527	17.9275	8.87107	8.89972
CDCA2	chr8:25316512-25365425	DMSO	SAHA	OK	21.1541	12.9243	-0.71085	7.66157	1.84297e-14	9.61967e-13	yes	19.4866	22.8216	12.5328	13.3158
KDM2B	chr12:121866899-122018920	DMSO	SAHA	OK	14.3494	8.8189	-0.702324	7.65986	1.86517e-14	9.72355e-13	yes	13.8759	14.8224	8.85496	8.78269
LRRC8B	chr1:89990396-90063420	DMSO	SAHA	OK	8.08007	4.36166	-0.889491	7.65567	1.93179e-14	1.00584e-12	yes	7.52026	8.63852	4.22269	4.50196
POLR3E	chr16:22308740-22345343	DMSO	SAHA	OK	54.3669	34.1489	-0.670888	7.65355	1.95399e-14	1.01552e-12	yes	54.8132	53.9205	35.0624	33.2354
UBA2	chr19:34919267-34960798	DMSO	SAHA	OK	150.872	96.2009	-0.649198	7.65369	1.95399e-14	1.01552e-12	yes	148.948	152.795	92.9307	99.4712
PPIP5K2	chr5:102465256-102538909	DMSO	SAHA	OK	20.4015	12.698	-0.684073	7.65092	1.9984e-14	1.03542e-12	yes	19.4002	21.4029	13.2794	12.1167
TYRO3	chr15:41851219-41871536	DMSO	SAHA	OK	14.5906	8.71408	-0.743621	7.64874	2.02061e-14	1.04628e-12	yes	14.3437	14.8376	8.87868	8.54948
E2F8	chr11:19245609-19262507	DMSO	SAHA	OK	10.585	6.05456	-0.805922	7.64847	2.04281e-14	1.05713e-12	yes	10.2057	10.9643	6.22482	5.8843
DIS3L	chr15:66585632-66626236	DMSO	SAHA	OK	8.61394	4.80226	-0.842958	7.64676	2.06501e-14	1.06797e-12	yes	8.29523	8.93966	4.87174	4.73282
RPUSD4	chr11:126071988-126081587	DMSO	SAHA	OK	31.0043	18.7283	-0.727245	7.64378	2.10942e-14	1.0896e-12	yes	31.5965	30.4126	19.6618	17.8007
PRPF8	chr17:1553922-1588176	DMSO	SAHA	OK	63.8081	40.6438	-0.650703	7.63957	2.17604e-14	1.12263e-12	yes	62.0911	65.5251	42.8064	38.4812
TBXA2R	chr19:3594503-3606831	DMSO	SAHA	OK	5.79351	2.663	-1.12138	7.62409	2.4647e-14	1.26768e-12	yes	5.52436	6.03003	2.62085	2.70515
SLC6A6	chr3:14444105-14583588	DMSO	SAHA	OK	31.1586	19.2147	-0.69742	7.62392	2.4647e-14	1.26768e-12	yes	31.2669	31.0559	18.6175	19.8128
AKAP8	chr19:15464331-15490612	DMSO	SAHA	OK	18.5255	11.2015	-0.72582	7.61678	2.59792e-14	1.33134e-12	yes	18.7231	18.3279	11.5965	10.8065
KAT6B	chr10:76586378-76792639	DMSO	SAHA	OK	3.51117	1.9462	-0.851295	7.61543	2.62013e-14	1.34028e-12	yes	3.38604	3.6363	1.93244	1.95995
WDR43	chr2:29117532-29171080	DMSO	SAHA	OK	50.0084	31.6413	-0.66036	7.61592	2.62013e-14	1.34028e-12	yes	49.6952	50.3217	33.6327	29.65
EWSR1	chr22:29663997-29696515	DMSO	SAHA	OK	114.93	66.4103	-0.79128	7.60847	2.77556e-14	1.41636e-12	yes	117.544	112.324	67.8848	64.9368
YDJC	chr22:21982377-21984340	DMSO	SAHA	OK	269.658	172.469	-0.644796	7.60272	2.90878e-14	1.48255e-12	yes	271.352	267.963	179.273	165.664
FAM38A	chr16:88772890-88851372	DMSO	SAHA	OK	68.0277	42.2801	-0.686144	7.59645	3.04201e-14	1.54486e-12	yes	66.0965	69.9589	41.296	43.2642
PDCD1	chr2:242792032-242801058	DMSO	SAHA	OK	1.69369	0.0865615	-4.2903	7.5937	3.10862e-14	1.57584e-12	yes	1.56341	1.82397	0.122322	0.0508014
ZNF512B	chr20:62571181-62601218	DMSO	SAHA	OK	13.0448	7.0727	-0.883139	7.5938	3.10862e-14	1.57584e-12	yes	13.1097	12.9799	7.93678	6.20848
C22orf39	chr22:19428409-19435755	DMSO	SAHA	OK	50.9062	27.8275	-0.871329	7.59378	3.10862e-14	1.57584e-12	yes	50.3157	51.5061	25.8884	29.7669
SSU72	chr1:1477052-1510262	DMSO	SAHA	OK	182.009	116.047	-0.6493	7.57836	3.5083e-14	1.7689e-12	yes	186.925	177.094	122.868	109.227
LIMD1	chr3:45636322-45730374	DMSO	SAHA	OK	11.3862	6.8324	-0.736827	7.57561	3.57492e-14	1.79926e-12	yes	10.4177	12.3415	6.59868	7.10528
NSD1	chr5:176560079-176727214	DMSO	SAHA	OK	9.74363	5.68708	-0.776772	7.56079	3.9968e-14	2.00443e-12	yes	9.60751	9.87963	5.71632	5.65781
MRPL19	chr2:75873908-75889334	DMSO	SAHA	OK	12.1997	7.60185	-0.682427	7.56018	4.01901e-14	2.01198e-12	yes	11.9379	12.4616	7.80612	7.39757
NOL11	chr17:65714060-65740266	DMSO	SAHA	OK	72.158	45.8364	-0.654665	7.56022	4.01901e-14	2.01198e-12	yes	71.1364	73.1797	49.002	42.6708
BANF1	chr11:65764015-65771617	DMSO	SAHA	OK	210.947	134.025	-0.65438	7.56032	4.01901e-14	2.01198e-12	yes	214.464	207.43	139.328	128.723
CAB39	chr2:231577556-231685790	DMSO	SAHA	OK	39.8376	23.5996	-0.755365	7.55838	4.08562e-14	2.04291e-12	yes	39.8548	39.8112	24.2265	22.9732
SIRT1	chr10:69644426-69678147	DMSO	SAHA	OK	12.7174	7.26242	-0.808282	7.55627	4.15223e-14	2.07376e-12	yes	11.062	14.366	7.10291	7.42597
SCAF1	chr19:50145381-50161906	DMSO	SAHA	OK	24.3185	15.2048	-0.677526	7.55548	4.17444e-14	2.08362e-12	yes	25.199	23.4379	15.8818	14.5278
PLK4	chr4:128802015-128820377	DMSO	SAHA	OK	20.8506	12.7681	-0.707548	7.55109	4.30767e-14	2.14758e-12	yes	19.6958	21.9951	12.256	13.278
MSL1	chr17:38278789-38293045	DMSO	SAHA	OK	27.841	17.4257	-0.675999	7.54873	4.39648e-14	2.19056e-12	yes	27.6321	28.05	17.0853	17.7661
DTYMK	chr2:242615156-242626383	DMSO	SAHA	OK	63.3958	35.4797	-0.837393	7.54697	4.4631e-14	2.21852e-12	yes	64.6399	62.1503	38.4305	32.5566
FEM1A	chr19:4791727-4795571	DMSO	SAHA	OK	20.8724	12.8738	-0.697164	7.5401	4.68514e-14	2.32206e-12	yes	20.3737	21.3711	13.4845	12.263
CTCF	chr16:67596309-67673088	DMSO	SAHA	OK	25.3676	15.7611	-0.686615	7.53195	4.996e-14	2.46744e-12	yes	26.2675	24.4861	15.8481	15.676
EIF1AX	chrX:20142635-20159966	DMSO	SAHA	OK	74.0535	47.4093	-0.643398	7.53144	5.01821e-14	2.47551e-12	yes	72.3789	75.7281	51.4257	43.3929
UBE2G1	chr17:4172511-4269969	DMSO	SAHA	OK	19.0562	11.766	-0.695643	7.52916	5.10703e-14	2.51492e-12	yes	18.7907	19.3217	12.2878	11.2441
PTBP1	chr19:797391-812327	DMSO	SAHA	OK	227.792	140.398	-0.698199	7.52325	5.35127e-14	2.62601e-12	yes	225.054	230.471	145.83	134.901
PFAS	chr17:8152595-8173809	DMSO	SAHA	OK	22.4028	14.1201	-0.665931	7.51986	5.4845e-14	2.68827e-12	yes	21.8127	22.9929	15.0675	13.1726
C9orf123	chr9:7796490-7799799	DMSO	SAHA	OK	20.6373	12.2635	-0.750882	7.51014	5.90639e-14	2.88334e-12	yes	21.1682	20.1064	12.2833	12.2437
AKT1	chr14:105235686-105262080	DMSO	SAHA	OK	56.2959	31.4747	-0.838836	7.50807	5.9952e-14	2.91827e-12	yes	58.3012	54.2882	32.7126	30.2375
CASC3	chr17:38296506-38328431	DMSO	SAHA	OK	31.4973	19.9335	-0.660035	7.50792	6.01741e-14	2.92739e-12	yes	31.4411	31.5536	20.5706	19.2964
PRRC2A	chr6_ssto_hap7:2919252-2936356	DMSO	SAHA	OK	95.6724	56.3984	-0.76245	7.50724	6.03961e-14	2.9365e-12	yes	94.4255	96.9187	54.6327	58.1613
DCTD	chr4:183811243-183838630	DMSO	SAHA	OK	51.5627	31.0878	-0.729978	7.48913	6.92779e-14	3.35674e-12	yes	52.8669	50.2589	31.6352	30.5472
DSG2	chr18:29078026-29128814	DMSO	SAHA	OK	24.7538	15.7073	-0.656215	7.4782	7.52731e-14	3.63264e-12	yes	22.555	26.9526	14.1915	17.223
MRPS15	chr1:36921361-36930040	DMSO	SAHA	OK	184.515	117.413	-0.652148	7.47829	7.52731e-14	3.63264e-12	yes	185.138	183.892	121.956	112.87
C9orf78	chr9:132589563-132597572	DMSO	SAHA	OK	141.296	90.7204	-0.639223	7.47772	7.57172e-14	3.65198e-12	yes	142.384	140.208	99.2676	82.1732
AGPAT2	chr9:139567594-139581911	DMSO	SAHA	OK	28.0862	16.4498	-0.771795	7.47661	7.61613e-14	3.67131e-12	yes	29.6169	26.6407	18.012	14.9016
C9orf91	chr9:117373705-117408703	DMSO	SAHA	OK	6.44486	3.56166	-0.855599	7.47177	7.90479e-14	3.80177e-12	yes	6.1946	6.69513	3.24446	3.87886
ARID1A	chr1:27022521-27108601	DMSO	SAHA	OK	23.2055	14.1125	-0.717496	7.47177	7.90479e-14	3.80177e-12	yes	22.4579	23.9615	13.8123	14.414
AES	chr19:3052907-3062964	DMSO	SAHA	OK	208.57	129.869	-0.683481	7.47154	7.92699e-14	3.81028e-12	yes	213.144	203.998	126.695	133.041
SLC29A2	chr11:66129991-66139291	DMSO	SAHA	OK	37.1829	23.1954	-0.680797	7.46517	8.32667e-14	3.98651e-12	yes	35.5732	38.7926	21.3194	25.0715
TYMS	chr18:596997-712662	DMSO	SAHA	OK	247.294	151.185	-0.70991	7.46142	8.54872e-14	4.08818e-12	yes	242.407	252.18	151.906	150.466
RIPK1	chr6:3077057-3115421	DMSO	SAHA	OK	17.2718	10.5915	-0.705512	7.43999	1.00586e-13	4.78317e-12	yes	17.0548	17.4888	10.6687	10.5143
TMEM109	chr11:60681370-60690915	DMSO	SAHA	OK	29.8396	18.346	-0.701765	7.4342	1.05249e-13	4.99646e-12	yes	29.6962	29.983	18.8616	17.8304
CDK16	chrX:47077527-47089394	DMSO	SAHA	OK	38.1487	23.7687	-0.682573	7.43216	1.06803e-13	5.06172e-12	yes	39.9269	36.3829	23.1939	24.343
GLUD1	chr10:88809958-88854776	DMSO	SAHA	OK	35.4132	22.4608	-0.656879	7.43005	1.0858e-13	5.14302e-12	yes	35.3602	35.4662	22.5586	22.363
PSMB10	chr16:67968406-67970780	DMSO	SAHA	OK	33.0171	18.2888	-0.852254	7.42621	1.11688e-13	5.28137e-12	yes	32.7117	33.3226	19.9612	16.6164
PRDX3	chr10:120927214-120938345	DMSO	SAHA	OK	158.452	101.887	-0.637078	7.42174	1.15685e-13	5.45815e-12	yes	155.915	160.997	103.985	99.7904
UTP14A	chrX:129040096-129063738	DMSO	SAHA	OK	33.5117	20.8683	-0.68335	7.41981	1.1724e-13	5.52839e-12	yes	33.226	33.7974	22.6211	19.1156
USP22	chr17:20902905-20946352	DMSO	SAHA	OK	43.8715	28.3061	-0.632168	7.41277	1.23679e-13	5.81904e-12	yes	43.0657	44.6773	27.7993	28.813
NOP16	chr5:175811231-175815540	DMSO	SAHA	OK	194.361	119.312	-0.703999	7.40945	1.26787e-13	5.95534e-12	yes	194.405	194.317	136.201	102.423
DLAT	chr11:111895537-111944895	DMSO	SAHA	OK	45.4624	29.1097	-0.643171	7.40612	1.30118e-13	6.105e-12	yes	46.318	44.6068	31.2908	26.9289
INPPL1	chr11:71935881-71955220	DMSO	SAHA	OK	34.1868	21.9154	-0.641494	7.4031	1.33005e-13	6.23351e-12	yes	34.5937	33.7799	21.467	22.3639
C9orf114	chr9:131580778-131592085	DMSO	SAHA	OK	40.5263	22.2739	-0.863508	7.40213	1.34115e-13	6.28205e-12	yes	41.1054	39.9477	24.1565	20.3861
RPS6KB1	chr17:57970442-58027786	DMSO	SAHA	OK	14.6085	9.08814	-0.684751	7.39962	1.36557e-13	6.39292e-12	yes	14.7023	14.5147	9.1918	8.98447
TRAF3	chr14:103243815-103377837	DMSO	SAHA	OK	6.51481	3.92487	-0.731079	7.39836	1.3789e-13	6.44814e-12	yes	6.59411	6.43566	4.03511	3.81472
MRPS24	chr7:43906156-43965996	DMSO	SAHA	OK	205.753	121.867	-0.755606	7.39506	1.41442e-13	6.59966e-12	yes	209.548	201.813	124.244	119.672
CDV3	chr3:133292433-133309118	DMSO	SAHA	OK	63.2046	37.0873	-0.769104	7.38978	1.46994e-13	6.84732e-12	yes	62.329	64.0776	38.2481	35.9269
SLC35B1	chr17:47778689-47785282	DMSO	SAHA	OK	53.549	32.433	-0.723397	7.3853	1.52101e-13	7.07741e-12	yes	52.3552	54.7428	34.9109	29.9551
MOBKL2B	chr9:27325206-27529850	DMSO	SAHA	OK	4.85818	2.7626	-0.814388	7.38293	1.54765e-13	7.19347e-12	yes	4.56718	5.14918	2.98722	2.53799
BEND3	chr6:107386384-107435636	DMSO	SAHA	OK	2.45065	1.23429	-0.989482	7.38021	1.58096e-13	7.33616e-12	yes	2.30292	2.59838	1.16231	1.30627
RAN	chr12:131356616-131360826	DMSO	SAHA	OK	1281.87	812.441	-0.65791	7.37724	1.61648e-13	7.48868e-12	yes	1278.08	1285.65	843.007	781.875
XPO1	chr2:61705068-61765418	DMSO	SAHA	OK	133.037	85.6559	-0.635203	7.37615	1.62981e-13	7.54626e-12	yes	126.85	139.224	83.4357	87.876
ELF1	chr13:41506054-41593508	DMSO	SAHA	OK	19.0722	10.5423	-0.855281	7.36364	1.78968e-13	8.25932e-12	yes	17.9919	20.1549	10.6377	10.4477
ZDHHC20	chr13:21946709-22033508	DMSO	SAHA	OK	5.49821	3.09652	-0.828313	7.36183	1.8141e-13	8.3629e-12	yes	5.33414	5.66227	3.05573	3.13731
SLC20A2	chr8:42273992-42408140	DMSO	SAHA	OK	8.60162	4.16341	-1.04684	7.36137	1.82077e-13	8.38903e-12	yes	8.4097	8.79457	4.59714	3.7297
GSK3A	chr19:42734337-42746736	DMSO	SAHA	OK	48.7638	30.7916	-0.663274	7.35904	1.85185e-13	8.52296e-12	yes	50.5571	46.9706	33.5964	27.9868
CCDC58	chr3:122078435-122102074	DMSO	SAHA	OK	79.6764	47.1542	-0.756767	7.35795	1.8674e-13	8.58981e-12	yes	78.1751	81.1777	49.4831	44.8253
CCDC137	chr17:79633760-79640936	DMSO	SAHA	OK	55.5228	35.2593	-0.655075	7.35198	1.95399e-13	8.97349e-12	yes	55.6851	55.3605	35.9584	34.5603
CCAR1	chr10:70480970-70551309	DMSO	SAHA	OK	61.1372	39.454	-0.631879	7.34423	2.06946e-13	9.49342e-12	yes	62.3004	59.9741	41.7293	37.1787
THAP4	chr2:242523819-242576725	DMSO	SAHA	OK	31.2631	14.9211	-1.06711	7.34155	2.11164e-13	9.67644e-12	yes	32.1417	30.4073	16.3633	13.5007
NCL	chr2:232319458-232329205	DMSO	SAHA	OK	549.781	345.377	-0.670682	7.34021	2.13163e-13	9.76272e-12	yes	547.304	552.257	365.257	325.498
ATHL1	chr11:289137-295688	DMSO	SAHA	OK	26.084	16.3415	-0.674625	7.33815	2.16493e-13	9.90989e-12	yes	28.6423	23.5257	15.2043	17.4787
PISD	chr22:31892260-32026810	DMSO	SAHA	OK	35.5701	20.8777	-0.768706	7.33492	2.21823e-13	1.01428e-11	yes	35.121	36.0193	20.2114	21.5439
SMEK1	chr14:91923955-91976644	DMSO	SAHA	OK	22.5498	14.1795	-0.66931	7.3311	2.28262e-13	1.04147e-11	yes	22.616	22.4835	14.5771	13.7818
FOXL2	chr3:138663065-138665982	DMSO	SAHA	OK	6.41124	3.31594	-0.951186	7.32988	2.3026e-13	1.04945e-11	yes	6.64454	6.17793	3.38952	3.24236
RRP9	chr3:51967445-51975922	DMSO	SAHA	OK	47.0971	29.0394	-0.697627	7.32965	2.30704e-13	1.05091e-11	yes	47.3088	46.8855	32.4539	25.625
NNT	chr5:43602790-43705668	DMSO	SAHA	OK	24.5433	13.7971	-0.830959	7.32444	2.39808e-13	1.09179e-11	yes	23.6289	25.4576	13.8333	13.7623
MMAB	chr12:109991520-110011358	DMSO	SAHA	OK	16.1273	8.84636	-0.866346	7.32429	2.40252e-13	1.09323e-11	yes	16.1844	16.069	8.2702	9.42228
DNLZ	chr9:139256351-139258241	DMSO	SAHA	OK	11.1378	4.08403	-1.4474	7.3231	2.42251e-13	1.10173e-11	yes	11.4091	10.8666	4.48736	3.68071
C9orf86	chr9:139690789-139735639	DMSO	SAHA	OK	101.614	54.3234	-0.903457	7.32161	2.44915e-13	1.11205e-11	yes	102.543	100.678	53.6491	54.9998
MED24	chr17:38175349-38210889	DMSO	SAHA	OK	43.8027	26.7318	-0.712465	7.31827	2.51132e-13	1.13844e-11	yes	43.8713	43.7351	27.8515	25.6121
C1orf144	chr1:16693582-16724640	DMSO	SAHA	OK	65.2339	38.0789	-0.776629	7.31537	2.56684e-13	1.16298e-11	yes	64.2722	66.1957	37.9605	38.1995
CDC25A	chr3:48198667-48229801	DMSO	SAHA	OK	33.5908	20.7785	-0.692978	7.31451	2.58238e-13	1.1694e-11	yes	33.8601	33.3216	21.7581	19.8059
UBQLN2	chrX:56590025-56593443	DMSO	SAHA	OK	11.4667	6.72712	-0.769391	7.31248	2.62235e-13	1.18686e-11	yes	11.3773	11.5561	6.81164	6.64259
PLOD1	chr1:11994723-12035599	DMSO	SAHA	OK	70.1374	45.2235	-0.633111	7.31181	2.63567e-13	1.19161e-11	yes	64.7759	75.4989	37.5067	52.9403
ACADS	chr12:121163570-121177811	DMSO	SAHA	OK	13.6983	7.51583	-0.865992	7.31027	2.66676e-13	1.20438e-11	yes	14.9795	12.4171	7.16649	7.86517
WDR3	chr1:118472371-118727848	DMSO	SAHA	OK	45.0408	28.9787	-0.636238	7.30428	2.78666e-13	1.25517e-11	yes	43.3723	46.7092	31.1843	26.7731
UROD	chr1:45477804-45481341	DMSO	SAHA	OK	552.515	347.338	-0.669675	7.30218	2.83107e-13	1.27449e-11	yes	559.25	545.768	340.376	354.298
DAZAP1	chr19:1407583-1435682	DMSO	SAHA	OK	171.345	111.569	-0.61896	7.30127	2.85105e-13	1.28281e-11	yes	170.206	172.483	115.723	107.417
NUP160	chr11:47799669-47870057	DMSO	SAHA	OK	41.7632	27.1163	-0.623073	7.29681	2.94653e-13	1.32436e-11	yes	40.2708	43.2555	28.338	25.8945
PC	chr11:66615996-66725847	DMSO	SAHA	OK	10.8199	5.50119	-0.975865	7.29074	3.08198e-13	1.38009e-11	yes	10.7209	10.918	5.46933	5.533
GAS2L1	chr22:29702996-29708774	DMSO	SAHA	OK	12.7334	6.13624	-1.0532	7.28434	3.23297e-13	1.44311e-11	yes	13.2554	12.2108	5.95509	6.31774
PUS1	chr12:132413744-132428406	DMSO	SAHA	OK	41.5612	21.3055	-0.964007	7.27314	3.51275e-13	1.56304e-11	yes	41.8807	41.2256	22.7621	19.8551
SON	chr21:34915349-34949812	DMSO	SAHA	OK	64.981	41.2584	-0.655328	7.27228	3.53495e-13	1.57127e-11	yes	62.7389	67.2249	40.7379	41.7796
CHERP	chr19:16607204-16653263	DMSO	SAHA	OK	34.7267	21.8634	-0.667523	7.26982	3.59934e-13	1.59569e-11	yes	34.6151	34.836	22.7205	21.0061
EP300	chr22:41488613-41576081	DMSO	SAHA	OK	10.7104	6.79714	-0.656007	7.25402	4.04565e-13	1.78419e-11	yes	9.81766	11.603	6.42357	7.17071
EXOSC8	chr13:37574677-37633850	DMSO	SAHA	OK	54.4865	29.478	-0.886259	7.25069	4.14557e-13	1.82444e-11	yes	53.4111	55.5627	28.1717	30.7835
ICAM1	chr19:10381516-10397291	DMSO	SAHA	OK	9.40235	5.3555	-0.812	7.24856	4.21219e-13	1.85279e-11	yes	9.2861	9.5186	5.06766	5.64334
MTX1	chr1:155178489-155197325	DMSO	SAHA	OK	39.0286	23.4757	-0.733361	7.24802	4.22995e-13	1.85867e-11	yes	40.3599	37.6992	25.2868	21.6643
SCAMP3	chr1:155225769-155232176	DMSO	SAHA	OK	69.0042	42.6827	-0.693033	7.2468	4.2677e-13	1.87428e-11	yes	69.8567	68.1563	46.1209	39.2442
RBM25	chr14:73525220-73588076	DMSO	SAHA	OK	41.3407	26.8082	-0.624886	7.24617	4.28768e-13	1.88208e-11	yes	42.5312	40.1502	27.9407	25.6758
SSFA2	chr2:182756471-182795464	DMSO	SAHA	OK	19.1945	12.1729	-0.657028	7.24484	4.32987e-13	1.89961e-11	yes	18.3393	20.0512	11.8822	12.4667
SBNO2	chr19:1107632-1174282	DMSO	SAHA	OK	12.4396	7.58257	-0.714185	7.23608	4.61853e-13	2.01891e-11	yes	13.2486	11.6304	7.81912	7.3461
DDX51	chr12:132621139-132628880	DMSO	SAHA	OK	12.0259	7.37923	-0.704607	7.23425	4.6807e-13	2.04503e-11	yes	12.0509	12.001	8.11572	6.64273
DDX59	chr1:200613164-200639126	DMSO	SAHA	OK	8.64327	4.56273	-0.921679	7.22596	4.97602e-13	2.16509e-11	yes	8.85257	8.43398	4.23546	4.89001
PSMD5	chr9:123578331-123605206	DMSO	SAHA	OK	60.5457	39.4277	-0.618816	7.22361	5.06262e-13	2.19824e-11	yes	60.6703	60.4212	39.5015	39.3539
RAB1B	chr11:66036055-66044963	DMSO	SAHA	OK	114.169	74.3712	-0.61835	7.21966	5.21139e-13	2.2582e-11	yes	117.419	110.919	78.4403	70.3022
LEO1	chr15:52230221-52263958	DMSO	SAHA	OK	24.0758	14.6023	-0.721392	7.21947	5.22027e-13	2.26088e-11	yes	23.5614	24.5902	15.3432	13.8613
FLJ43860	chr8:142443928-142517330	DMSO	SAHA	OK	0.746586	0.0360129	-4.37372	7.20834	5.66436e-13	2.44195e-11	yes	0.720363	0.772809	0.0353367	0.0366892
ITM2A	chrX:78615880-78623049	DMSO	SAHA	OK	56.1749	35.1458	-0.676572	7.20793	5.6799e-13	2.4474e-11	yes	55.5033	56.8419	36.139	34.1534
KIF4A	chrX:69509878-69640774	DMSO	SAHA	OK	31.1388	20.127	-0.629577	7.20284	5.8975e-13	2.5347e-11	yes	30.9493	31.3282	20.2928	19.9613
SET	chr9:131445933-131458675	DMSO	SAHA	OK	522.411	331.734	-0.65516	7.20141	5.95968e-13	2.56011e-11	yes	511.79	533.031	337.455	326.012
DDX21	chr10:70715891-70744279	DMSO	SAHA	OK	211.327	136.442	-0.631189	7.20009	6.01741e-13	2.5836e-11	yes	202.068	220.587	141.765	131.12
HMGB1	chr13:31032878-31040081	DMSO	SAHA	OK	265.159	171.135	-0.631724	7.19891	6.06848e-13	2.60288e-11	yes	260.405	269.912	176.814	165.456
CPSF7	chr11:61170119-61197464	DMSO	SAHA	OK	44.8623	26.5923	-0.754494	7.19331	6.32383e-13	2.70828e-11	yes	45.8872	43.8362	27.0677	26.118
PANK4	chr1:2439974-2458035	DMSO	SAHA	OK	21.1944	13.0062	-0.704484	7.19106	6.42819e-13	2.74879e-11	yes	21.1821	21.2066	12.9716	13.0407
GNPDA1	chr5:141380233-141392620	DMSO	SAHA	OK	26.7075	16.4814	-0.696405	7.18884	6.53477e-13	2.79154e-11	yes	26.7576	26.6574	18.1316	14.8312
EIF4G1	chr3:184032282-184053146	DMSO	SAHA	OK	3.34102	1.46181	-1.19253	7.18552	6.69464e-13	2.85695e-11	yes	3.14898	3.53246	1.48393	1.43976
LETM1	chr4:1813205-1857974	DMSO	SAHA	OK	33.0135	21.4863	-0.619642	7.18116	6.91225e-13	2.94683e-11	yes	32.7274	33.2997	23.2642	19.7083
PKN3	chr9:131464801-131486408	DMSO	SAHA	OK	23.2488	13.5923	-0.774369	7.17028	7.48512e-13	3.17822e-11	yes	23.2711	23.2265	13.8361	13.3485
EIF5A	chr17:7210317-7215782	DMSO	SAHA	OK	183.397	117.984	-0.636378	7.16708	7.66054e-13	3.25107e-11	yes	183.817	182.976	126.673	109.295
TCF3	chr19:1609291-1652326	DMSO	SAHA	OK	61.6838	36.5084	-0.756665	7.16677	7.6783e-13	3.25697e-11	yes	61.7305	61.6378	36.5091	36.5081
TRIP13	chr5:892968-918164	DMSO	SAHA	OK	43.1772	27.1586	-0.668865	7.16213	7.94254e-13	3.36736e-11	yes	43.9849	42.3694	28.0718	26.2481
DPH2	chr1:44435652-44439043	DMSO	SAHA	OK	48.72	24.2346	-1.00745	7.16195	7.95364e-13	3.36869e-11	yes	47.8388	49.6229	27.008	21.4473
PKIB	chr6:122793061-123047518	DMSO	SAHA	OK	15.1874	8.46951	-0.84253	7.16095	8.01137e-13	3.39144e-11	yes	14.6836	15.6914	8.45492	8.48385
PPP1R14B	chr11:64011950-64014413	DMSO	SAHA	OK	241.646	157.84	-0.614436	7.15893	8.13127e-13	3.44047e-11	yes	239.985	243.308	166.604	149.076
SLC5A3	chr21:35445822-35515334	DMSO	SAHA	OK	6.37313	3.51021	-0.860448	7.15789	8.19345e-13	3.46504e-11	yes	6.45413	6.29216	3.29785	3.72266
NT5C2	chr10:104845939-104953056	DMSO	SAHA	OK	10.2027	6.0563	-0.752446	7.15645	8.28004e-13	3.49991e-11	yes	10.2526	10.156	6.21125	5.90554
AVEN	chr15:34158427-34357287	DMSO	SAHA	OK	5.22582	2.10011	-1.31519	7.1533	8.471e-13	3.57705e-11	yes	4.95493	5.49671	1.89942	2.3008
GNL3	chr3:52719935-52742197	DMSO	SAHA	OK	128.661	73.4461	-0.80882	7.15061	8.63976e-13	3.64103e-11	yes	129.512	127.813	78.6027	68.286
VIPR2	chr7:158820865-158937649	DMSO	SAHA	OK	1.01389	0.29866	-1.76332	7.14954	8.70637e-13	3.66544e-11	yes	0.94771	1.08006	0.278747	0.318573
EIF2B5	chr3:183852809-183863099	DMSO	SAHA	OK	47.7838	30.9429	-0.626913	7.14544	8.9706e-13	3.7748e-11	yes	48.6377	46.93	32.6787	29.2071
C11orf84	chr11:63580922-63595190	DMSO	SAHA	OK	21.0698	12.5307	-0.749709	7.14405	9.06164e-13	3.80932e-11	yes	20.8113	21.3283	12.9247	12.1368
RPL7L1	chr6:42847670-42854731	DMSO	SAHA	OK	128.181	83.2166	-0.623239	7.14368	9.08607e-13	3.81768e-11	yes	125.84	130.522	83.009	83.4242
LPIN1	chr2:11886739-11967533	DMSO	SAHA	OK	22.7773	14.6739	-0.63434	7.14352	9.09717e-13	3.82045e-11	yes	19.5685	25.9861	13.0167	16.3312
UPF1	chr19:18942743-18979039	DMSO	SAHA	OK	39.5227	25.8701	-0.611398	7.14339	9.10605e-13	3.82131e-11	yes	40.0194	39.026	27.2899	24.4503
HMG20A	chr15:77713242-77777945	DMSO	SAHA	OK	19.7804	12.5016	-0.66196	7.13795	9.47242e-13	3.96424e-11	yes	19.6153	19.9456	12.5608	12.4425
CYB5B	chr16:69458497-69500167	DMSO	SAHA	OK	32.5603	21.1193	-0.62455	7.13277	9.83658e-13	4.11053e-11	yes	33.7777	31.343	22.4069	19.8318
MRPS2	chr9:138392482-138396519	DMSO	SAHA	OK	81.9278	52.7806	-0.634345	7.12191	1.06448e-12	4.4373e-11	yes	84.8076	79.048	55.6456	49.9156
SHPK	chr17:3468739-3539616	DMSO	SAHA	OK	9.46721	5.5449	-0.771777	7.12141	1.06826e-12	4.45084e-11	yes	9.62116	9.3133	5.78895	5.30089
NCOA6	chr20:33302577-33413433	DMSO	SAHA	OK	8.71456	5.31867	-0.712361	7.11663	1.106e-12	4.60357e-11	yes	8.82692	8.57487	5.37715	5.27245
ZYG11A	chr1:53308182-53360247	DMSO	SAHA	OK	8.45829	4.99651	-0.759446	7.11622	1.10933e-12	4.61516e-11	yes	8.236	8.68059	4.90098	5.09204
C6orf125	chr6:33665345-33679504	DMSO	SAHA	OK	209.611	131.368	-0.674099	7.11394	1.12776e-12	4.67801e-11	yes	203.309	215.913	122.133	140.603
DUSP16	chr12:12626215-12715448	DMSO	SAHA	OK	3.94516	2.21445	-0.833136	7.10879	1.17062e-12	4.84863e-11	yes	4.03849	3.85183	2.35389	2.07501
TRIP12	chr2:230631929-230786655	DMSO	SAHA	OK	31.2878	20.5175	-0.608746	7.10848	1.17328e-12	4.85728e-11	yes	31.1543	31.4213	20.9364	20.0986
BDP1	chr5:70751441-70863649	DMSO	SAHA	OK	7.87099	5.02583	-0.647184	7.108	1.1775e-12	4.87236e-11	yes	7.55381	8.18817	5.3547	4.69695
C19orf24	chr19:1275519-1279243	DMSO	SAHA	OK	51.9757	30.8786	-0.751228	7.10094	1.23901e-12	5.11934e-11	yes	51.3784	52.5729	33.6361	28.1212
AFG3L2	chr18:12328942-12377275	DMSO	SAHA	OK	70.3275	46.2041	-0.606068	7.09748	1.27054e-12	5.24192e-11	yes	70.9622	69.6927	47.3938	45.0144
INO80	chr15:41271078-41408340	DMSO	SAHA	OK	10.348	6.48742	-0.673635	7.09689	1.27587e-12	5.25877e-11	yes	10.7278	9.96821	6.80981	6.16502
TFPI	chr2:188328957-188419219	DMSO	SAHA	OK	33.5325	16.7517	-1.00125	7.09619	1.28253e-12	5.28365e-11	yes	37.7522	29.3159	14.8072	18.6719
NCOA5	chr20:44689625-44718580	DMSO	SAHA	OK	18.865	11.7457	-0.683584	7.09389	1.30385e-12	5.36884e-11	yes	18.1583	19.5718	11.3628	12.1286
ARID2	chr12:46123619-46301819	DMSO	SAHA	OK	7.48898	4.69699	-0.673033	7.08883	1.35247e-12	5.55554e-11	yes	7.44271	7.53526	4.69801	4.69597
GABPA	chr21:27096790-27144771	DMSO	SAHA	OK	13.5354	6.99367	-0.952611	7.08766	1.36402e-12	5.59752e-11	yes	13.0388	14.0311	7.13997	6.84744
FASTKD2	chr2:207630111-207660911	DMSO	SAHA	OK	9.93657	5.48655	-0.856849	7.08758	1.36491e-12	5.59844e-11	yes	10.3379	9.53456	5.68688	5.28593
B3GALT6	chr1:1167628-1170420	DMSO	SAHA	OK	11.6362	6.77077	-0.781222	7.08645	1.37601e-12	5.64124e-11	yes	11.6752	11.5971	6.79982	6.74173
MICALL2	chr7:1473994-1499109	DMSO	SAHA	OK	28.5408	18.2097	-0.648318	7.08142	1.42686e-12	5.84403e-11	yes	29.0955	27.9861	16.4304	19.989
HTR1F	chr3:88031725-88042919	DMSO	SAHA	OK	2.07842	0.819277	-1.34307	7.07457	1.49925e-12	6.11678e-11	yes	2.20024	1.95661	0.831875	0.806678
FNBP4	chr11:47738068-47788993	DMSO	SAHA	OK	26.3552	17.0131	-0.631443	7.07381	1.50724e-12	6.14642e-11	yes	27.3404	25.37	17.4511	16.5751
SUV39H1	chrX:48555130-48567406	DMSO	SAHA	OK	23.9216	14.9949	-0.673843	7.07103	1.53788e-12	6.25929e-11	yes	23.9711	23.8721	15.0759	14.9139
C1orf216	chr1:36179476-36184790	DMSO	SAHA	OK	16.7969	10.2832	-0.707902	7.06652	1.58873e-12	6.45691e-11	yes	17.3069	16.2869	10.678	9.88842
SEC61A1	chr3:127771211-127790526	DMSO	SAHA	OK	81.3886	53.7141	-0.599527	7.06429	1.61449e-12	6.54898e-11	yes	79.9569	82.8204	54.8878	52.5403
MYSM1	chr1:59120410-59165747	DMSO	SAHA	OK	12.2516	7.88088	-0.636543	7.06146	1.64757e-12	6.67677e-11	yes	12.0819	12.4214	8.01975	7.74202
MON1A	chr3:49946301-49967445	DMSO	SAHA	OK	9.23743	4.84981	-0.929563	7.06068	1.6569e-12	6.71135e-11	yes	9.32358	9.16726	5.07513	4.63701
SC4MOL	chr4:166248817-166264225	DMSO	SAHA	OK	73.4603	43.4777	-0.756689	7.05826	1.68598e-12	6.82262e-11	yes	65.9076	81.0143	40.7849	46.1765
DOLPP1	chr9:131843382-131852717	DMSO	SAHA	OK	30.9223	18.7842	-0.71913	7.05512	1.72462e-12	6.96562e-11	yes	31.0139	30.8573	19.579	17.9751
ARHGDIA	chr17:79825596-79829282	DMSO	SAHA	OK	136.395	89.5572	-0.606912	7.05033	1.78502e-12	7.20267e-11	yes	142.858	129.932	98.1627	80.9497
EPS8L1	chr19:55587220-55599291	DMSO	SAHA	OK	7.27987	3.60511	-1.01387	7.04994	1.7899e-12	7.21893e-11	yes	7.19604	7.36462	3.54387	3.66554
CHRAC1	chr8:141521396-141527252	DMSO	SAHA	OK	27.0788	16.0035	-0.758779	7.04304	1.88094e-12	7.56082e-11	yes	26.9357	27.2159	15.5488	16.4527
C5orf43	chr5:60453535-60458302	DMSO	SAHA	OK	37.2948	24.0992	-0.62999	7.04072	1.91247e-12	7.68391e-11	yes	37.4915	37.0981	24.7776	23.4208
PGGT1B	chr5:114546526-114598569	DMSO	SAHA	OK	8.39234	4.64236	-0.854213	7.03101	2.05058e-12	8.21926e-11	yes	8.69592	8.08875	4.84734	4.43738
UQCRFS1	chr19:29698166-29704136	DMSO	SAHA	OK	165.689	108.856	-0.606058	7.03059	2.05658e-12	8.23938e-11	yes	168.163	163.215	112.546	105.166
HSPA5	chr9:127997126-128003666	DMSO	SAHA	OK	164.241	107.893	-0.606213	7.02936	2.07478e-12	8.30445e-11	yes	164.569	163.913	103.88	111.906
HSD17B7P2	chr10:38645307-38667433	DMSO	SAHA	OK	6.73049	2.94149	-1.19416	7.02536	2.13518e-12	8.53405e-11	yes	6.65412	6.80686	2.80432	3.07867
PEX14	chr1:10535002-10690815	DMSO	SAHA	OK	23.8942	14.5146	-0.719161	7.02406	2.15516e-12	8.60985e-11	yes	24.9596	22.8289	14.746	14.2831
QTRTD1	chr3:113775610-113807268	DMSO	SAHA	OK	7.55922	4.38635	-0.785218	7.02064	2.20846e-12	8.81441e-11	yes	7.29495	7.82349	4.86221	3.91049
ANKRD11	chr16:89334034-89556969	DMSO	SAHA	OK	20.3552	13.3956	-0.603645	7.01323	2.3288e-12	9.26846e-11	yes	19.6234	21.0871	13.7529	13.0383
THOC6	chr16:3072625-3077756	DMSO	SAHA	OK	49.9844	28.5102	-0.809997	7.00969	2.38853e-12	9.49723e-11	yes	49.2104	50.8419	26.5304	30.5536
ARID1B	chr6:157099063-157531913	DMSO	SAHA	OK	8.84488	5.58907	-0.662234	7.00815	2.41496e-12	9.59778e-11	yes	8.38886	9.30111	5.53115	5.6469
NPLOC4	chr17:79523912-79604138	DMSO	SAHA	OK	56.8116	37.5696	-0.596622	7.00798	2.41784e-12	9.60473e-11	yes	57.9788	55.6445	38.885	36.2542
ATP6V1B2	chr8:20054703-20079207	DMSO	SAHA	OK	63.241	41.6562	-0.602327	7.00766	2.42339e-12	9.62226e-11	yes	64.8183	61.6637	43.0467	40.2658
LRRC41	chr1:46713366-46769038	DMSO	SAHA	OK	36.3016	20.0873	-0.853747	7.00389	2.48956e-12	9.88034e-11	yes	35.5876	37.0155	20.4747	19.6997
FAM57A	chr17:635846-646075	DMSO	SAHA	OK	6.64237	3.29559	-1.01116	7.00174	2.52798e-12	1.00228e-10	yes	6.65097	6.63378	3.62027	2.97091
DOHH	chr19:3490818-3500938	DMSO	SAHA	OK	29.4364	15.7061	-0.906276	7.00003	2.55906e-12	1.01229e-10	yes	29.7515	29.1026	17.7717	13.6397
POLE	chr12:133200347-133263945	DMSO	SAHA	OK	31.1209	20.6081	-0.594669	6.98837	2.78111e-12	1.0955e-10	yes	30.5815	31.6603	20.8767	20.3396
ARPC5L	chr9:127631483-127639696	DMSO	SAHA	OK	124.559	80.8134	-0.624159	6.97606	3.03557e-12	1.19019e-10	yes	124.811	124.306	87.4911	74.1358
PSMA4	chr15:78832746-78841563	DMSO	SAHA	OK	387.478	253.598	-0.611571	6.97079	3.1517e-12	1.23286e-10	yes	379.519	395.404	262.009	245.08
U2AF2	chr19:56165415-56186082	DMSO	SAHA	OK	133.627	77.3246	-0.789213	6.97061	3.1557e-12	1.23385e-10	yes	131.28	135.974	80.1377	74.5117
SYK	chr9:93564011-93660842	DMSO	SAHA	OK	7.17555	3.61149	-0.990493	6.96866	3.19966e-12	1.25046e-10	yes	7.22797	7.11569	3.56527	3.64821
THUMPD1	chr16:20744988-20753199	DMSO	SAHA	OK	26.056	16.9737	-0.618317	6.96623	3.2554e-12	1.27048e-10	yes	25.4539	26.6582	17.5673	16.3801
PPID	chr4:159630278-159644552	DMSO	SAHA	OK	61.2924	39.782	-0.623594	6.9656	3.27005e-12	1.27561e-10	yes	56.9442	65.6407	41.0121	38.5519
DDX24	chr14:94517267-94547558	DMSO	SAHA	OK	52.9632	34.8099	-0.605494	6.95962	3.41194e-12	1.3285e-10	yes	52.2519	53.6745	36.8295	32.7903
LOC729082	chr15:41576200-41591795	DMSO	SAHA	OK	39.0317	24.7974	-0.654457	6.95682	3.48033e-12	1.3545e-10	yes	36.8829	41.1806	23.3088	26.286
SIPA1	chr11:65405577-65418391	DMSO	SAHA	OK	25.0091	15.7535	-0.666778	6.95526	3.51918e-12	1.36763e-10	yes	25.0611	24.9571	15.7378	15.7698
XPO6	chr16:28109315-28223190	DMSO	SAHA	OK	51.5159	34.1291	-0.594012	6.95129	3.61955e-12	1.40287e-10	yes	51.3011	51.7306	36.4873	31.771
SLC25A15	chr13:41363546-41495910	DMSO	SAHA	OK	10.0775	6.06199	-0.733278	6.95067	3.63554e-12	1.40842e-10	yes	10.1789	9.9663	6.21271	5.9104
ASPSCR1	chr17:79935425-79975282	DMSO	SAHA	OK	15.709	9.04022	-0.797162	6.94852	3.69127e-12	1.4287e-10	yes	16.419	14.999	8.91398	9.16646
ARID3A	chr19:926036-972803	DMSO	SAHA	OK	38.1323	24.7771	-0.622009	6.94719	3.72635e-12	1.44162e-10	yes	35.6453	40.6194	24.5216	25.0325
ZNF777	chr7:149128453-149158053	DMSO	SAHA	OK	15.3641	9.45341	-0.700655	6.94619	3.75278e-12	1.44985e-10	yes	15.4676	15.2606	9.78992	9.11691
BRD1	chr22:50166936-50218452	DMSO	SAHA	OK	6.47091	3.70946	-0.80276	6.94476	3.79119e-12	1.46201e-10	yes	6.27837	6.66344	3.55611	3.8628
NUDT16L1	chr16:4743693-4745860	DMSO	SAHA	OK	25.5728	13.902	-0.879318	6.94053	3.90643e-12	1.50439e-10	yes	25.3719	25.7763	13.939	13.8647
RAB8A	chr19:16222489-16244445	DMSO	SAHA	OK	43.7522	28.2605	-0.630567	6.93973	3.92841e-12	1.51148e-10	yes	44.2681	43.2364	29.8569	26.6642
NDUFA9	chr12:4758263-4796720	DMSO	SAHA	OK	65.7315	42.6104	-0.625378	6.93182	4.15468e-12	1.59346e-10	yes	64.765	66.698	44.9325	40.2883
TRMT2A	chr22:20067754-20104768	DMSO	SAHA	OK	56.0419	34.7771	-0.688367	6.93113	4.17488e-12	1.60048e-10	yes	57.4028	54.6761	36.1828	33.3714
ARMC5	chr16:31470316-31478488	DMSO	SAHA	OK	7.17122	3.4356	-1.06165	6.92749	4.28368e-12	1.63699e-10	yes	7.46551	6.87665	3.40166	3.46701
MTOR	chr1:11166587-11322608	DMSO	SAHA	OK	25.9348	17.1824	-0.593953	6.92672	4.307e-12	1.64515e-10	yes	25.2031	26.6664	18.4044	15.9605
NAE1	chr16:66836780-66864879	DMSO	SAHA	OK	131.813	84.0157	-0.649763	6.92576	4.33631e-12	1.65485e-10	yes	130.063	133.584	83.5164	84.5361
MAP3K11	chr11:65365225-65381720	DMSO	SAHA	OK	17.222	10.8672	-0.664275	6.92427	4.38249e-12	1.67097e-10	yes	17.2711	17.173	11.5348	10.1996
TRMT2B	chrX:100264333-100307105	DMSO	SAHA	OK	14.6993	7.27547	-1.01464	6.91653	4.6283e-12	1.75992e-10	yes	14.5579	14.8338	7.10333	7.45317
PHACTR4	chr1:28696092-28826881	DMSO	SAHA	OK	9.32387	5.72267	-0.70424	6.90557	5.00022e-12	1.89452e-10	yes	9.62659	9.02111	6.15282	5.29257
GLYR1	chr16:4853203-4897303	DMSO	SAHA	OK	60.706	40.3385	-0.589683	6.90505	5.01865e-12	1.90065e-10	yes	60.4733	60.9388	42.1842	38.4927
WDR74	chr11:62600382-62607628	DMSO	SAHA	OK	89.2373	58.2035	-0.616541	6.89569	5.36038e-12	2.02372e-10	yes	91.5141	86.9604	63.7777	52.6292
ARHGAP21	chr10:24872537-25012597	DMSO	SAHA	OK	17.8946	11.7603	-0.605602	6.89413	5.41944e-12	2.0451e-10	yes	17.6992	18.0899	12.1746	11.3459
SNRPG	chr2:70508505-70520869	DMSO	SAHA	OK	705.741	470.309	-0.58553	6.89146	5.52225e-12	2.08297e-10	yes	707.874	703.608	488.195	452.423
KIAA1033	chr12:105501491-105562906	DMSO	SAHA	OK	9.38992	5.89542	-0.671519	6.88841	5.64215e-12	2.1244e-10	yes	9.13288	9.64696	6.14126	5.64958
BCR	chr22:23522551-23660224	DMSO	SAHA	OK	17.3509	11.0586	-0.649839	6.88675	5.70832e-12	2.14644e-10	yes	17.2895	17.4106	11.6681	10.4588
STARD7	chr2:96850602-96874573	DMSO	SAHA	OK	98.8282	65.938	-0.583812	6.87865	6.04228e-12	2.26898e-10	yes	99.1682	98.4882	68.9237	62.9524
LRPAP1	chr4:3505323-3534224	DMSO	SAHA	OK	7.63471	4.93076	-0.630764	6.87831	6.05671e-12	2.27154e-10	yes	7.72641	7.54301	5.04443	4.81708
UBN1	chr16:4897911-4932363	DMSO	SAHA	OK	21.1018	13.8096	-0.611689	6.87838	6.05382e-12	2.27154e-10	yes	21.2645	20.9389	13.9973	13.6219
GLUD2	chrX:120181461-120183796	DMSO	SAHA	OK	14.1425	8.37421	-0.756009	6.8767	6.12577e-12	2.29523e-10	yes	14.1487	14.1362	8.36201	8.38642
EIF2C2	chr8:141541263-141645646	DMSO	SAHA	OK	11.2036	6.74253	-0.732605	6.86507	6.64602e-12	2.48465e-10	yes	9.81315	12.5913	6.59262	6.89297
CCDC12	chr3:46963219-47018270	DMSO	SAHA	OK	126.299	81.9525	-0.623987	6.86092	6.84186e-12	2.55448e-10	yes	129.858	122.741	84.8004	79.1046
MZT1	chr13:73282494-73301938	DMSO	SAHA	OK	20.9065	13.0076	-0.684599	6.85723	7.02105e-12	2.61906e-10	yes	20.5411	21.2719	12.7795	13.2357
CNOT3	chr19:54641435-54663446	DMSO	SAHA	OK	26.7329	16.7915	-0.670883	6.85462	7.15006e-12	2.66248e-10	yes	27.1623	26.3032	17.1538	16.4292
AHCTF1	chr1:247002401-247094726	DMSO	SAHA	OK	25.2934	16.8573	-0.585391	6.85295	7.23421e-12	2.69145e-10	yes	24.7001	25.8868	17.6652	16.0494
CERK	chr22:47080306-47134152	DMSO	SAHA	OK	4.47912	2.46828	-0.859712	6.85285	7.23932e-12	2.69216e-10	yes	4.04706	4.91119	2.18714	2.74941
FOPNL	chr16:15959576-15982447	DMSO	SAHA	OK	47.3005	30.899	-0.614296	6.84854	7.46092e-12	2.77091e-10	yes	47.3121	47.2889	30.788	31.01
MPDU1	chr17:7486964-7493488	DMSO	SAHA	OK	62.0965	38.7947	-0.678652	6.84832	7.47225e-12	2.77146e-10	yes	62.5725	61.6205	39.1402	38.4491
METAP2	chr12:95867821-95909613	DMSO	SAHA	OK	81.5804	54.5328	-0.581099	6.84291	7.75979e-12	2.86929e-10	yes	81.0944	82.0664	55.9658	53.0998
DEPDC1B	chr5:59892738-59995993	DMSO	SAHA	OK	27.589	17.3274	-0.671034	6.84265	7.77423e-12	2.87337e-10	yes	26.9597	28.2174	16.9522	17.7022
WDR6	chr3:49044636-49060926	DMSO	SAHA	OK	38.0005	23.1135	-0.717279	6.84047	7.89324e-12	2.91226e-10	yes	38.932	37.0715	23.4841	22.7439
TIMM44	chr19:7991602-8008708	DMSO	SAHA	OK	78.194	51.7522	-0.595438	6.83841	8.00782e-12	2.95324e-10	yes	76.9729	79.415	52.3955	51.1088
DCAF13	chr8:104410865-104455680	DMSO	SAHA	OK	63.1802	39.7072	-0.670072	6.82917	8.54095e-12	3.14162e-10	yes	63.9134	62.4474	41.8926	37.5205
PHF23	chr17:7138346-7142825	DMSO	SAHA	OK	32.1916	20.4849	-0.652121	6.82767	8.63065e-12	3.1691e-10	yes	32.5475	31.8357	20.3467	20.6232
BUB1	chr2:111395408-111435684	DMSO	SAHA	OK	92.3358	61.5925	-0.584135	6.82727	8.65441e-12	3.17506e-10	yes	89.1578	95.5138	52.8151	70.3699
PTER	chr10:16478966-16555736	DMSO	SAHA	OK	7.40847	3.79503	-0.965066	6.8248	8.80496e-12	3.22749e-10	yes	7.26445	7.55506	3.66793	3.92129
KPNA2	chr17:66031847-66042970	DMSO	SAHA	OK	203.175	135.896	-0.580215	6.82469	8.81162e-12	3.22853e-10	yes	202.41	203.94	144.908	126.885
PKD1P1	chr16:16411465-16444465	DMSO	SAHA	OK	32.146	21.4411	-0.584264	6.82364	8.87646e-12	3.25088e-10	yes	31.1105	33.1816	20.8584	22.0238
SDCCAG3	chr9:139296373-139305054	DMSO	SAHA	OK	45.3197	27.9514	-0.697217	6.80522	1.00897e-11	3.68085e-10	yes	45.9639	44.676	27.2686	28.6322
PRR12	chr19:50094911-50129696	DMSO	SAHA	OK	4.45283	2.65025	-0.748592	6.80159	1.03471e-11	3.77147e-10	yes	4.61709	4.28857	2.81925	2.48125
JAG2	chr14:105608075-105635161	DMSO	SAHA	OK	10.9513	6.96043	-0.65386	6.80115	1.03786e-11	3.78133e-10	yes	10.5859	11.3175	6.85927	7.05668
CCDC59	chr12:82746082-82873016	DMSO	SAHA	OK	41.0458	23.7943	-0.786616	6.80059	1.0419e-11	3.79442e-10	yes	40.4265	41.658	24.5554	23.0465
TMEM173	chr5:138855112-138862343	DMSO	SAHA	OK	12.8519	7.47367	-0.782094	6.79968	1.04854e-11	3.81531e-10	yes	12.8073	12.8965	7.77967	7.16766
PRPF3	chr1:150293927-150325704	DMSO	SAHA	OK	35.1604	22.8158	-0.623918	6.79724	1.06644e-11	3.87709e-10	yes	35.8241	34.4968	24.703	20.9286
RBM7	chr11:114271383-114279635	DMSO	SAHA	OK	27.7626	17.3972	-0.674286	6.79686	1.06921e-11	3.88551e-10	yes	27.1316	28.3935	17.4939	17.3005
TNXA	chr6_ssto_hap7:3306068-3368931	DMSO	SAHA	OK	9.59456	5.43479	-0.819992	6.79282	1.09965e-11	3.99098e-10	yes	9.60505	9.58376	4.5982	6.27197
SNUPN	chr15:75890423-75918719	DMSO	SAHA	OK	24.1465	13.5221	-0.836488	6.78733	1.14231e-11	4.14045e-10	yes	24.7517	23.5423	12.9558	14.0879
ABCF1	chr6_ssto_hap7:1871447-1891586	DMSO	SAHA	OK	109.774	73.4387	-0.579917	6.78352	1.17284e-11	4.24929e-10	yes	110.825	108.731	79.5056	67.3753
WDR62	chr19:36545782-36596012	DMSO	SAHA	OK	13.5623	7.62399	-0.83098	6.77945	1.20639e-11	4.36149e-10	yes	13.2355	13.8888	8.50296	6.74465
UCK2	chr1:165796731-165880855	DMSO	SAHA	OK	28.5085	18.9125	-0.592048	6.77889	1.21103e-11	4.3764e-10	yes	28.2949	28.722	19.4599	18.3652
CHST10	chr2:101008321-101034130	DMSO	SAHA	OK	14.0229	8.58279	-0.708271	6.77674	1.22919e-11	4.43634e-10	yes	13.8834	14.1625	8.08514	9.08044
NEMF	chr14:50250531-50319539	DMSO	SAHA	OK	20.7926	13.5349	-0.619386	6.77648	1.23144e-11	4.44254e-10	yes	20.8083	20.7768	14.3066	12.7631
NUP153	chr6:17615268-17706818	DMSO	SAHA	OK	54.2305	36.4106	-0.574749	6.77549	1.23985e-11	4.47099e-10	yes	53.939	54.5221	36.9151	35.906
REXO1	chr19:1815244-1848452	DMSO	SAHA	OK	18.3012	11.8201	-0.630696	6.77332	1.25864e-11	4.53485e-10	yes	18.5073	18.0948	12.0811	11.5592
VPRBP	chr3:51428698-51534018	DMSO	SAHA	OK	10.4324	6.43809	-0.696363	6.76949	1.29232e-11	4.64631e-10	yes	10.6349	10.226	6.615	6.26064
SDHA	chr5:218355-256814	DMSO	SAHA	OK	94.4442	63.2568	-0.578243	6.7684	1.30214e-11	4.6796e-10	yes	95.7982	93.0903	62.5414	63.9722
BMI1	chr10:22605311-22620414	DMSO	SAHA	OK	27.2148	12.5969	-1.11132	6.76381	1.34412e-11	4.82229e-10	yes	25.6691	28.7271	12.8882	12.2902
OSGIN1	chr16:83982671-83999937	DMSO	SAHA	OK	6.45769	3.20038	-1.01278	6.76293	1.35227e-11	4.84947e-10	yes	7.81549	5.09989	2.71569	3.68507
GYG1	chr3:148709194-148745456	DMSO	SAHA	OK	20.6797	11.1553	-0.890493	6.76285	1.35305e-11	4.85019e-10	yes	20.1075	21.257	11.476	10.8336
ATF7IP2	chr16:10522724-10577495	DMSO	SAHA	OK	6.52889	3.73014	-0.80761	6.76243	1.35694e-11	4.86206e-10	yes	6.14172	6.91606	3.5357	3.92457
SUPT16H	chr14:21819630-21852425	DMSO	SAHA	OK	63.3976	42.588	-0.573983	6.76078	1.3725e-11	4.91158e-10	yes	63.3297	63.4656	44.174	41.0019
CLPTM1L	chr5:1317999-1345002	DMSO	SAHA	OK	100.475	67.2311	-0.57964	6.75736	1.4053e-11	5.02468e-10	yes	99.6593	101.291	72.1791	62.2832
AHSA1	chr14:77924372-77935815	DMSO	SAHA	OK	141.947	94.8348	-0.581864	6.75283	1.44984e-11	5.173e-10	yes	137.735	146.159	98.0934	91.5761
DHRSX	chrY:2087554-2369015	DMSO	SAHA	OK	1.68106	0.555629	-1.59718	6.75261	1.45208e-11	5.17881e-10	yes	1.76992	1.59221	0.547709	0.56355
CRELD2	chr22:50312282-50321186	DMSO	SAHA	OK	10.0088	4.72677	-1.08235	6.75127	1.46561e-11	5.22263e-10	yes	10.1489	9.86403	4.65251	4.80149
KIAA0664	chr17:2592679-2614927	DMSO	SAHA	OK	39.5908	26.4886	-0.579795	6.7443	1.5377e-11	5.46071e-10	yes	40.3131	38.8685	29.4726	23.5045
TH1L	chr20:57556310-57570188	DMSO	SAHA	OK	90.5039	60.5978	-0.578714	6.74318	1.54954e-11	5.49852e-10	yes	92.9138	88.094	62.9576	58.2381
PIGU	chr20:33148345-33265089	DMSO	SAHA	OK	20.5526	12.4672	-0.721187	6.74159	1.56666e-11	5.55321e-10	yes	20.293	20.8122	12.3718	12.5625
UHRF1BP1	chr6:34759793-34845291	DMSO	SAHA	OK	13.412	8.89526	-0.592419	6.74123	1.5705e-11	5.56121e-10	yes	12.5308	14.2932	8.2457	9.54481
GCDH	chr19:13001973-13030086	DMSO	SAHA	OK	29.5803	17.2483	-0.778182	6.74045	1.57898e-11	5.58642e-10	yes	28.4802	30.6197	19.3825	15.1154
FBXW9	chr19:12799729-12807455	DMSO	SAHA	OK	11.0103	6.00747	-0.874028	6.73514	1.63767e-11	5.78693e-10	yes	11.905	10.1156	6.56158	5.45335
SEH1L	chr18:12947982-12987536	DMSO	SAHA	OK	67.1645	41.1017	-0.708502	6.72946	1.70297e-11	6.00763e-10	yes	65.484	68.8464	41.4096	40.7947
MPHOSPH9	chr12:123640945-123706441	DMSO	SAHA	OK	12.6284	7.87869	-0.680643	6.72459	1.7609e-11	6.19647e-10	yes	11.7403	13.5165	7.54928	8.2081
C12orf65	chr12:123717843-123742506	DMSO	SAHA	OK	28.0739	16.6594	-0.752893	6.72358	1.77314e-11	6.23692e-10	yes	30.022	26.12	16.7272	16.6051
OPA3	chr19:46031024-46088122	DMSO	SAHA	OK	9.44603	5.41458	-0.802858	6.71807	1.84146e-11	6.46647e-10	yes	9.52315	9.36893	5.42771	5.40108
MEX3D	chr19:1554667-1568057	DMSO	SAHA	OK	7.93433	4.35645	-0.864956	6.71782	1.84468e-11	6.47509e-10	yes	7.68825	8.13494	4.45444	4.24448
CWC25	chr17:36957445-36981589	DMSO	SAHA	OK	18.6457	11.5485	-0.691144	6.71366	1.89804e-11	6.65132e-10	yes	18.3159	18.9756	12.0977	10.9992
RBM28	chr7:127950435-127983962	DMSO	SAHA	OK	64.332	39.1711	-0.715748	6.71147	1.92673e-11	6.74346e-10	yes	64.3044	64.3967	41.3392	37.0029
ANKRD17	chr4:73940501-74124502	DMSO	SAHA	OK	26.6889	16.578	-0.686973	6.70606	1.99953e-11	6.9867e-10	yes	26.5587	26.8235	17.4454	15.7104
MINA	chr3:97660660-97691295	DMSO	SAHA	OK	7.39532	4.43439	-0.737876	6.70492	2.01512e-11	7.03535e-10	yes	7.06338	7.72606	4.48019	4.38858
PCBD1	chr10:72643266-72648541	DMSO	SAHA	OK	49.4585	30.6625	-0.689746	6.70259	2.04763e-11	7.14293e-10	yes	49.6274	49.2897	29.3307	31.9942
PLBD1	chr12:14656596-14720791	DMSO	SAHA	OK	11.9516	6.78623	-0.816515	6.70225	2.05234e-11	7.15345e-10	yes	11.5455	12.3576	6.2804	7.29207
TBX18	chr6:85444156-85473899	DMSO	SAHA	OK	6.33717	3.69978	-0.776399	6.69971	2.08835e-11	7.27598e-10	yes	6.32235	6.35199	3.68873	3.71083
HES6	chr2:239146907-239148681	DMSO	SAHA	OK	66.4655	43.1907	-0.621886	6.69821	2.10987e-11	7.34488e-10	yes	64.9266	68.0048	42.176	44.2054
ZDHHC17	chr12:77157853-77247474	DMSO	SAHA	OK	12.744	8.17385	-0.640733	6.69645	2.13536e-11	7.42444e-10	yes	12.9233	12.5647	8.47333	7.87438
FAM195A	chr16:691848-698474	DMSO	SAHA	OK	45.2239	27.3802	-0.723956	6.69391	2.17291e-11	7.54877e-10	yes	44.4725	45.9754	28.1288	26.6315
ATP7A	chrX:77166193-77305892	DMSO	SAHA	OK	7.77342	3.74701	-1.05281	6.69303	2.18596e-11	7.58789e-10	yes	7.1706	8.37623	3.4207	4.07332
HNRNPAB	chr5:177631507-177659803	DMSO	SAHA	OK	300.475	196.616	-0.611863	6.68945	2.24003e-11	7.76599e-10	yes	298.077	302.916	209.323	183.928
MDM2	chr12:69201970-69239212	DMSO	SAHA	OK	13.6915	9.03852	-0.599125	6.68949	2.23952e-11	7.76599e-10	yes	13.4031	13.98	9.20408	8.87297
UBE2E3	chr2:181845111-181928150	DMSO	SAHA	OK	79.9504	47.9979	-0.736135	6.68253	2.34845e-11	8.12521e-10	yes	79.8813	80.0212	49.5829	46.4115
LRP5	chr11:68080107-68216743	DMSO	SAHA	OK	11.7851	7.56766	-0.639041	6.67586	2.45788e-11	8.49336e-10	yes	11.4131	12.157	7.2831	7.85223
URB1	chr21:33664123-33765312	DMSO	SAHA	OK	16.8128	11.2611	-0.578208	6.67559	2.46247e-11	8.50228e-10	yes	16.4291	17.1961	12.109	10.4131
LOC284412	chr19:37756840-37759912	DMSO	SAHA	OK	6.36981	3.35232	-0.926088	6.6721	2.52161e-11	8.69933e-10	yes	6.62492	6.11469	3.32456	3.38009
AGK	chr7:141251077-141354209	DMSO	SAHA	OK	28.9179	18.9324	-0.611105	6.66857	2.58313e-11	8.90069e-10	yes	28.9402	28.8957	19.1536	18.7112
RNF26	chr11:119205236-119208022	DMSO	SAHA	OK	30.6156	20.0467	-0.610903	6.66655	2.61888e-11	9.02019e-10	yes	29.9391	31.2922	20.8536	19.2398
ANLN	chr7:36363758-36493400	DMSO	SAHA	OK	21.6039	14.2654	-0.598767	6.66556	2.63667e-11	9.07775e-10	yes	20.2955	22.9123	13.9012	14.6296
D2HGDH	chr2:242674029-242708231	DMSO	SAHA	OK	12.3464	7.41468	-0.735632	6.66515	2.64393e-11	9.09904e-10	yes	12.9811	11.7117	7.26047	7.56889
EHMT1	chr9:140513443-140730578	DMSO	SAHA	OK	16.8272	10.9651	-0.617884	6.65375	2.85725e-11	9.79326e-10	yes	16.3569	17.3517	11.4009	10.529
GAR1	chr4:110736665-110745893	DMSO	SAHA	OK	128.044	75.5035	-0.762024	6.65363	2.85958e-11	9.79728e-10	yes	127.25	128.832	80.923	70.0777
MAPK12	chr22:50691330-50700089	DMSO	SAHA	OK	24.2319	14.9926	-0.692655	6.65322	2.86753e-11	9.82053e-10	yes	24.1077	24.3561	14.2892	15.696
SHISA5	chr3:48509196-48541661	DMSO	SAHA	OK	34.5233	22.4368	-0.621703	6.6529	2.87368e-11	9.8376e-10	yes	35.3449	33.7017	22.1851	22.6885
C9orf140	chr9:139956578-139965028	DMSO	SAHA	OK	36.5615	24.4265	-0.581877	6.65175	2.89633e-11	9.90711e-10	yes	35.7444	37.3786	25.8352	23.0178
EIF4A3	chr17:78109012-78120982	DMSO	SAHA	OK	98.4745	66.0292	-0.576645	6.65102	2.91078e-11	9.95252e-10	yes	98.4878	98.4611	68.2004	63.858
PDDC1	chr11:767222-777487	DMSO	SAHA	OK	30.2314	20.1793	-0.583167	6.64812	2.96858e-11	1.01419e-09	yes	30.9855	29.4772	19.8199	20.5387
SNRPA	chr19:41256758-41271297	DMSO	SAHA	OK	105.033	70.4448	-0.57628	6.64632	3.00502e-11	1.02581e-09	yes	106.734	103.332	71.3745	69.5151
HECW2	chr2:197063976-197457335	DMSO	SAHA	OK	0.40086	0.0902692	-2.15079	6.64566	3.01872e-11	1.02924e-09	yes	0.362666	0.439054	0.0868053	0.093733
MKNK2	chr19:2037469-2051243	DMSO	SAHA	OK	57.0609	35.4227	-0.687827	6.64496	3.03304e-11	1.03371e-09	yes	54.1899	59.9489	31.507	39.3368
XRCC6	chr22:42017294-42060052	DMSO	SAHA	OK	316.329	212.577	-0.573441	6.64405	3.05187e-11	1.03928e-09	yes	318.69	313.967	221.829	203.324
NCAPH	chr2:97001483-97041274	DMSO	SAHA	OK	24.7728	16.4532	-0.590393	6.64153	3.10445e-11	1.05591e-09	yes	24.0879	25.4577	16.3178	16.5885
LOC100216546	chr7:104622193-104631612	DMSO	SAHA	OK	3.34306	2.02397	-0.72398	6.63982	3.14078e-11	1.06784e-09	yes	3.27791	3.40821	2.05542	1.99252
TMED1	chr19:10943113-10946983	DMSO	SAHA	OK	35.2864	22.049	-0.678402	6.63479	3.24964e-11	1.10263e-09	yes	34.3546	36.2182	21.7793	22.3187
ZC3H18	chr16:88636788-88698372	DMSO	SAHA	OK	41.2555	27.6507	-0.57727	6.63325	3.28368e-11	1.11329e-09	yes	41.5817	40.9294	29.7064	25.5951
PDGFA	chr7:536896-559481	DMSO	SAHA	OK	2.58464	1.1172	-1.21007	6.63281	3.29352e-11	1.11618e-09	yes	2.62024	2.54904	1.08684	1.14756
PNPT1	chr2:55861197-55921011	DMSO	SAHA	OK	28.5468	19.0694	-0.582067	6.63019	3.35254e-11	1.1339e-09	yes	27.6884	29.4052	19.7585	18.3804
FAM72D	chr1:143896451-143913143	DMSO	SAHA	OK	37.7788	24.8566	-0.603946	6.62821	3.3979e-11	1.14833e-09	yes	36.9158	38.6417	24.2206	25.4927
NEK8	chr17:27055831-27069784	DMSO	SAHA	OK	4.52095	2.32321	-0.960505	6.62785	3.4061e-11	1.15002e-09	yes	4.3509	4.69099	2.41397	2.23245
C6orf35	chr6:157710053-157745253	DMSO	SAHA	OK	8.75971	5.5031	-0.67064	6.61013	3.83975e-11	1.28837e-09	yes	9.13149	8.38793	5.31841	5.68779
HECTD1	chr14:31569323-31676689	DMSO	SAHA	OK	16.4318	11.0398	-0.573776	6.61	3.84308e-11	1.28897e-09	yes	15.999	16.8647	10.9723	11.1073
OPLAH	chr8:145106166-145115584	DMSO	SAHA	OK	20.4365	13.4199	-0.606772	6.60655	3.93381e-11	1.31783e-09	yes	21.5949	19.2782	12.7213	14.1185
CISH	chr3:50643884-50649262	DMSO	SAHA	OK	51.7823	32.7977	-0.658865	6.5939	4.28417e-11	1.43083e-09	yes	56.0077	47.5567	30.1816	35.4134
RBM22	chr5:150070351-150080669	DMSO	SAHA	OK	36.4252	23.9496	-0.604936	6.59381	4.28693e-11	1.43102e-09	yes	36.8074	36.043	24.8319	23.0672
POLR1B	chr2:113299491-113334727	DMSO	SAHA	OK	16.7577	10.9182	-0.618094	6.59373	4.28901e-11	1.43115e-09	yes	16.5305	16.9844	11.3214	10.5176
ETS2	chr21:40177848-40196878	DMSO	SAHA	OK	11.625	7.27871	-0.675482	6.59293	4.31244e-11	1.4384e-09	yes	11.0837	12.1663	7.53981	7.0176
RRN3	chr16:15153878-15188158	DMSO	SAHA	OK	15.1901	9.75504	-0.638914	6.59259	4.3223e-11	1.44112e-09	yes	14.876	15.5043	10.2339	9.27614
FIZ1	chr19:56102736-56110893	DMSO	SAHA	OK	5.785	3.09825	-0.900866	6.59161	4.35096e-11	1.44953e-09	yes	6.15132	5.41868	3.08847	3.10802
FBXW5	chr9:139834886-139839173	DMSO	SAHA	OK	47.4478	31.5627	-0.588118	6.58815	4.45326e-11	1.48244e-09	yes	49.4989	45.3966	32.4415	30.6839
DKFZp761E198	chr11:65543377-65547822	DMSO	SAHA	OK	10.0965	6.36684	-0.665207	6.57581	4.83893e-11	1.60445e-09	yes	9.78581	10.4072	6.08539	6.6483
RNASEH1	chr2:3592690-3605940	DMSO	SAHA	OK	45.4132	29.5789	-0.618545	6.57363	4.91047e-11	1.62567e-09	yes	44.5813	46.2451	31.6071	27.5506
IREB2	chr15:78730517-78793798	DMSO	SAHA	OK	26.5125	17.8902	-0.567502	6.57256	4.9458e-11	1.63673e-09	yes	26.0931	26.9319	18.7243	17.0561
MLL4	chr19:36208920-36229779	DMSO	SAHA	OK	13.3514	8.91637	-0.582464	6.57165	4.976e-11	1.64607e-09	yes	13.9117	12.7911	9.19775	8.63499
TMEM192	chr4:165997229-166034024	DMSO	SAHA	OK	7.73206	4.75043	-0.702796	6.56636	5.15601e-11	1.70362e-09	yes	7.94499	7.51913	4.94476	4.5561
APIP	chr11:34903842-35017675	DMSO	SAHA	OK	57.9231	32.7766	-0.821471	6.5658	5.17535e-11	1.70934e-09	yes	56.2201	59.6218	32.2111	33.3406
FAM72B	chr1:120839004-120855681	DMSO	SAHA	OK	35.9752	23.7004	-0.602093	6.56418	5.23197e-11	1.72467e-09	yes	34.4971	37.4533	22.9914	24.4093
EPCAM	chr2:47596286-47614167	DMSO	SAHA	OK	47.9406	31.4686	-0.607333	6.56216	5.30329e-11	1.74546e-09	yes	45.5696	50.3116	31.2311	31.7062
EXOSC7	chr3:45017740-45054158	DMSO	SAHA	OK	113.132	71.1742	-0.668587	6.55832	5.44165e-11	1.78751e-09	yes	113.987	112.277	73.6303	68.7175
IMPA1	chr8:82569150-82598589	DMSO	SAHA	OK	10.6314	5.89966	-0.849623	6.55682	5.49658e-11	1.80485e-09	yes	10.5657	10.6919	5.90749	5.89426
VDAC3	chr8:42249345-42263415	DMSO	SAHA	OK	191.927	125.93	-0.607942	6.54846	5.81348e-11	1.90447e-09	yes	192.269	191.586	126.463	125.396
LATS1	chr6:149982050-150039392	DMSO	SAHA	OK	10.4087	6.637	-0.649181	6.54792	5.83424e-11	1.91053e-09	yes	9.71953	11.0978	6.42093	6.85307
RABEPK	chr9:127962820-127996438	DMSO	SAHA	OK	36.1537	20.7938	-0.797991	6.54609	5.9063e-11	1.93262e-09	yes	34.7717	37.5482	21.7567	19.8472
DCAF15	chr19:14041999-14072256	DMSO	SAHA	OK	30.8528	20.0557	-0.621389	6.54595	5.91174e-11	1.93366e-09	yes	32.2783	29.4272	20.362	19.7493
GRPEL1	chr4:7061779-7069800	DMSO	SAHA	OK	59.1266	38.9346	-0.602754	6.53877	6.20284e-11	2.02809e-09	yes	60.0031	58.2502	43.0319	34.8373
LOC400655	chr18:70821292-70931733	DMSO	SAHA	OK	9.10407	5.30266	-0.779796	6.53542	6.34315e-11	2.07156e-09	yes	9.04884	9.15931	4.39796	6.20736
CC2D1B	chr1:52816264-52831877	DMSO	SAHA	OK	13.4331	8.8378	-0.604032	6.53531	6.34783e-11	2.07228e-09	yes	13.5188	13.3474	9.03233	8.64327
UBAP2L	chr1:154179182-154243329	DMSO	SAHA	OK	81.0388	53.3846	-0.602188	6.53519	6.3527e-11	2.07298e-09	yes	80.2302	81.8402	54.9263	51.8455
PIK3C2A	chr11:17108123-17191354	DMSO	SAHA	OK	7.34874	4.77239	-0.622787	6.53503	6.35985e-11	2.0738e-09	yes	6.7667	7.93079	4.65372	4.89105
ALDH16A1	chr19:49956472-49974305	DMSO	SAHA	OK	17.8183	11.3514	-0.650489	6.53404	6.40186e-11	2.08575e-09	yes	18.9218	16.7101	11.1628	11.5403
ASPM	chr1:197053256-197115824	DMSO	SAHA	OK	22.7046	15.2725	-0.572048	6.53359	6.42135e-11	2.09063e-09	yes	21.8264	23.5878	14.8108	15.7399
FNDC3A	chr13:49550047-49783915	DMSO	SAHA	OK	5.82853	2.97411	-0.970673	6.52488	6.8058e-11	2.20729e-09	yes	5.7403	5.91743	3.00543	2.94207
POLR2D	chr2:128603839-128615729	DMSO	SAHA	OK	59.5388	40.0484	-0.572085	6.52174	6.94971e-11	2.24964e-09	yes	59.5686	59.509	41.8916	38.2053
POLR1C	chr6:43484776-43489246	DMSO	SAHA	OK	81.509	54.1908	-0.588911	6.52146	6.96279e-11	2.25301e-09	yes	82.3678	80.6501	58.0306	50.351
WASH3P	chr15:102501015-102519296	DMSO	SAHA	OK	15.6753	9.54533	-0.715626	6.5189	7.08245e-11	2.28958e-09	yes	15.7159	15.6347	9.46979	9.62087
IMP4	chr2:131100488-131104197	DMSO	SAHA	OK	102.635	68.0509	-0.592833	6.51868	7.09275e-11	2.29155e-09	yes	100.999	104.271	75.3405	60.7614
LZTS2	chr10:102756863-102790914	DMSO	SAHA	OK	22.3304	14.3625	-0.636703	6.51803	7.12377e-11	2.30069e-09	yes	23.2319	21.4288	14.2365	14.4885
SBDSP1	chr7:72299951-72307978	DMSO	SAHA	OK	28.8186	16.2555	-0.826072	6.51434	7.30083e-11	2.35517e-09	yes	28.1423	29.4885	16.7119	15.8094
PPP4R1	chr18:9546791-9614600	DMSO	SAHA	OK	34.0158	20.5582	-0.726488	6.51302	7.36551e-11	2.37513e-09	yes	34.4034	33.6271	21.6982	19.4187
MYEOV	chr11:69061621-69064754	DMSO	SAHA	OK	21.3922	13.6145	-0.651946	6.50382	7.8308e-11	2.5173e-09	yes	20.7574	22.0271	13.5015	13.7274
MDK	chr11:46402617-46405375	DMSO	SAHA	OK	271.041	178.086	-0.605934	6.50377	7.83322e-11	2.5173e-09	yes	270.977	271.103	168.869	187.304
WIBG	chr12:56295196-56321697	DMSO	SAHA	OK	27.0947	13.492	-1.0059	6.50047	8.00688e-11	2.57018e-09	yes	27.9838	26.2166	13.8361	13.147
TAF1B	chr2:9983570-10074545	DMSO	SAHA	OK	10.1128	5.87903	-0.782537	6.49863	8.10543e-11	2.60082e-09	yes	9.85992	10.3657	5.88213	5.87593
BAZ2B	chr2:160175489-160473059	DMSO	SAHA	OK	2.99337	1.77048	-0.757629	6.49603	8.24683e-11	2.64418e-09	yes	2.96089	3.02585	1.6489	1.89206
TLK2	chr17:60556385-60692841	DMSO	SAHA	OK	12.1279	7.94381	-0.610429	6.49443	8.33502e-11	2.67145e-09	yes	12.3371	11.9173	7.91062	7.97546
WDR36	chr5:110427869-110466200	DMSO	SAHA	OK	18.6857	12.5731	-0.571592	6.49088	8.53346e-11	2.72883e-09	yes	17.7708	19.6005	12.927	12.2192
ZNF330	chr4:142142048-142155850	DMSO	SAHA	OK	57.5506	38.4635	-0.581342	6.48885	8.64937e-11	2.76172e-09	yes	59.0892	56.012	38.538	38.389
SPCS2	chr11:74660291-74690076	DMSO	SAHA	OK	37.9781	25.3562	-0.582831	6.48786	8.70652e-11	2.77891e-09	yes	38.8137	37.1425	26.6296	24.0827
CCNE1	chr19:30302900-30315215	DMSO	SAHA	OK	23.5987	14.924	-0.661076	6.48141	9.0872e-11	2.89604e-09	yes	24.1804	23.0171	16.0011	13.8469
SURF4	chr9:136228339-136242970	DMSO	SAHA	OK	108.526	74.1794	-0.548947	6.46957	9.82816e-11	3.11338e-09	yes	108.826	108.225	72.8294	75.5294
WTAP	chr6:160148151-160177351	DMSO	SAHA	OK	89.6656	54.8047	-0.710255	6.46905	9.86198e-11	3.12175e-09	yes	88.2569	91.0702	56.385	53.2174
TRA2A	chr7:23544400-23571656	DMSO	SAHA	OK	62.6778	42.0371	-0.576291	6.46548	1.0098e-10	3.19168e-09	yes	62.6586	62.6971	41.924	42.1503
FAM113B	chr12:47602202-47630443	DMSO	SAHA	OK	3.5721	1.53201	-1.22135	6.46288	1.02728e-10	3.24206e-09	yes	3.5802	3.56397	1.49688	1.56713
PDCD2L	chr19:34895302-34917072	DMSO	SAHA	OK	36.8367	22.9702	-0.681384	6.46082	1.04138e-10	3.2829e-09	yes	36.0776	37.5958	22.676	23.2643
RAB3GAP1	chr2:135809834-135928279	DMSO	SAHA	OK	20.4843	13.7032	-0.580005	6.46038	1.04442e-10	3.29003e-09	yes	20.1457	20.8228	13.5543	13.852
MRPL54	chr19:3762664-3767563	DMSO	SAHA	OK	84.2992	52.6161	-0.680015	6.45753	1.06426e-10	3.35002e-09	yes	82.0415	86.5568	52.791	52.4411
WARS2	chr1:119573838-119683295	DMSO	SAHA	OK	8.44438	4.69351	-0.847326	6.45598	1.07521e-10	3.38198e-09	yes	8.4653	8.42219	4.80521	4.58206
EFTUD2	chr17:42925278-42976993	DMSO	SAHA	OK	79.6469	54.3909	-0.550253	6.44763	1.13614e-10	3.56698e-09	yes	80.3265	78.9669	58.403	50.3778
C14orf1	chr14:76117232-76127538	DMSO	SAHA	OK	35.0269	22.4753	-0.640123	6.44687	1.1418e-10	3.58342e-09	yes	35.7953	34.2585	23.5304	21.4202
ACTR8	chr3:53901093-53916229	DMSO	SAHA	OK	6.56119	3.86737	-0.762602	6.44581	1.14988e-10	3.6061e-09	yes	6.45459	6.66778	3.90586	3.82889
GEMIN5	chr5:154266975-154317776	DMSO	SAHA	OK	21.4434	14.4159	-0.572869	6.43914	1.20156e-10	3.74919e-09	yes	20.9609	21.9259	16.2258	12.606
RNF40	chr16:30759619-30787628	DMSO	SAHA	OK	34.4082	23.0732	-0.576535	6.43709	1.21787e-10	3.79815e-09	yes	34.2658	34.5509	24.832	21.313
SLC7A1	chr13:30083550-30169825	DMSO	SAHA	OK	18.6011	12.5852	-0.563653	6.43683	1.21996e-10	3.80187e-09	yes	17.1011	20.101	11.6194	13.551
PARP1	chr1:226548391-226595801	DMSO	SAHA	OK	167.541	113.91	-0.556622	6.43655	1.22218e-10	3.80737e-09	yes	164.089	170.993	116.428	111.392
ZFP91	chr11:58346586-58393205	DMSO	SAHA	OK	30.1395	18.5727	-0.698472	6.43256	1.25471e-10	3.90438e-09	yes	29.8257	30.3997	19.0687	18.0768
EFCAB4B	chr12:3724493-3862366	DMSO	SAHA	OK	4.01997	1.9552	-1.03987	6.42779	1.29471e-10	4.01851e-09	yes	3.70153	4.32629	1.75654	2.15401
XPO7	chr8:21777179-21864096	DMSO	SAHA	OK	48.2118	32.9832	-0.547653	6.42597	1.3103e-10	4.0654e-09	yes	48.1252	48.2983	33.7801	32.1863
STYX	chr14:53196882-53241705	DMSO	SAHA	OK	6.42362	3.98971	-0.687104	6.42537	1.31551e-10	4.08005e-09	yes	6.17911	6.66815	3.98866	3.99121
WBP11	chr12:14939411-14956401	DMSO	SAHA	OK	43.8871	29.5649	-0.569911	6.42219	1.34324e-10	4.16302e-09	yes	43.3347	44.4395	30.7569	28.3729
POP1	chr8:99129520-99172069	DMSO	SAHA	OK	9.48818	5.99544	-0.662265	6.42114	1.35253e-10	4.19027e-09	yes	9.47959	9.50137	7.23291	4.75847
GADD45GIP1	chr19:13064971-13068050	DMSO	SAHA	OK	135.351	89.6309	-0.594635	6.4198	1.36451e-10	4.22583e-09	yes	132.917	137.785	97.3642	81.8976
SLC35F2	chr11:107661716-107729914	DMSO	SAHA	OK	22.9808	15.1719	-0.599028	6.41701	1.38977e-10	4.29932e-09	yes	21.959	24.0026	16.005	14.3388
CDK5R1	chr17:30814104-30818271	DMSO	SAHA	OK	2.49202	1.22639	-1.0229	6.41614	1.39774e-10	4.31867e-09	yes	2.2761	2.70793	1.13821	1.31457
SMARCD1	chr12:50478982-50494494	DMSO	SAHA	OK	32.6115	21.7397	-0.585048	6.41621	1.39711e-10	4.31867e-09	yes	32.2981	32.9248	22.3894	21.0903
GLMN	chr1:92711954-92853732	DMSO	SAHA	OK	13.8542	7.20856	-0.942542	6.41411	1.41652e-10	4.37248e-09	yes	13.8793	13.8291	7.41788	6.99924
NDUFS2	chr1:161169104-161184184	DMSO	SAHA	OK	80.7433	55.3797	-0.543986	6.41041	1.45132e-10	4.47498e-09	yes	82.0765	79.4078	55.4162	55.3448
RAD21	chr8:117858172-117889107	DMSO	SAHA	OK	77.6943	53.271	-0.544457	6.40925	1.46241e-10	4.50424e-09	yes	75.8121	79.5764	52.7939	53.7481
SNRPF	chr12:96252708-96260238	DMSO	SAHA	OK	254.957	173.5	-0.555322	6.40717	1.48246e-10	4.56433e-09	yes	253.999	255.916	177.608	169.392
DUS1L	chr17:80015750-80023680	DMSO	SAHA	OK	91.0756	61.9331	-0.556355	6.40687	1.48541e-10	4.57176e-09	yes	93.0942	89.0571	66.9793	56.8868
STK40	chr1:36805224-36851485	DMSO	SAHA	OK	49.363	33.7161	-0.549993	6.40373	1.51628e-10	4.66168e-09	yes	49.7614	48.9645	34.5291	32.9031
RFESD	chr5:94982480-94992849	DMSO	SAHA	OK	78.803	52.4589	-0.587061	6.40348	1.5187e-10	4.66705e-09	yes	77.319	80.283	48.6136	56.3036
PWP1	chr12:108079589-108106257	DMSO	SAHA	OK	69.1732	46.7298	-0.565871	6.39931	1.56079e-10	4.78631e-09	yes	67.9425	70.404	49.5363	43.9233
PNN	chr14:39644386-39652422	DMSO	SAHA	OK	84.9827	58.3475	-0.542498	6.38596	1.7033e-10	5.20821e-09	yes	87.6014	82.364	61.1485	55.5466
GSS	chr20:33516235-33543601	DMSO	SAHA	OK	68.4989	46.3585	-0.563245	6.38498	1.71424e-10	5.23975e-09	yes	70.334	66.6638	47.682	45.0351
CMKLR1	chr12:108681820-108733094	DMSO	SAHA	OK	1.24215	0.522376	-1.24967	6.38472	1.71713e-10	5.24669e-09	yes	1.30319	1.18853	0.391143	0.653655
SIPA1L1	chr14:71996041-72206120	DMSO	SAHA	OK	4.19208	2.51283	-0.738354	6.38412	1.72391e-10	5.2636e-09	yes	4.10291	4.28125	2.61525	2.4104
MRPL27	chr17:48445227-48450562	DMSO	SAHA	OK	122.904	80.8285	-0.604592	6.38201	1.7478e-10	5.3327e-09	yes	127.438	118.369	84.2176	77.4395
PRR22	chr19:5782970-5784776	DMSO	SAHA	OK	7.32213	3.57994	-1.03233	6.37996	1.77134e-10	5.39687e-09	yes	7.26248	7.38178	3.71285	3.44703
LMNB1	chr5:126112314-126172712	DMSO	SAHA	OK	101.135	63.9129	-0.662099	6.37996	1.77139e-10	5.39687e-09	yes	101.592	100.676	64.5443	63.2807
ECSIT	chr19:11594241-11639987	DMSO	SAHA	OK	19.6793	10.9707	-0.843032	6.3763	1.81414e-10	5.51272e-09	yes	19.9385	19.4395	10.5944	11.349
TMEM97	chr17:26646120-26662495	DMSO	SAHA	OK	48.7803	31.752	-0.619451	6.37375	1.84464e-10	5.59782e-09	yes	44.8462	52.7005	32.4995	31.0039
PSMA7	chr20:60711790-60718474	DMSO	SAHA	OK	386.763	265.828	-0.540958	6.36792	1.9161e-10	5.80842e-09	yes	381.365	392.16	279.977	251.678
PBX2	chr6_ssto_hap7:3500237-3505689	DMSO	SAHA	OK	77.9373	53.5246	-0.542113	6.36734	1.92339e-10	5.82842e-09	yes	77.8822	77.9924	52.1243	54.9248
SRSF4	chr1:29474249-29508637	DMSO	SAHA	OK	98.8938	67.9429	-0.541557	6.35879	2.03344e-10	6.14647e-09	yes	102.377	95.4104	68.5428	67.3429
SUB1	chr5:32585604-32604185	DMSO	SAHA	OK	108.807	74.8276	-0.540135	6.35783	2.04618e-10	6.18054e-09	yes	109.863	107.752	77.587	72.0682
DDX47	chr12:12966279-12982915	DMSO	SAHA	OK	40.2767	25.7333	-0.646308	6.35532	2.07995e-10	6.27356e-09	yes	41.4756	39.1065	27.354	24.0359
SS18	chr18:23596216-23670611	DMSO	SAHA	OK	42.8545	26.183	-0.710817	6.34962	2.15842e-10	6.49865e-09	yes	43.3416	42.3695	28.1416	24.2245
LOC100190986	chr16:21443344-21445776	DMSO	SAHA	OK	13.2928	8.19066	-0.698591	6.34757	2.18736e-10	6.57172e-09	yes	11.2809	15.3047	7.49079	8.89052
ZBTB2	chr6:151685249-151712677	DMSO	SAHA	OK	12.0173	7.54674	-0.671188	6.34728	2.19162e-10	6.58218e-09	yes	11.2633	12.7713	7.89593	7.19756
DHX33	chr17:5344231-5372380	DMSO	SAHA	OK	12.2146	7.75499	-0.655415	6.34602	2.20959e-10	6.6338e-09	yes	12.3531	12.0763	8.08621	7.42561
SARS2	chr19:39405903-39423659	DMSO	SAHA	OK	22.613	15.4438	-0.55013	6.33207	2.419e-10	7.24705e-09	yes	23.2608	21.9651	15.6226	15.2647
ESF1	chr20:13694968-13765532	DMSO	SAHA	OK	15.192	9.80925	-0.631099	6.33199	2.42018e-10	7.24802e-09	yes	15.1967	15.1873	10.4145	9.20402
ALDH1B1	chr9:38392701-38398657	DMSO	SAHA	OK	28.0682	18.7897	-0.578999	6.33054	2.44306e-10	7.31393e-09	yes	27.6882	28.4482	19.1089	18.4704
INCENP	chr11:61891444-61920635	DMSO	SAHA	OK	25.1396	17.0396	-0.561066	6.32661	2.50603e-10	7.48875e-09	yes	24.6932	25.5858	17.2944	16.7846
TRA2B	chr3:185632357-185655924	DMSO	SAHA	OK	89.7863	61.856	-0.537582	6.32657	2.50677e-10	7.48875e-09	yes	87.5583	92.0144	63.8647	59.8474
PLEKHM2	chr1:16010826-16061264	DMSO	SAHA	OK	30.0316	20.409	-0.557271	6.32418	2.54587e-10	7.59538e-09	yes	30.8565	29.2066	19.8073	21.0108
ABL1	chr9:133589267-133763062	DMSO	SAHA	OK	47.3607	31.871	-0.571444	6.32381	2.55189e-10	7.61007e-09	yes	48.1377	46.583	33.3642	30.3774
INO80C	chr18:33048290-33077955	DMSO	SAHA	OK	35.8672	21.5122	-0.737512	6.32318	2.56227e-10	7.63834e-09	yes	35.2735	36.4611	22.2181	20.8059
IL4R	chr16:27325250-27376099	DMSO	SAHA	OK	1.39511	0.562171	-1.3113	6.31856	2.64011e-10	7.85927e-09	yes	1.36892	1.42131	0.599665	0.524677
STAG3L4	chr7:66767615-66786513	DMSO	SAHA	OK	12.87	6.83465	-0.913072	6.31181	2.75796e-10	8.18702e-09	yes	12.8037	12.9366	6.47571	7.20407
TMCO7	chr16:68877508-69119085	DMSO	SAHA	OK	3.93159	2.26903	-0.793035	6.30685	2.84777e-10	8.44767e-09	yes	3.93484	3.92834	2.32692	2.21115
MRPS28	chr8:80831094-80942506	DMSO	SAHA	OK	81.9914	52.5729	-0.641152	6.30595	2.8644e-10	8.49403e-09	yes	84.7933	79.1895	54.0905	51.0553
TNPO2	chr19:12810007-12834810	DMSO	SAHA	OK	34.6045	22.4165	-0.626398	6.30526	2.87713e-10	8.52581e-09	yes	35.2385	33.9657	24.4859	20.3521
DDRGK1	chr20:3171011-3185295	DMSO	SAHA	OK	38.1401	24.3979	-0.644552	6.30066	2.96372e-10	8.77009e-09	yes	39.7708	36.5094	23.8265	24.9693
QPCTL	chr19:46195740-46207248	DMSO	SAHA	OK	10.653	6.07466	-0.810383	6.2993	2.9899e-10	8.84134e-09	yes	10.001	11.2995	6.60928	5.54951
IQGAP1	chr15:90931472-91045475	DMSO	SAHA	OK	23.5723	16.1775	-0.543101	6.29852	3.00501e-10	8.88294e-09	yes	23.5106	23.6341	16.634	15.7211
TET1	chr10:70320116-70454239	DMSO	SAHA	OK	6.69806	4.43827	-0.593745	6.29643	3.04577e-10	8.9971e-09	yes	6.47697	6.91914	4.40182	4.47472
C15orf23	chr15:40674921-40686489	DMSO	SAHA	OK	40.055	26.3328	-0.605122	6.29471	3.07978e-10	9.09121e-09	yes	39.9708	40.1398	26.8685	25.7974
RRP1B	chr21:45079431-45115960	DMSO	SAHA	OK	36.455	25.026	-0.542691	6.29298	3.11419e-10	9.18317e-09	yes	36.1954	36.7146	27.5654	22.4865
CYB5R2	chr11:7686325-7694821	DMSO	SAHA	OK	7.48865	3.68974	-1.02119	6.29188	3.13652e-10	9.23934e-09	yes	7.45766	7.51965	3.65163	3.72786
GNL3L	chrX:54556643-54593720	DMSO	SAHA	OK	10.308	6.20669	-0.731866	6.29095	3.1552e-10	9.29113e-09	yes	10.0689	10.5467	6.42374	5.99002
RRS1	chr8:67341262-67342968	DMSO	SAHA	OK	41.6432	27.5603	-0.595489	6.29011	3.17239e-10	9.33849e-09	yes	42.7304	40.556	30.5016	24.619
ZMYM4	chr1:35734567-35887545	DMSO	SAHA	OK	25.6817	17.655	-0.540666	6.2884	3.20746e-10	9.42528e-09	yes	25.4111	25.9523	17.7647	17.5453
LSM10	chr1:36859030-36863493	DMSO	SAHA	OK	70.4572	45.6183	-0.627134	6.28822	3.21124e-10	9.43313e-09	yes	69.8997	71.0146	48.405	42.8316
TTC4	chr1:55107426-55208328	DMSO	SAHA	OK	39.2247	26.3263	-0.575257	6.28542	3.2696e-10	9.59453e-09	yes	41.0205	37.4288	28.6228	24.0298
ACTR6	chr12:100594573-100618201	DMSO	SAHA	OK	58.9591	39.8336	-0.565729	6.28203	3.34177e-10	9.79271e-09	yes	56.8699	61.0484	39.4995	40.1677
ZNF202	chr11:123594996-123612363	DMSO	SAHA	OK	7.89687	4.91529	-0.684005	6.27845	3.41967e-10	1.00106e-08	yes	8.07948	7.71426	5.0607	4.76987
CDK7	chr5:68530621-68573257	DMSO	SAHA	OK	38.1734	24.9034	-0.616223	6.27792	3.43133e-10	1.00412e-08	yes	39.6223	36.7244	27.5685	22.2383
CLSPN	chr1:36197712-36235551	DMSO	SAHA	OK	17.3582	11.8626	-0.549194	6.27697	3.45231e-10	1.00886e-08	yes	17.1368	17.5815	12.1006	11.6249
LRG1	chr19:4537226-4540036	DMSO	SAHA	OK	13.0238	7.69038	-0.760021	6.27492	3.49805e-10	1.02117e-08	yes	13.1253	12.9222	7.53025	7.85051
OIP5	chr15:41601465-41624819	DMSO	SAHA	OK	48.6378	31.7835	-0.613799	6.27351	3.52996e-10	1.03013e-08	yes	46.1828	51.0928	31.682	31.885
C22orf29	chr22:19775933-19842462	DMSO	SAHA	OK	25.9416	16.6415	-0.640486	6.2713	3.58049e-10	1.04307e-08	yes	25.3766	26.5058	16.7691	16.5137
CDC20	chr1:43824625-43828873	DMSO	SAHA	OK	137.004	94.4706	-0.536282	6.26637	3.69567e-10	1.07477e-08	yes	139.578	134.43	99.498	89.4432
TACC3	chr4:1723265-1746897	DMSO	SAHA	OK	70.6316	48.6625	-0.537504	6.26195	3.80198e-10	1.10455e-08	yes	72.8803	68.3828	49.6778	47.6471
PRKAR2A	chr3:48788092-48885270	DMSO	SAHA	OK	18.8877	12.1501	-0.636482	6.25836	3.89059e-10	1.12951e-08	yes	17.9016	19.8739	11.9001	12.4001
C7orf26	chr7:6629914-6648355	DMSO	SAHA	OK	14.9684	9.1385	-0.711895	6.25031	4.09631e-10	1.18598e-08	yes	15.0146	14.9223	9.62775	8.64925
LOC550112	chr4:68566995-68588222	DMSO	SAHA	OK	11.178	6.74183	-0.729456	6.24676	4.19066e-10	1.21205e-08	yes	10.5175	11.8386	6.61238	6.87128
MSN	chrX:64887510-64961793	DMSO	SAHA	OK	228.383	155.765	-0.552082	6.24641	4.19989e-10	1.2143e-08	yes	226.924	229.842	169.985	141.545
BRAT1	chr7:2577443-2595392	DMSO	SAHA	OK	23.5972	15.7362	-0.584527	6.24579	4.21674e-10	1.21834e-08	yes	23.9913	23.2031	16.41	15.0625
SMARCC1	chr3:47627377-47823405	DMSO	SAHA	OK	70.5692	48.8288	-0.531304	6.24524	4.23142e-10	1.22216e-08	yes	69.0577	72.0806	50.5261	47.1316
ATF5	chr19:50392913-50437193	DMSO	SAHA	OK	45.1689	28.7409	-0.652224	6.24414	4.26128e-10	1.23037e-08	yes	44.6207	45.7264	23.9921	33.4936
SF3A1	chr22:30727976-30772818	DMSO	SAHA	OK	39.993	27.3809	-0.546574	6.24169	4.32856e-10	1.24808e-08	yes	39.7886	40.2033	28.792	25.9697
ZMYM6NB	chr1:35447126-35450948	DMSO	SAHA	OK	14.4495	7.52198	-0.941839	6.2412	4.34223e-10	1.2516e-08	yes	14.7679	14.1312	7.31478	7.72918
FZR1	chr19:3506294-3536755	DMSO	SAHA	OK	16.7496	10.5893	-0.661522	6.24022	4.36953e-10	1.25904e-08	yes	17.8269	15.6735	10.7745	10.4094
2015-09-15	chr1:87328127-87380107	DMSO	SAHA	OK	124.66	83.5253	-0.577709	6.23977	4.3821e-10	1.2618e-08	yes	124.832	124.487	84.5244	82.5278
ASXL2	chr2:25962252-26101312	DMSO	SAHA	OK	8.53125	5.656	-0.592976	6.23584	4.49362e-10	1.29259e-08	yes	8.30226	8.76025	5.85683	5.45517
MRPL12	chr17:79670399-79674556	DMSO	SAHA	OK	181.517	124.735	-0.541231	6.23543	4.50527e-10	1.2955e-08	yes	182.308	180.726	130.294	119.177
MAN2A1	chr5:109025155-109203429	DMSO	SAHA	OK	8.1267	5.22281	-0.637844	6.23469	4.52661e-10	1.30075e-08	yes	7.38727	8.86614	5.34204	5.10358
KIAA0586	chr14:58894709-59015549	DMSO	SAHA	OK	5.98427	3.76261	-0.669442	6.23025	4.65692e-10	1.33638e-08	yes	5.70438	6.26417	4.01639	3.50884
DIMT1L	chr5:61684350-61699728	DMSO	SAHA	OK	62.7744	42.413	-0.56567	6.22986	4.66852e-10	1.3388e-08	yes	63.366	62.1828	44.7446	40.0814
POMGNT1	chr1:46654352-46686928	DMSO	SAHA	OK	25.9072	17.3555	-0.577959	6.22869	4.70351e-10	1.34837e-08	yes	26.2061	25.6124	16.9271	17.7839
PIDD	chr11:799178-805250	DMSO	SAHA	OK	13.2648	7.79429	-0.767114	6.22746	4.74044e-10	1.3585e-08	yes	13.6082	12.9218	7.68132	7.90782
FTSJ2	chr7:2273925-2281833	DMSO	SAHA	OK	53.361	35.8456	-0.573991	6.2264	4.7728e-10	1.36731e-08	yes	52.4163	54.3056	38.0062	33.6849
CAPZA1	chr1:113162074-113214241	DMSO	SAHA	OK	175.64	121.567	-0.530866	6.22509	4.81281e-10	1.3783e-08	yes	175.304	175.975	122.974	120.16
GTPBP4	chr10:1034348-1063708	DMSO	SAHA	OK	111.578	77.2882	-0.529739	6.22222	4.90157e-10	1.40325e-08	yes	112.826	110.331	82.5805	71.9959
PEF1	chr1:32095462-32110838	DMSO	SAHA	OK	43.8709	25.6048	-0.776853	6.21253	5.21383e-10	1.48961e-08	yes	45.0141	42.7287	25.755	25.4836
TBCA	chr5:76986994-77072185	DMSO	SAHA	OK	367.973	254.148	-0.53393	6.21063	5.27732e-10	1.50622e-08	yes	376.848	359.098	257.358	250.939
QPRT	chr16:29690440-29709314	DMSO	SAHA	OK	71.3619	48.4747	-0.55792	6.20893	5.33454e-10	1.52123e-08	yes	75.1664	67.5573	43.9407	53.0087
HSD17B12	chr11:43702142-43878169	DMSO	SAHA	OK	17.9531	11.6125	-0.62856	6.20817	5.36048e-10	1.52737e-08	yes	18.2095	17.6968	12.2628	10.9621
SURF6	chr9:136197551-136203047	DMSO	SAHA	OK	65.99	45.3278	-0.541853	6.19898	5.68314e-10	1.6155e-08	yes	66.0331	65.9469	50.3675	40.288
ANP32A	chr15:69070874-69113261	DMSO	SAHA	OK	136.603	94.6986	-0.528572	6.19886	5.6875e-10	1.61609e-08	yes	136.564	136.641	99.8194	89.5777
MAD2L1	chr4:120980578-120988013	DMSO	SAHA	OK	119.948	82.6357	-0.537571	6.19743	5.73909e-10	1.62975e-08	yes	116.424	123.472	84.8086	80.4628
KDM3B	chr5:137688284-137772716	DMSO	SAHA	OK	22.0254	15.1744	-0.537528	6.19253	5.92045e-10	1.679e-08	yes	21.8408	22.2101	14.8715	15.4774
GRB10	chr7:50657759-50861159	DMSO	SAHA	OK	31.2259	19.6116	-0.671036	6.18537	6.1955e-10	1.75171e-08	yes	30.4695	31.9784	18.9436	20.2759
LOC653566	chr1:28421445-28423069	DMSO	SAHA	OK	45.5694	30.4677	-0.580784	6.18247	6.31048e-10	1.78064e-08	yes	46.7901	44.3486	32.3779	28.5575
FGFR1OP	chr6:167412815-167454066	DMSO	SAHA	OK	33.1749	19.239	-0.786056	6.18199	6.33005e-10	1.78497e-08	yes	32.275	34.0732	20.2974	18.1759
UBE4B	chr1:10093040-10241296	DMSO	SAHA	OK	34.7227	23.2577	-0.578166	6.18149	6.34999e-10	1.78999e-08	yes	33.0687	36.3766	23.2704	23.2452
TCF25	chr16:89939993-89977792	DMSO	SAHA	OK	45.3706	30.8737	-0.555378	6.17856	6.46902e-10	1.82294e-08	yes	45.9512	44.7899	29.7559	31.9915
KCNK5	chr6:39156746-39197251	DMSO	SAHA	OK	24.3879	16.5563	-0.558785	6.17685	6.53936e-10	1.84092e-08	yes	23.2752	25.5005	16.9098	16.2028
PTS	chr11:112097087-112104695	DMSO	SAHA	OK	32.1858	19.5567	-0.71876	6.17599	6.57518e-10	1.85038e-08	yes	31.5001	32.8714	19.564	19.5494
PPP5C	chr19:46850250-46894232	DMSO	SAHA	OK	58.0586	36.9263	-0.652861	6.1757	6.58721e-10	1.85315e-08	yes	57.2214	58.8987	37.653	36.2004
LOC100506305	chr11:13001080-13011095	DMSO	SAHA	OK	54.6633	36.8501	-0.568901	6.17411	6.65358e-10	1.87058e-08	yes	56.0174	53.3092	37.5005	36.1998
MTMR4	chr17:56566892-56595251	DMSO	SAHA	OK	14.0368	9.4907	-0.564623	6.17277	6.71039e-10	1.88529e-08	yes	13.2242	14.8493	9.24061	9.74079
PPPDE2	chr22:41994031-42017061	DMSO	SAHA	OK	24.5625	16.6886	-0.557594	6.17202	6.74239e-10	1.89365e-08	yes	24.3469	24.778	16.5833	16.7939
ZFR	chr5:32354455-32444844	DMSO	SAHA	OK	38.3026	26.5138	-0.530697	6.16807	6.91303e-10	1.93707e-08	yes	37.758	38.8472	27.3654	25.6623
NSUN2	chr5:6599351-6633473	DMSO	SAHA	OK	103.025	66.8059	-0.624944	6.16732	6.9455e-10	1.94488e-08	yes	102.177	103.876	72.7207	60.8873
NOB1	chr16:69775773-69788829	DMSO	SAHA	OK	84.3496	58.0286	-0.539616	6.16353	7.11415e-10	1.99078e-08	yes	85.9139	82.7852	59.1798	56.8774
UBIAD1	chr1:11333254-11348491	DMSO	SAHA	OK	15.1003	9.96796	-0.599206	6.16333	7.12298e-10	1.99259e-08	yes	14.5505	15.6501	10.6027	9.33326
DVL1	chr1:1270657-1284492	DMSO	SAHA	OK	57.0519	39.4395	-0.532634	6.15903	7.31903e-10	2.0454e-08	yes	58.0314	56.0725	40.0976	38.7814
USP16	chr21:30396937-30426807	DMSO	SAHA	OK	43.7238	27.3686	-0.675895	6.15832	7.35195e-10	2.05325e-08	yes	43.8861	43.5616	27.9428	26.7946
VAPA	chr18:9913954-9960018	DMSO	SAHA	OK	47.7906	30.7415	-0.636538	6.14949	7.77325e-10	2.16446e-08	yes	47.8943	47.6862	31.1777	30.3053
ENPP3	chr6:131958441-132068550	DMSO	SAHA	OK	4.65544	2.58391	-0.849361	6.14523	7.98471e-10	2.21969e-08	yes	4.78811	4.52278	2.04152	3.1263
ECT2	chr3:172472297-172539263	DMSO	SAHA	OK	21.3881	14.4919	-0.561564	6.14265	8.11581e-10	2.25316e-08	yes	21.1304	21.6458	15.0793	13.9045
SLC19A2	chr1:169433148-169455208	DMSO	SAHA	OK	12.627	8.23127	-0.617327	6.14199	8.14964e-10	2.26107e-08	yes	12.2903	12.9638	8.02474	8.43781
CUL3	chr2:225334868-225450110	DMSO	SAHA	OK	14.0129	9.55788	-0.551992	6.13769	8.37319e-10	2.32233e-08	yes	14.0495	13.9763	9.58438	9.53138
NOM1	chr7:156742416-156765876	DMSO	SAHA	OK	17.6361	12.0724	-0.546824	6.13672	8.42437e-10	2.33499e-08	yes	17.5272	17.7451	12.8653	11.2795
CRAMP1L	chr16:1664640-1727909	DMSO	SAHA	OK	7.27352	4.82403	-0.592417	6.13633	8.44497e-10	2.33993e-08	yes	7.06045	7.4866	5.17596	4.47209
USP24	chr1:55532031-55681039	DMSO	SAHA	OK	17.3098	12.0164	-0.526583	6.13626	8.44871e-10	2.3402e-08	yes	16.3291	18.2904	12.2406	11.7922
PRRC2B	chr9:134305476-134375575	DMSO	SAHA	OK	19.5919	13.6188	-0.524661	6.13587	8.46948e-10	2.34518e-08	yes	18.6819	20.5019	13.0388	14.1987
ELOVL1	chr1:43829071-43833699	DMSO	SAHA	OK	81.1653	55.6007	-0.54576	6.13485	8.52419e-10	2.35956e-08	yes	81.7272	80.6035	55.1794	56.0221
CFLAR	chr2:201980876-202037411	DMSO	SAHA	OK	12.8661	6.50332	-0.98433	6.13216	8.66935e-10	2.39817e-08	yes	13.13	12.6021	6.00619	7.00056
SFSWAP	chr12:132195634-132284282	DMSO	SAHA	OK	28.8755	19.6631	-0.554355	6.13167	8.69637e-10	2.40486e-08	yes	28.8379	28.9131	20.3924	18.9337
NSUN4	chr1:46806389-46830690	DMSO	SAHA	OK	20.692	14.0912	-0.554282	6.13119	8.72262e-10	2.41133e-08	yes	20.8954	20.4886	13.8282	14.3542
NFKBIA	chr14:35870715-35873960	DMSO	SAHA	OK	11.6677	6.70067	-0.800147	6.12587	9.01902e-10	2.49e-08	yes	11.366	11.9695	7.05456	6.34678
PCGF3	chr4:699572-764427	DMSO	SAHA	OK	15.9538	10.8635	-0.554405	6.12219	9.22979e-10	2.54404e-08	yes	16.0413	15.8663	10.1806	11.5465
PHF5A	chr22:41855720-41864708	DMSO	SAHA	OK	70.7695	47.3452	-0.579908	6.12174	9.25568e-10	2.55034e-08	yes	70.924	70.6149	50.1701	44.5203
CBFA2T3	chr16:88941262-89043504	DMSO	SAHA	OK	31.2331	20.4499	-0.610981	6.11605	9.59239e-10	2.63881e-08	yes	30.7607	31.7008	21.7596	19.1453
LYPLA1	chr8:54958937-55014577	DMSO	SAHA	OK	63.7185	44.0898	-0.531267	6.11428	9.6995e-10	2.66654e-08	yes	63.9888	63.4481	48.3133	39.8663
HNRNPM	chr19:8509802-8553996	DMSO	SAHA	OK	297.78	191.023	-0.640501	6.11417	9.70601e-10	2.66746e-08	yes	295.787	299.777	204.102	177.944
KDM2A	chr11:66886739-67025550	DMSO	SAHA	OK	15.7434	10.7783	-0.546623	6.11177	9.85334e-10	2.70531e-08	yes	14.181	17.3062	10.4061	11.1523
QRICH1	chr3:49067141-49131504	DMSO	SAHA	OK	29.7656	18.6059	-0.677887	6.11067	9.92166e-10	2.7223e-08	yes	29.7899	29.7441	18.4442	18.7663
DHCR24	chr1:55315299-55352921	DMSO	SAHA	OK	133.732	92.9053	-0.525508	6.11024	9.94806e-10	2.72866e-08	yes	126.711	140.753	96.4586	89.352
MFSD2B	chr2:24232952-24247145	DMSO	SAHA	OK	5.70435	2.76415	-1.04522	6.10682	1.01633e-09	2.78497e-08	yes	5.55885	5.84985	2.18348	3.34483
SMEK2	chr2:55775513-55844796	DMSO	SAHA	OK	26.8517	18.3066	-0.552646	6.0944	1.09848e-09	2.99648e-08	yes	26.3445	27.3678	18.3238	18.2923
EXOSC3	chr9:37780307-37785067	DMSO	SAHA	OK	94.9516	64.0871	-0.567158	6.08722	1.14886e-09	3.12683e-08	yes	95.5729	94.3362	68.2272	59.9465
IFITM2	chr11:308106-309410	DMSO	SAHA	OK	51.9369	32.4161	-0.680048	6.08449	1.16864e-09	3.17863e-08	yes	56.405	47.4688	30.6097	34.2225
CASP3	chr4:185548849-185570629	DMSO	SAHA	OK	23.2307	13.5241	-0.780499	6.08418	1.17088e-09	3.18369e-08	yes	22.9488	23.5036	14.2812	12.7672
[truncated: 2,835 more rows]

## Sheet: NaBut-increased expression
gene	locus	sample_1	sample_2	status	value_1	value_2	log2.fold_change.	test_stat	p_value	q_value	significant	PBS_0	PBS_1	PBS_2	NaBut_0	NaBut_1	NaBut_2
[truncated: 1,226 more rows]

[truncated: 1 more sheets: NaBut-decreased expression]
