# Supplementary material for: HDAC inhibitors cause site-specific chromatin remodeling at PU.1-bound enhancers in K562 cells
Source: Epigenetics Chromatin. 2016 Apr 16;9:15. doi: 10.1186/s13072-016-0065-5 (PMC4833939; doi:10.1186/s13072-016-0065-5)
Supplement: Supplementary file 5 — 10.1186/s13072-016-0065-5 RNA-seq expression data for ETS family transcription factors detected in K562 cells. [file 13072_2016_65_MOESM5_ESM.xlsx]

## Sheet: Sheet1
ETS Factor	Family	hg19 Coordinates	NaBut Status	Vehicle FPKM	NaBut FPKM	log2(NaBut/Vehicle)	NaBut Test Statistic	NaBut P-Value	NaBut FDR	NaBut Significant	SAHA Status	Vehicle FPKM	SAHA FPKM	log2(SAHA/Vehicle)	SAHA Test Statistic	SAHA P-Value	SAHA FDR	SAHA Significant
ETS1	I	chr11:128328655-128457453	NOTEST	0.0381989	0.105077	1.45985	-1.25345	0.210043	1	no	NOTEST	0.0572817	0.139802	1.28724	-1.77522	0.0758613	1	no
ETS2	I	chr21:40177848-40196878	OK	12.8831	7.96148	-0.694371	2.12593	0.0335092	0.139525	no	OK	11.625	7.27871	-0.675482	6.59293	4.31244e-11	1.4384e-09	yes
ETV1	I	chr7:13930855-14031050	OK	0.536153	0.406895	-0.397987	0.690359	0.489969	0.787677	no	OK	0.455426	0.330292	-0.463477	1.96214	0.0497462	0.188694	no
ETV2	I	chr19:36132646-36135773	OK	1.14957	0.594548	-0.951223	1.79838	0.0721168	0.246192	no	OK	0.843872	0.471859	-0.838669	2.24703	0.0246379	0.11014	no
ETV3	I	chr1:157094458-157108383	OK	7.43214	9.34218	0.329982	-0.79707	0.42541	0.739356	no	OK	5.31865	7.69311	0.532506	-3.2864	0.00101476	0.00776205	yes
ETV4	I	chr17:41605210-41623762	OK	32.1485	28.8274	-0.157313	0.449354	0.653176	0.891671	no	OK	25.3697	23.9539	-0.0828468	0.73699	0.461128	0.767188	no
ETV5	I	chr3:185764105-185826901	OK	8.28663	5.15432	-0.685004	2.04133	0.0412185	0.163538	no	OK	6.587	5.10543	-0.36759	3.34097	0.000834861	0.00656188	yes
ELK1	I	chrX:47494919-47510003	OK	36.9778	35.7639	-0.0481571	0.13209	0.894913	0.98976	no	OK	35.2078	43.8901	0.317998	-2.84739	0.00440795	0.0271571	yes
ELK3	I	chr12:96588206-96661606	OK	1.8504	2.99569	0.695051	-1.68137	0.0926915	0.293256	no	OK	1.34426	2.85615	1.08727	-5.5031	3.73172e-08	7.78939e-07	yes
ELK4	I	chr1:205577070-205602000	OK	6.08111	4.31675	-0.494392	1.24002	0.21497	0.508816	no	OK	5.52396	4.38149	-0.334278	2.95223	0.00315484	0.02053	yes
ERF	I	chr19:42751716-42759309	OK	29.3118	24.573	-0.254409	0.80978	0.418066	0.732822	no	OK	27.9351	19.8958	-0.48962	5.29215	1.20885e-07	2.30561e-06	yes
ERG	I	chr21:39751949-40033704	NOTEST	0.00605333	0	-1.79769e+308	-1.79769e+308	0.241899	1	no	NOTEST	0.00355058	0.00258352	-0.458719	0.0689617	0.94502	1	no
FEV	I	chr2:219845808-219850379	OK	0.554121	1.08766	0.972949	-1.86787	0.0617801	0.220244	no	OK	0.235036	0.733045	1.64102	-3.67171	0.000240938	0.0022202	yes
FLI1	I	chr11:128561566-128683162	NOTEST	0	0.000951106	1.79769e+308	1.79769e+308	0.467281	1	no	NOTEST	0	0.00462765	1.79769e+308	1.79769e+308	0.300563	1	no
GABPA	I	chr21:27096790-27144771	OK	13.4881	7.54858	-0.837408	2.62496	0.00866594	0.047549	yes	OK	13.5354	6.99367	-0.952611	7.08766	1.36402e-12	5.59752e-11	yes
EHF	IIa	chr11:34642587-34684834	NOTEST	0.0358053	0.0421285	0.234624	-0.150698	0.880214	1	no	NOTEST	0.0204589	0.0180502	-0.180715	0.123321	0.901853	1	no
ELF1	IIa	chr13:41506054-41593508	OK	21.3825	10.8913	-0.973256	2.656	0.0079073	0.0441027	yes	OK	19.0722	10.5423	-0.855281	7.36364	1.78968e-13	8.25932e-12	yes
ELF2	IIa	chr4:139978870-140060606	OK	22.0773	17.1676	-0.362875	0.95143	0.341386	0.660786	no	OK	20.3125	17.1353	-0.245399	2.30307	0.0212749	0.0980651	no
ELF3	IIa	chr1:201979689-201986315	OK	0.0624878	0.458943	2.87667	-3.26978	0.0010763	0.008175	yes	OK	0.0818269	0.571596	2.80435	-4.49275	7.03081e-06	9.43557e-05	yes
ELF4	IIa	chrX:129198894-129244688	OK	28.3293	26.633	-0.0890789	0.280142	0.779368	0.950518	no	OK	21.3838	14.6688	-0.543771	4.65869	3.18235e-06	4.6092e-05	yes
ELF5	IIa	chr11:34500341-34535347	NOTEST	0.0206567	0.0218864	0.0834247	-0.0310854	0.975201	1	no	NOTEST	0	0	0	0	1	1	no
ETV6	IIb	chr12:11802787-12048325	OK	1.81376	1.60122	-0.179813	0.476195	0.633936	0.880711	no	OK	1.38806	1.17892	-0.235604	1.58091	0.113898	0.337667	no
ETV7	IIb	chr6:36321997-36355577	OK	0.0382375	0.504812	3.72269	-2.4009	0.0163549	0.0796789	no	OK	0.241124	0.647085	1.42418	-2.6825	0.00730745	0.0412916	yes
SPI1 (PU.1)	III	chr11:47376408-47400127	OK	8.40346	40.2317	2.25928	-5.84015	5.21553e-09	1.26901e-07	yes	OK	4.87342	15.7917	1.69616	-8.7067	0	0	yes
SPIB	III	chr19:50922194-50932250	OK	1.18896	0.59197	-1.00611	1.9224	0.054555	0.201707	no	OK	1.32599	1.00133	-0.405151	1.45446	0.145818	0.397371	no
SPIC	III	chr12:101871334-101880775	NOTEST	0.0249299	0	-1.79769e+308	-1.79769e+308	0.211365	1	no	NOTEST	0.0181473	0.0152128	-0.254477	0.086198	0.931309	1	no
SPDEF	IV	chr6:34505579-34524091	NOTEST	0.046921	0.10621	1.17862	-1.07565	0.282084	1	no	NOTEST	0.0531796	0.168626	1.66488	-1.78878	0.07365	1	no
*Significant in both drug treatments
