# Supplementary material for: HDAC inhibitors cause site-specific chromatin remodeling at PU.1-bound enhancers in K562 cells
Source: Epigenetics Chromatin. 2016 Apr 16;9:15. doi: 10.1186/s13072-016-0065-5 (PMC4833939; doi:10.1186/s13072-016-0065-5)
Supplement: Supplementary file 9 — 10.1186/s13072-016-0065-5 Cuffdiff output for differentially expressed (RNA-seq) genes following PU.1 shRNA knockdown in K562 cells. [file 13072_2016_65_MOESM9_ESM.xls]

## Sheet: PU.1_KD_SigGenes.txt
gene	locus	sample_1	sample_2	status	value_1	value_2	log2.fold_change.	test_stat	p_value	q_value	significant	DMSO_Cntrl_0	DMSO_Cntrl_1	DMSO_KD_0	DMSO_KD_1	DMSO_KD_2	DMSO_KD_3	SAHA_Cntrl_0	SAHA_Cntrl_1	SAHA_KD_0	SAHA_KD_1	SAHA_KD_2	SAHA_KD_3
ACSS2	chr20:33462765-33515769	DMSO_Cntrl	DMSO_KD	OK	76.5138	54.54	-0.488407	-1.88564	0.00155	0.0166337	yes	53.6371	99.3906	43.5245	67.0507	47.9695	59.6152	37.2077	51.688	30.7551	37.4369	27.9789	41.5077
AEBP1	chr7:44143959-44154159	DMSO_Cntrl	DMSO_KD	OK	0.721033	0.352101	-1.03407	-1.76633	0.0056	0.0454931	yes	0.41603	1.02604	0.193893	0.429822	0.356842	0.427848	0.351567	0.312645	0.250104	0.218286	0.37489	0.346939
AIF1	chr6_ssto_hap7:2913800-2915605	DMSO_Cntrl	DMSO_KD	OK	7.4836	2.94532	-1.34531	-2.13613	0.0011	0.0126964	yes	7.74668	7.22053	2.46819	2.37158	2.58123	4.36028	10.2173	16.8533	4.19822	5.74819	4.59202	5.17282
APOBR	chr16:28505969-28510291	DMSO_Cntrl	DMSO_KD	OK	3.63303	2.24327	-0.695571	-1.90184	0.0026	0.0249289	yes	3.65548	3.61059	2.07047	2.39368	1.91	2.59894	2.68843	5.00353	1.19991	1.97541	1.21526	1.87443
APOE	chr19:45409038-45412650	DMSO_Cntrl	DMSO_KD	OK	25.2704	17.2417	-0.551546	-1.75178	0.00525	0.0433375	yes	20.9227	29.6182	13.0055	15.4134	19.5521	20.9959	47.5275	45.7926	31.0429	28.7646	37.6873	37.929
ARHGDIB	chr12:15094949-15114562	DMSO_Cntrl	DMSO_KD	OK	11.7515	5.43069	-1.11364	-2.82765	5e-05	0.000961378	yes	9.69056	13.8125	4.37029	4.64529	6.10528	6.60192	5.04304	8.02967	1.80167	3.45021	3.80834	4.58851
C21orf71	chr21:26955086-26955536	DMSO_Cntrl	DMSO_KD	OK	0	0.475942	Inf	NA	5e-05	0.000961378	yes	0	0	0	1.04318	0.130915	0.729677	0.284418	0.266602	0.157821	0.573928	0.275073	0.176553
C9orf135	chr9:72435730-72521148	DMSO_Cntrl	DMSO_KD	OK	2.74052	0.876856	-1.64404	-2.32086	0.0009	0.0107826	yes	1.18127	4.29977	0.478571	1.32126	0.94514	0.762456	0.648424	2.78578	1.19935	0.490672	0.57486	0.201255
CD24	chrY:21094584-21239302	DMSO_Cntrl	DMSO_KD	OK	6.46214	2.55757	-1.33724	-3.28417	5e-05	0.000961378	yes	9.02249	3.9018	1.36515	2.81128	1.8563	4.19755	29.2737	7.52735	13.3483	8.29858	8.04025	8.60823
CD33	chr19:51728334-51743274	DMSO_Cntrl	DMSO_KD	OK	14.299	9.19692	-0.636696	-1.73004	0.00565	0.0457813	yes	12.6403	15.9578	8.90701	9.44088	8.77632	9.66346	23.8054	17.6576	18.6789	14.1789	18.8502	12.642
CD53	chr1:111413820-111442558	DMSO_Cntrl	DMSO_KD	OK	22.688	13.9199	-0.70478	-2.31369	0.00025	0.00385529	yes	20.9918	24.3842	12.2643	18.4668	9.91526	15.0333	25.8634	21.8024	12.5505	13.9979	8.40786	12.162
CORO1A	chr16:30194730-30200575	DMSO_Cntrl	DMSO_KD	OK	2.70998	0.872308	-1.63537	-2.95429	5e-05	0.000961378	yes	1.58645	3.83351	0.76862	0.875342	1.066	0.779267	3.07433	6.59523	2.05646	1.99203	2.53899	2.50504
CTSS	chr1:150702671-150738433	DMSO_Cntrl	DMSO_KD	OK	1.00403	0.394825	-1.34652	-2.46562	0.00015	0.0024984	yes	0.826518	1.18155	0.328556	0.394117	0.362712	0.493916	0.492499	0.696667	0.165353	0.343319	0.121247	0.344633
DHRS2	chr14:24105572-24114848	DMSO_Cntrl	DMSO_KD	OK	33.9155	51.0947	0.591227	2.2361	0.0001	0.00176045	yes	39.2495	28.5816	45.5457	56.7884	52.6461	49.3986	130.418	122.477	134.624	159.119	159.126	118.294
DOCK2	chr5:169064250-169510386	DMSO_Cntrl	DMSO_KD	OK	3.1288	1.47938	-1.08062	-3.0729	5e-05	0.000961378	yes	3.69494	2.56266	1.10301	1.48637	1.47954	1.8486	4.24625	4.06922	1.55983	2.13017	2.01322	2.4518
ENPP3	chr6:131958441-132068550	DMSO_Cntrl	DMSO_KD	OK	7.52932	10.8642	0.528992	1.75419	0.00365	0.0326162	yes	9.44697	5.61167	8.0943	11.9054	9.07321	14.3839	7.16471	5.38822	4.40135	9.78932	6.35853	12.3973
FAM133A	chrX:92929011-92967273	DMSO_Cntrl	DMSO_KD	OK	0.329114	1.18237	1.84502	3.07035	5e-05	0.000961378	yes	0.430231	0.227997	1.75084	2.20615	0.34649	0.426007	0.339534	0.425582	1.38829	1.49596	0.525409	0.467283
FEV	chr2:219845808-219850379	DMSO_Cntrl	DMSO_KD	OK	3.52579	1.85556	-0.926094	-1.93891	0.00175	0.0183016	yes	1.2925	5.75908	1.4521	2.04095	2.05547	1.87372	3.81868	5.69196	3.75158	3.15809	4.56102	3.5492
GBGT1	chr9:136028339-136039301	DMSO_Cntrl	DMSO_KD	OK	8.09243	4.8562	-0.736747	-2.04158	0.00125	0.0140332	yes	9.36563	6.81924	3.77603	4.26097	5.86368	5.5241	23.1546	14.0814	9.4917	10.3471	14.1995	12.6325
GRIP1	chr12:66741210-67072925	DMSO_Cntrl	DMSO_KD	OK	0.197431	0.440998	1.15942	1.84785	0.00455	0.0387731	yes	0.255846	0.139016	0.514695	0.539563	0.327686	0.382047	0.24698	0.272365	0.411147	0.535039	0.302097	0.279573
HEPACAM2	chr7:92817898-92855782	DMSO_Cntrl	DMSO_KD	OK	4.14724	1.44346	-1.52262	-3.14861	5e-05	0.000961378	yes	7.17574	1.11874	1.92053	2.26324	0.545258	1.0448	11.8168	7.9267	3.43091	5.71965	2.29167	3.53013
HSP90AA6P	chr4:171502620-171526135	DMSO_Cntrl	DMSO_KD	OK	0	0.495609	Inf	NA	0.00235	0.0230134	yes	0	0	0.842201	0.406908	0.306394	0.426933	0.332825	0	1.47745	0	0.32189	0
IGDCC4	chr15:65673824-65715410	DMSO_Cntrl	DMSO_KD	OK	0.630982	0.33088	-0.931288	-1.77227	0.0049	0.0410414	yes	0.432491	0.829472	0.260478	0.367345	0.281726	0.413973	1.02937	0.79799	0.889199	0.595082	0.823347	0.739147
IGFBP4	chr17:38599675-38613982	DMSO_Cntrl	DMSO_KD	OK	69.6671	50.0388	-0.47743	-1.81933	0.00335	0.0305095	yes	44.3913	94.9429	40.892	60.7743	43.8142	54.6748	58.2582	116.376	55.9493	67.7173	66.7911	66.9036
KISS1R	chr19:917341-921015	DMSO_Cntrl	DMSO_KD	OK	21.4262	13.6576	-0.649676	-2.033	0.00135	0.0149326	yes	8.21532	34.6372	12.3242	11.9089	16.8927	13.5046	4.82115	21.9271	5.95098	9.45564	6.54213	10.4746
LPPR3	chr19:812517-821952	DMSO_Cntrl	DMSO_KD	OK	13.0017	9.01372	-0.528501	-1.69808	0.0058	0.0467373	yes	8.4581	17.5452	7.47635	7.66101	11.6717	9.24582	8.76621	9.69313	6.19746	7.043	8.6823	8.56554
LRMP	chr12:25205180-25348094	DMSO_Cntrl	DMSO_KD	OK	1.18578	0.556732	-1.09078	-1.9297	0.0027	0.0256909	yes	1.41789	0.953674	0.498067	0.562236	0.510515	0.656109	0.926898	0.899928	0.25518	0.573622	0.34013	0.40303
LYZ	chr12:69742133-69748013	DMSO_Cntrl	DMSO_KD	OK	21.7781	14.3729	-0.59953	-1.96909	0.0013	0.0144996	yes	23.1347	20.4215	13.4157	15.0807	13.5138	15.4812	65.9648	65.8534	69.5402	34.1379	69.6207	33.1088
MEX3B	chr15:82334127-82338361	DMSO_Cntrl	DMSO_KD	OK	9.63771	6.37363	-0.596576	-1.98546	0.00155	0.0166337	yes	8.90395	10.3715	5.67629	6.5017	6.39659	6.91993	6.00735	8.32862	3.97096	5.12271	5.65124	6.90116
MT4	chr16:56598960-56602869	DMSO_Cntrl	DMSO_KD	OK	0.411824	0	#NAME?	NA	0.0002	0.0031871	yes	0.450238	0.373409	0	0	0	0	10.3801	7.64494	13.1653	4.48846	20.0782	3.22174
MYO1F	chr19:8585673-8642331	DMSO_Cntrl	DMSO_KD	OK	0.484279	0.207829	-1.22044	-1.88436	0.0044	0.0378343	yes	0.374303	0.594255	0.167116	0.161484	0.186445	0.316271	3.45178	1.69207	2.29648	0.959516	2.42714	1.81474
NCKAP1L	chr12:54891494-54936899	DMSO_Cntrl	DMSO_KD	OK	6.45811	3.48084	-0.891677	-2.77529	5e-05	0.000961378	yes	6.62754	6.28867	2.80491	3.7644	3.13501	4.21902	14.3641	15.5232	7.68591	7.87672	8.34728	8.23341
PDGFB	chr22:39619684-39640957	DMSO_Cntrl	DMSO_KD	OK	7.45366	4.78894	-0.638244	-1.77793	0.0048	0.0404185	yes	2.95267	11.9547	4.40833	7.76129	3.16028	3.82585	7.03456	18.4976	10.1779	10.2206	10.3767	9.05324
PLCB2	chr15:40580097-40600174	DMSO_Cntrl	DMSO_KD	OK	1.89947	1.15509	-0.717599	-1.74326	0.00595	0.0476296	yes	1.83143	1.96751	0.998454	1.02212	1.13647	1.4633	2.45339	2.62196	0.858438	1.26133	1.07304	1.78485
PLEKHH2	chr2:43864438-43995126	DMSO_Cntrl	DMSO_KD	OK	2.04567	3.06733	0.584413	1.73231	0.0041	0.0357539	yes	2.09394	1.99739	3.18368	4.34871	1.73496	3.00197	4.1265	2.37322	5.21156	4.53434	3.9108	4.06888
PPP1R16B	chr20:37434347-37551667	DMSO_Cntrl	DMSO_KD	OK	3.01969	2.0124	-0.58548	-1.74538	0.00465	0.0394292	yes	2.42998	3.6094	1.57617	2.27701	1.87846	2.31797	5.7005	6.8286	4.00938	3.64418	5.34447	4.29545
PRG2	chr11:57154833-57158130	DMSO_Cntrl	DMSO_KD	OK	9.2673	3.94937	-1.23053	-2.46279	0.0002	0.0031871	yes	14.7859	3.7487	2.35478	3.10284	4.04893	6.29095	103.724	29.9039	29.3386	11.5438	64.2752	18.7574
RASSF5	chr1:206680878-206762616	DMSO_Cntrl	DMSO_KD	OK	13.3043	9.27081	-0.52113	-1.84258	0.0028	0.0264319	yes	11.9932	14.6155	9.31542	10.0155	8.48675	9.26556	14.1004	23.007	13.4567	13.0861	12.3077	13.4716
RINL	chr19:39358471-39368919	DMSO_Cntrl	DMSO_KD	OK	2.84752	1.65022	-0.787047	-1.87852	0.00335	0.0305095	yes	3.26834	2.4267	1.27337	1.37645	1.59106	2.36001	3.09866	2.72938	1.21126	1.69701	1.60962	2.7548
RMRP	chr9:35657747-35658015	DMSO_Cntrl	DMSO_KD	OK	11.0527	53.7297	2.28132	3.38704	5e-05	0.000961378	yes	4.10593	17.9994	2.44426	164.741	44.0166	3.71717	1.93186	6.33798	3.21592	50.6782	18.2168	2.99802
RPPH1	chr14:20811229-20811570	DMSO_Cntrl	DMSO_KD	OK	3.14342	27.1515	3.11063	3.95296	5e-05	0.000961378	yes	0.923786	5.36306	2.24554	101.983	2.10068	2.27664	1.01417	0.712985	1.96964	26.093	2.45213	1.2591
SPI1	chr11:47376408-47400127	DMSO_Cntrl	DMSO_KD	OK	12.9166	4.87365	-1.40615	-3.67152	5e-05	0.000961378	yes	10.6303	15.203	2.90909	4.44377	4.90315	7.23858	18.1816	24.7304	9.16652	10.3902	9.25518	11.9918
TMEM158	chr3:45265955-45267814	DMSO_Cntrl	DMSO_KD	OK	64.4183	46.8301	-0.460034	-1.69866	0.00605	0.0482537	yes	35.9604	92.8761	31.0229	53.8868	41.7812	60.6295	21.7951	49.9661	25.0316	36.2882	28.1463	43.4722
TMEM233	chr12:120031263-120079363	DMSO_Cntrl	DMSO_KD	OK	0.0979483	0.554584	2.50131	2.37884	0.00555	0.0452407	yes	0.0930265	0.10287	0.807604	0.561877	0.423083	0.425771	0.45958	0.191463	1.21841	1.00467	1.08651	0.950949
VAV1	chr19:6772721-6857371	DMSO_Cntrl	DMSO_KD	OK	5.29142	2.34082	-1.17664	-3.07614	5e-05	0.000961378	yes	3.98536	6.59748	1.36747	2.30844	2.2297	3.45767	5.49518	5.87112	2.65904	2.8773	3.19886	3.23331
WAS	chrX:48542185-48549817	DMSO_Cntrl	DMSO_KD	OK	3.03176	1.48424	-1.03043	-2.0791	0.00105	0.0122195	yes	2.92398	3.13955	1.30548	1.89222	1.16755	1.57173	2.49354	4.75529	1.57449	2.0821	1.37213	1.92149

## Sheet: PU.1_KD_SAHA_SigGenes.txt
gene	locus	sample_1	sample_2	status	value_1	value_2	log2.fold_change.	test_stat	p_value	q_value	significant	DMSO_Cntrl_0	DMSO_Cntrl_1	DMSO_KD_0	DMSO_KD_1	DMSO_KD_2	DMSO_KD_3	SAHA_Cntrl_0	SAHA_Cntrl_1	SAHA_KD_0	SAHA_KD_1	SAHA_KD_2	SAHA_KD_3
ACSL4	chrX:108884563-108976621	SAHA_Cntrl	SAHA_KD	OK	22.0257	16.134	-0.44908	-1.74538	0.00465	0.0394292	yes	21.0182	25.0648	17.9005	24.5104	17.7395	22.2364	17.8132	26.2382	14.3268	16.7719	16.2733	17.1642
AIF1	chr6_ssto_hap7:2913800-2915605	SAHA_Cntrl	SAHA_KD	OK	13.5353	4.92781	-1.45771	-2.7528	0.0002	0.0031871	yes	7.74668	7.22053	2.46819	2.37158	2.58123	4.36028	10.2173	16.8533	4.19822	5.74819	4.59202	5.17282
APOBR	chr16:28505969-28510291	SAHA_Cntrl	SAHA_KD	OK	3.84598	1.56625	-1.29603	-3.32204	5e-05	0.000961378	yes	3.65548	3.61059	2.07047	2.39368	1.91	2.59894	2.68843	5.00353	1.19991	1.97541	1.21526	1.87443
APOL1	chr22:36649116-36663577	SAHA_Cntrl	SAHA_KD	OK	4.89788	7.23978	0.563788	1.70433	0.00585	0.0470249	yes	8.64158	8.71909	9.66739	10.1968	7.52168	9.2784	5.05487	4.74089	8.33307	8.00428	5.7196	6.90216
ARHGAP15	chr2:143886898-144525921	SAHA_Cntrl	SAHA_KD	OK	1.72077	0.810695	-1.08583	-1.8341	0.00505	0.0420343	yes	1.69255	1.31317	1.47885	1.89619	1.24156	0.980335	1.12388	2.31767	0.698468	0.816442	0.500001	1.22787
ARHGAP22	chr10:49654078-49813138	SAHA_Cntrl	SAHA_KD	OK	8.40944	5.74826	-0.548886	-1.6818	0.0063	0.0497394	yes	8.75635	11.0938	7.31508	6.31298	9.91168	8.08581	6.68799	10.1309	2.95669	6.02736	5.91042	8.09856
ARHGDIB	chr12:15094949-15114562	SAHA_Cntrl	SAHA_KD	OK	6.53636	3.41218	-0.937792	-2.05431	0.00125	0.0140332	yes	9.69056	13.8125	4.37029	4.64529	6.10528	6.60192	5.04304	8.02967	1.80167	3.45021	3.80834	4.58851
ARL4C	chr2:235401685-235405693	SAHA_Cntrl	SAHA_KD	OK	0.192928	0.551689	1.51579	2.31258	0.00085	0.0103248	yes	0.0892661	0.101796	0.174366	0.292047	0.135327	0.15321	0.248064	0.137793	0.66275	0.45422	0.701969	0.387816
C11orf21	chr11:2317506-2323143	SAHA_Cntrl	SAHA_KD	OK	2.66795	1.39648	-0.933936	-1.8715	0.00275	0.026066	yes	1.26937	1.53413	1.09826	1.47275	1.12486	0.958883	0.814883	4.52101	1.1206	1.85846	1.1993	1.40756
CA3	chr8:86351055-86361267	SAHA_Cntrl	SAHA_KD	OK	2.1908	4.26065	0.959613	2.07067	0.0014	0.0153564	yes	0.411605	0.364127	0.543145	0.662954	0.311995	0.492703	3.00499	1.37661	6.26858	3.25986	5.74698	1.76718
CALB1	chr8:91070837-91095107	SAHA_Cntrl	SAHA_KD	OK	12.6846	20.7977	0.713351	2.4477	5e-05	0.000961378	yes	8.50051	22.4057	12.7703	16.3981	11.587	12.6197	11.8956	13.4735	37.0543	14.9572	17.9399	13.2394
CALB2	chr16:71392615-71424342	SAHA_Cntrl	SAHA_KD	OK	0.617987	2.05789	1.73552	2.51322	0.00045	0.00616954	yes	0	0.0278103	0.0754637	0.218774	0.0549057	0	0.984371	0.251602	4.25438	0.585034	2.9806	0.411529
CD226	chr18:67530192-67624232	SAHA_Cntrl	SAHA_KD	OK	5.35214	8.91603	0.736285	2.22493	0.0004	0.00561889	yes	1.74466	0.709008	1.67214	2.33586	1.09763	1.36361	7.08208	3.6222	9.26248	9.55148	10.3227	6.52744
CD24	chrY:21094584-21239302	SAHA_Cntrl	SAHA_KD	OK	18.4005	9.57384	-0.942578	-2.98164	5e-05	0.000961378	yes	9.02249	3.9018	1.36515	2.81128	1.8563	4.19755	29.2737	7.52735	13.3483	8.29858	8.04025	8.60823
CD37	chr19:49838676-49865714	SAHA_Cntrl	SAHA_KD	OK	12.751	4.89628	-1.38085	-2.25554	0.0017	0.0179214	yes	8.14156	6.95594	3.37319	4.11322	3.15911	4.87666	12.8182	12.6838	3.50966	4.76818	4.16488	7.14239
CD53	chr1:111413820-111442558	SAHA_Cntrl	SAHA_KD	OK	23.8329	11.7796	-1.01667	-3.3021	5e-05	0.000961378	yes	20.9918	24.3842	12.2643	18.4668	9.91526	15.0333	25.8634	21.8024	12.5505	13.9979	8.40786	12.162
CLCA1	chr1:86934525-86965974	SAHA_Cntrl	SAHA_KD	OK	0.523587	2.91787	2.47842	4.7809	5e-05	0.000961378	yes	0.0727828	0.144872	0.151646	0.278417	0.0662029	0.138372	0.575311	0.471864	5.91914	1.41488	3.59347	0.74401
CMKLR1	chr12:108681820-108733094	SAHA_Cntrl	SAHA_KD	OK	0.489422	1.01793	1.05649	2.17011	0.0006	0.00779111	yes	0.724613	0.265499	1.37869	0.99311	0.570103	0.507443	0.52714	0.451703	0.982143	1.61663	0.632326	0.840622
CMPK2	chr2:6988450-7005936	SAHA_Cntrl	SAHA_KD	OK	6.40851	9.85842	0.621368	1.95786	0.00165	0.0174972	yes	3.1702	2.41434	4.73164	3.74365	3.14238	2.49518	8.18225	4.63477	15.7238	10.0915	8.50815	5.11031
CORO1A	chr16:30194730-30200575	SAHA_Cntrl	SAHA_KD	OK	4.83478	2.27313	-1.08877	-2.47661	0.0002	0.0031871	yes	1.58645	3.83351	0.76862	0.875342	1.066	0.779267	3.07433	6.59523	2.05646	1.99203	2.53899	2.50504
CPXM1	chr20:2774714-2781292	SAHA_Cntrl	SAHA_KD	OK	25.4668	38.8831	0.610527	2.05163	0.00065	0.00829015	yes	1.39189	0.929855	2.41653	3.1718	0.488769	1.26582	41.3984	9.53518	50.4104	23.7984	67.7092	13.6143
CPZ	chr4:8594386-8621488	SAHA_Cntrl	SAHA_KD	OK	0.265532	0.699512	1.39747	1.93154	0.0028	0.0264319	yes	1.31085	2.34072	0.917287	1.90147	1.15485	3.91343	0.274117	0.256946	0.673605	0.833634	0.482585	0.808224
CSF1	chr1:110453232-110472355	SAHA_Cntrl	SAHA_KD	OK	6.94394	10.0224	0.529398	1.69234	0.0051	0.0423744	yes	3.06202	5.14144	3.45094	3.528	3.75551	4.33206	5.40911	8.47877	15.2986	7.40254	9.68555	7.70282
CTSE	chr1:206317458-206332104	SAHA_Cntrl	SAHA_KD	OK	1.11085	2.279	1.03674	1.97327	0.00175	0.0183016	yes	0.067663	0.0935295	0.174789	0.158936	0.102578	0.119112	1.01997	1.20172	4.1002	1.21767	3.38313	0.415018
CTSS	chr1:150702671-150738433	SAHA_Cntrl	SAHA_KD	OK	0.594583	0.243638	-1.28714	-2.08012	0.0016	0.0170565	yes	0.826518	1.18155	0.328556	0.394117	0.362712	0.493916	0.492499	0.696667	0.165353	0.343319	0.121247	0.344633
CXorf27	chrX:37850069-37850570	SAHA_Cntrl	SAHA_KD	OK	0	0.477008	Inf	NA	5e-05	0.000961378	yes	0	0	0.149004	0.287964	0.108416	0	0	0	1.43766	0.356468	0.113899	0
DLK1	chr14:101193201-101201467	SAHA_Cntrl	SAHA_KD	OK	41.4091	58.2951	0.493427	1.87486	0.00235	0.0230134	yes	44.6563	60.8886	41.3207	65.4573	56.0208	71.0725	44.688	38.1301	51.665	65.2913	50.5369	65.6872
DOCK2	chr5:169064250-169510386	SAHA_Cntrl	SAHA_KD	OK	4.15773	2.03876	-1.02811	-3.15441	5e-05	0.000961378	yes	3.69494	2.56266	1.10301	1.48637	1.47954	1.8486	4.24625	4.06922	1.55983	2.13017	2.01322	2.4518
EN1	chr2:119599746-119605759	SAHA_Cntrl	SAHA_KD	OK	0.924216	1.81368	0.972622	1.98194	0.00215	0.0215528	yes	0.338592	0.587158	0.737539	0.836625	0.804953	0.780265	0.874391	0.97404	2.33454	1.86673	1.93645	1.11702
FADS1	chr11:61567096-61584529	SAHA_Cntrl	SAHA_KD	OK	274.379	174.69	-0.651373	-2.25076	0.0001	0.00176045	yes	260.937	328.515	204.837	245.77	238.09	261.64	206.611	342.146	97.1764	178.577	162.39	260.615
FAM133A	chrX:92929011-92967273	SAHA_Cntrl	SAHA_KD	OK	0.382558	0.969235	1.34117	2.26917	0.00055	0.00725902	yes	0.430231	0.227997	1.75084	2.20615	0.34649	0.426007	0.339534	0.425582	1.38829	1.49596	0.525409	0.467283
FLT1	chr13:28874482-29069265	SAHA_Cntrl	SAHA_KD	OK	5.50516	8.36503	0.603588	1.83423	0.0028	0.0264319	yes	3.51673	2.46399	2.10296	4.4485	1.82922	3.95864	5.0411	5.96921	12.5137	10.877	3.93648	6.13295
FN1	chr2:216225178-216300791	SAHA_Cntrl	SAHA_KD	OK	1.36642	2.75537	1.01184	2.87151	5e-05	0.000961378	yes	0.8736	2.04526	1.30975	1.78967	1.14948	1.70504	1.87672	0.856129	5.24545	2.49181	1.74992	1.53431
FYB	chr5:39105353-39270759	SAHA_Cntrl	SAHA_KD	OK	5.88714	2.95338	-0.995198	-3.02295	5e-05	0.000961378	yes	3.60496	4.98577	3.78849	5.78913	2.05243	2.81517	3.33357	8.44071	2.69266	4.51254	1.65147	2.95686
GABBR2	chr9:101050363-101471479	SAHA_Cntrl	SAHA_KD	OK	0.301965	0.606455	1.00602	1.83429	0.00435	0.0374903	yes	0.319251	0.750192	0.37218	0.474414	0.656832	0.570017	0.369264	0.234667	0.77793	0.391515	0.665839	0.590536
GABRA2	chr4:46251580-46392056	SAHA_Cntrl	SAHA_KD	OK	0.131396	0.409811	1.64104	1.91914	0.00465	0.0394292	yes	0.0575958	0.0477667	0.180005	0.066533	0.130972	0.121665	0.173886	0.0889055	0.614013	0.350885	0.504519	0.169825
GABRE	chrX:151121595-151143151	SAHA_Cntrl	SAHA_KD	OK	63.3362	45.9845	-0.461883	-1.81434	0.00235	0.0230134	yes	53.4185	83.0059	43.92	64.4133	46.8103	74.4724	51.3937	75.2788	39.4053	44.0309	44.041	56.4608
GBGT1	chr9:136028339-136039301	SAHA_Cntrl	SAHA_KD	OK	18.618	11.6677	-0.674174	-2.23376	0.00025	0.00385529	yes	9.36563	6.81924	3.77603	4.26097	5.86368	5.5241	23.1546	14.0814	9.4917	10.3471	14.1995	12.6325
GBP2	chr1:89573309-89591799	SAHA_Cntrl	SAHA_KD	OK	1.17165	2.86146	1.28821	2.65951	0.0001	0.00176045	yes	1.15395	0.338646	1.20216	1.23312	0.565186	0.487523	1.75412	0.589186	4.89916	3.21518	1.49856	1.83293
GDF2	chr10:48413091-48416853	SAHA_Cntrl	SAHA_KD	OK	0.8652	1.93362	1.1602	2.01391	0.0023	0.0226532	yes	1.02937	0.304901	0.740449	1.01156	0.687374	0.698932	1.35208	0.378323	1.52291	2.56548	1.36621	2.2799
GJA4	chr1:35258598-35261348	SAHA_Cntrl	SAHA_KD	OK	2.79968	0.977982	-1.51738	-2.63055	0.0001	0.00176045	yes	0.0598742	0.769688	0.187126	0.391775	0.113461	0.316196	0.492995	5.10636	1.14894	1.19378	1.04896	0.520247
GOLGA7B	chr10:99609995-99790585	SAHA_Cntrl	SAHA_KD	OK	0.157526	0.464719	1.56077	1.89871	0.00535	0.0439925	yes	0.157797	0.078522	0.115072	0.0635389	0.119609	0.0666659	0.168906	0.146146	0.634438	0.314617	0.716254	0.193566
GP6	chr19:55525074-55549632	SAHA_Cntrl	SAHA_KD	OK	8.17526	5.02519	-0.702087	-1.89524	0.00215	0.0215528	yes	6.67989	20.1064	8.58912	11.4174	11.1129	11	2.85317	13.4974	2.56328	6.56169	3.13427	7.84153
H19	chr11:2016405-2019065	SAHA_Cntrl	SAHA_KD	OK	33.2482	66.8236	1.00708	3.70537	5e-05	0.000961378	yes	97.5263	232.078	202.528	237.966	121.469	114.195	26.4627	40.0337	62.7729	114.642	26.8946	62.9846
HCLS1	chr3:121350245-121379791	SAHA_Cntrl	SAHA_KD	OK	11.1719	7.00325	-0.673778	-2.04055	0.00095	0.0112686	yes	17.4995	14.6867	10.6869	11.6584	11.0831	13.3107	11.5424	10.8014	5.1959	7.50029	5.63701	9.67978
HEPACAM2	chr7:92817898-92855782	SAHA_Cntrl	SAHA_KD	OK	9.87175	3.74309	-1.39908	-3.82324	5e-05	0.000961378	yes	7.17574	1.11874	1.92053	2.26324	0.545258	1.0448	11.8168	7.9267	3.43091	5.71965	2.29167	3.53013
HMGCS1	chr5:43289492-43313595	SAHA_Cntrl	SAHA_KD	OK	117.412	83.0941	-0.498761	-1.86158	0.0022	0.0219257	yes	215.497	297.349	200.761	299.393	171.285	226.929	78.9087	155.915	57.4286	103.112	58.1143	113.722
HSPA7	chr1:161575848-161578341	SAHA_Cntrl	SAHA_KD	OK	2.74825	1.44782	-0.924626	-2.01414	0.00245	0.0237887	yes	1.48354	1.09197	0.405698	0.952059	0.618487	0.783461	2.97747	2.51903	1.25396	1.43274	1.28477	1.81984
IFITM2	chr11:308106-309410	SAHA_Cntrl	SAHA_KD	OK	49.1094	28.4613	-0.786999	-2.43311	0.0001	0.00176045	yes	50.0524	74.7876	38.0141	43.8844	58.1944	49.9663	34.1664	64.0524	16.4504	33.8687	23.3364	40.1895
IGFBP4	chr17:38599675-38613982	SAHA_Cntrl	SAHA_KD	OK	87.3173	64.3403	-0.440543	-1.70335	0.0046	0.0390936	yes	44.3913	94.9429	40.892	60.7743	43.8142	54.6748	58.2582	116.376	55.9493	67.7173	66.7911	66.9036
IL10RA	chr11:117857105-117872199	SAHA_Cntrl	SAHA_KD	OK	2.58518	4.84558	0.906405	2.5353	5e-05	0.000961378	yes	3.6688	3.72071	4.71336	5.94024	2.98452	4.47907	2.78396	2.3864	7.59003	5.65687	2.97693	3.15851
IL13RA2	chrX:114238537-114252207	SAHA_Cntrl	SAHA_KD	OK	0.250416	0.981543	1.97073	2.28513	0.00195	0.0199176	yes	0.145261	0.0903551	0.264825	0.0731141	0.0550536	0	0.388718	0.112113	2.12377	0.935242	0.607298	0.259858
IL1R1	chr2:102770401-102796334	SAHA_Cntrl	SAHA_KD	OK	1.99468	3.03966	0.607754	1.70509	0.0058	0.0467373	yes	1.42598	1.36978	2.1437	1.94426	1.3819	1.63004	2.19221	1.79715	4.22247	3.16405	2.78858	1.98356
IL6ST	chr5:55230924-55290821	SAHA_Cntrl	SAHA_KD	OK	7.7595	10.5919	0.44892	1.69042	0.0056	0.0454931	yes	6.12864	4.56045	7.11899	8.74782	4.82355	6.01716	8.56823	6.95077	16.5258	10.5572	8.12251	7.16191
INPP5D	chr2:233925035-234116549	SAHA_Cntrl	SAHA_KD	OK	0.711664	0.314237	-1.17934	-2.07702	0.00175	0.0183016	yes	0.660417	0.395578	0.248446	0.314042	0.194675	0.329391	0.793264	0.630064	0.21785	0.556446	0.182608	0.300045
ITGA2B	chr17:42449549-42466873	SAHA_Cntrl	SAHA_KD	OK	15.9655	11.1815	-0.513853	-1.79823	0.0033	0.0301727	yes	3.28182	5.916	2.78316	4.16372	4.14258	4.31134	9.81501	22.1161	10.1366	8.88894	14.7626	10.9377
ITGA3	chr17:48133339-48167849	SAHA_Cntrl	SAHA_KD	OK	0.214993	0.547637	1.34893	2.10021	0.0012	0.0135821	yes	0.0816059	0.0375989	0.132247	0.136917	0.0274902	0.0861924	0.321306	0.10868	1.26742	0.416741	0.371437	0.134946
ITGB2	chr21:46305867-46349595	SAHA_Cntrl	SAHA_KD	OK	0.553498	0.111057	-2.31728	-2.89097	0.00065	0.00829016	yes	0.0626673	0.038977	0.0652854	0.031538	0.0118682	0.0165409	0.619267	0.48773	0.100217	0.0911111	0.124768	0.12813
KISS1R	chr19:917341-921015	SAHA_Cntrl	SAHA_KD	OK	13.3741	8.10583	-0.722414	-2.04667	0.001	0.0117398	yes	8.21532	34.6372	12.3242	11.9089	16.8927	13.5046	4.82115	21.9271	5.95098	9.45564	6.54213	10.4746
LAMB3	chr1:209788217-209825820	SAHA_Cntrl	SAHA_KD	OK	0.947521	1.999	1.07705	2.42398	0.0001	0.00176045	yes	0.514968	0.368932	0.425958	0.645681	0.367001	0.581584	1.10068	0.79436	3.45668	2.08085	1.09402	1.36444
LCP1	chr13:46700057-46756459	SAHA_Cntrl	SAHA_KD	OK	91.0423	62.8896	-0.533715	-2.08976	0.00075	0.00931832	yes	96.3385	133.745	83.7035	99.2798	81.5567	86.463	70.4839	111.601	63.1765	67.2996	56.4329	64.6494
LDOC1	chrX:140269930-140271310	SAHA_Cntrl	SAHA_KD	OK	0.853565	2.30529	1.43338	2.34238	0.0004	0.00561889	yes	0.938574	0.688599	2.48206	2.28938	0.519895	0.800684	1.01059	0.696537	3.52954	3.4188	0.833657	1.43916
LOC100505875	chr4:79892901-80229953	SAHA_Cntrl	SAHA_KD	OK	15.4092	9.40421	-0.712415	-1.91112	0.0019	0.0195513	yes	5.83976	10.821	5.15196	5.66681	5.98178	5.44559	12.3025	18.5159	10.6725	8.34793	11.605	6.99142
LRMP	chr12:25205180-25348094	SAHA_Cntrl	SAHA_KD	OK	0.913413	0.392991	-1.21677	-1.94446	0.0027	0.0256909	yes	1.41789	0.953674	0.498067	0.562236	0.510515	0.656109	0.926898	0.899928	0.25518	0.573622	0.34013	0.40303
MAGEB16	chrX:35816458-35821852	SAHA_Cntrl	SAHA_KD	OK	0.300445	0.880644	1.55146	2.09487	0.0028	0.0264319	yes	0.552322	0.458074	1.04119	0.741335	0.35885	0.583364	0.194903	0.405987	1.24973	0.93954	0.607387	0.725918
MME	chr3:154797435-154901518	SAHA_Cntrl	SAHA_KD	OK	3.09892	1.83157	-0.758682	-2.19484	0.0003	0.00446815	yes	1.64605	0.728048	0.489936	1.00145	0.606019	0.827882	3.42079	2.77705	1.84144	1.85587	1.38571	2.24328
MX2	chr21:42733949-42780869	SAHA_Cntrl	SAHA_KD	OK	0.624715	2.01099	1.68664	3.09895	5e-05	0.000961378	yes	0.169357	0.0638447	0.368903	0.402966	0.140043	0.11383	0.976124	0.273306	4.05176	1.5988	1.8268	0.566584
NCKAP1L	chr12:54891494-54936899	SAHA_Cntrl	SAHA_KD	OK	14.9436	8.03583	-0.895012	-3.23785	5e-05	0.000961378	yes	6.62754	6.28867	2.80491	3.7644	3.13501	4.21902	14.3641	15.5232	7.68591	7.87672	8.34728	8.23341
NDRG1	chr8:134249413-134309547	SAHA_Cntrl	SAHA_KD	OK	12.1772	17.9328	0.558427	1.93301	0.00165	0.0174972	yes	7.24416	6.93798	7.07029	14.4363	4.32798	7.91621	16.4972	7.85715	24.8334	24.1345	10.9392	11.8242
NPY1R	chr4:164245116-164253947	SAHA_Cntrl	SAHA_KD	OK	1.85158	3.28633	0.827717	1.92518	0.0019	0.0195513	yes	0.246606	0.0255657	0.192681	0.108609	0.210293	0.0488374	2.71582	0.987351	5.59132	1.69018	5.04453	0.819291
NTS	chr12:86268072-86276770	SAHA_Cntrl	SAHA_KD	OK	0.750311	0.195945	-1.93704	-2.04051	0.0051	0.0423744	yes	0.041018	0.204112	0.128194	0	0	0.0433233	0.202642	1.29798	0.224888	0.204456	0.228648	0.12579
PASD1	chrX:150732006-150845211	SAHA_Cntrl	SAHA_KD	OK	5.7829	8.34993	0.52997	1.71255	0.0052	0.0430329	yes	7.73406	6.48367	8.783	9.07615	9.3587	8.84577	6.414	5.1518	7.56381	8.98359	8.23404	8.61827
PBX1	chr1:164528596-164821060	SAHA_Cntrl	SAHA_KD	OK	4.92877	7.73392	0.649973	2.03503	0.00095	0.0112686	yes	0.322232	0.415133	0.671391	0.480081	0.269636	0.136385	7.88585	1.97168	16.2399	3.87117	9.1115	1.7131
PERP	chr6:138409641-138428660	SAHA_Cntrl	SAHA_KD	OK	1.28106	2.38242	0.895093	2.14685	0.00075	0.00931832	yes	0.704323	0.64427	0.917181	0.823708	0.518172	0.60169	1.72273	0.839386	4.34426	1.93606	2.2435	1.00586
PI16	chr6:36916038-36932613	SAHA_Cntrl	SAHA_KD	OK	0.217783	1.45703	2.74207	3.50995	5e-05	0.000961378	yes	0.157967	0.131011	0.222668	0.454347	0.06842	0.090301	0.369579	0.0659865	4.08199	1.18988	0.359621	0.196643
PIK3CG	chr7:106505923-106547592	SAHA_Cntrl	SAHA_KD	OK	7.71613	5.45718	-0.499723	-1.73196	0.0048	0.0404185	yes	9.69475	11.4825	8.3139	9.89968	7.54132	8.82755	6.44949	8.98278	5.14142	6.63669	3.87972	6.17088
PLCB2	chr15:40580097-40600174	SAHA_Cntrl	SAHA_KD	OK	2.53767	1.24441	-1.02804	-2.59943	0.0001	0.00176045	yes	1.83143	1.96751	0.998454	1.02212	1.13647	1.4633	2.45339	2.62196	0.858438	1.26133	1.07304	1.78485
PNCK	chrX:152935187-152939816	SAHA_Cntrl	SAHA_KD	OK	8.3858	4.62266	-0.859224	-2.16765	0.00075	0.00931832	yes	4.81852	2.54268	1.69834	3.40582	1.70223	5.04601	11.5394	5.23218	2.94713	4.57649	3.50239	7.46463
PPP1R16B	chr20:37434347-37551667	SAHA_Cntrl	SAHA_KD	OK	6.26455	4.32337	-0.535054	-1.84695	0.0025	0.024176	yes	2.42998	3.6094	1.57617	2.27701	1.87846	2.31797	5.7005	6.8286	4.00938	3.64418	5.34447	4.29545
PRG2	chr11:57154833-57158130	SAHA_Cntrl	SAHA_KD	OK	66.8141	30.9788	-1.10887	-3.37431	5e-05	0.000961378	yes	14.7859	3.7487	2.35478	3.10284	4.04893	6.29095	103.724	29.9039	29.3386	11.5438	64.2752	18.7574
PRR9	chr1:153190059-153191793	SAHA_Cntrl	SAHA_KD	OK	0.296248	1.10201	1.89527	2.24982	0.00165	0.0174972	yes	0.0414183	0.103052	0.302039	0.50033	0.0941848	0.0874922	0.272825	0.31967	2.11944	0.997847	1.12141	0.169357
PRSS1	chr7:142457318-142460927	SAHA_Cntrl	SAHA_KD	OK	2.16358	6.23053	1.52594	2.66919	0.0001	0.00176045	yes	0.900475	0.746818	1.6597	1.32485	0.735062	1.24372	2.50948	1.81768	13.7983	4.20073	4.7989	2.12422
PRSS3	chr9:33750463-33799229	SAHA_Cntrl	SAHA_KD	OK	0.758928	2.19933	1.53503	1.96894	0.0013	0.0144996	yes	0.145648	0.241602	0.606987	0.439892	0.386433	0.153835	0.899528	0.618328	3.92663	1.81518	2.08764	0.967866
RAB27B	chr18:52495707-52562747	SAHA_Cntrl	SAHA_KD	OK	1.82922	1.03203	-0.825736	-2.11472	0.0004	0.00561889	yes	1.31723	2.37131	1.39827	2.06128	1.18774	1.38467	0.714491	2.94394	0.941246	1.23433	0.765587	1.18698
RASSF5	chr1:206680878-206762616	SAHA_Cntrl	SAHA_KD	OK	18.5537	13.0805	-0.504288	-1.84431	0.00215	0.0215528	yes	11.9932	14.6155	9.31542	10.0155	8.48675	9.26556	14.1004	23.007	13.4567	13.0861	12.3077	13.4716
REN	chr1:204123943-204135465	SAHA_Cntrl	SAHA_KD	OK	9.84407	15.4154	0.647048	1.82367	0.0038	0.0336515	yes	1.78425	1.56355	2.66543	2.91449	1.81178	1.4934	11.0878	8.60039	35.1307	9.90052	12.7073	3.92316
RHOB	chr2:20646834-20649201	SAHA_Cntrl	SAHA_KD	OK	1.41377	2.50389	0.824617	1.73755	0.0046	0.0390936	yes	1.31485	1.77408	1.71733	1.83725	1.66605	2.21786	1.37349	1.45406	3.92723	2.28247	2.00036	1.80549
RMRP	chr9:35657747-35658015	SAHA_Cntrl	SAHA_KD	OK	4.13492	18.7772	2.18305	2.54123	0.0009	0.0107826	yes	4.10593	17.9994	2.44426	164.741	44.0166	3.71717	1.93186	6.33798	3.21592	50.6782	18.2168	2.99802
RPLP0P2	chr11:61382507-61406921	SAHA_Cntrl	SAHA_KD	OK	2.42202	3.74291	0.627949	1.67182	0.0059	0.0473351	yes	1.31647	1.39923	1.29157	1.32523	2.80956	1.40395	3.31502	1.52902	2.69789	3.3447	3.38931	5.53973
RPPH1	chr14:20811229-20811570	SAHA_Cntrl	SAHA_KD	OK	0.86358	7.94347	3.20137	2.91806	0.0022	0.0219257	yes	0.923786	5.36306	2.24554	101.983	2.10068	2.27664	1.01417	0.712985	1.96964	26.093	2.45213	1.2591
RPSAP9	chr9:79013514-79014954	SAHA_Cntrl	SAHA_KD	OK	2.86145	5.07339	0.826203	1.79523	0.00505	0.0420343	yes	1.68297	1.31033	1.3239	1.48673	3.93118	2.64819	3.76126	1.96164	3.64063	4.65094	3.85649	8.1455
RSAD2	chr2:7017795-7038363	SAHA_Cntrl	SAHA_KD	OK	0.714783	1.81247	1.34238	2.57458	0.0001	0.00176045	yes	0.449101	0.148987	0.374289	0.400425	0.194524	0.189737	1.16217	0.267392	4.10378	1.47105	1.21595	0.459086
SCG3	chr15:51973549-52013223	SAHA_Cntrl	SAHA_KD	OK	53.4969	77.4522	0.53385	2.00298	0.0009	0.0107826	yes	47.4035	58.1493	73.6534	89.1176	35.3843	46.3529	35.22	71.7739	112.391	96.532	50.2956	50.5901
SLC26A9	chr1:205882176-205912588	SAHA_Cntrl	SAHA_KD	OK	0.187804	0.53978	1.52315	2.38688	0.0006	0.00779111	yes	0.0288267	0	0.0700751	0.0386923	0.014566	0.0101476	0.19019	0.185417	1.03038	0.291689	0.719171	0.117877
SLC6A10P	chr16:32888796-32896463	SAHA_Cntrl	SAHA_KD	OK	7.43496	4.31402	-0.78529	-2.50144	0.0001	0.00176045	yes	5.28972	3.78664	2.89524	3.66751	2.50488	4.69901	7.75908	7.11083	3.12638	4.8213	3.62654	5.68187
SLC6A8	chrX:152953751-152962048	SAHA_Cntrl	SAHA_KD	OK	180.398	122.024	-0.564021	-2.15561	0.0004	0.00561889	yes	105.516	88.1071	61.2981	82.8997	70.8891	97.4981	198.215	162.582	88.2708	124.692	112.628	162.505
SLC7A8	chr14:23594503-23652849	SAHA_Cntrl	SAHA_KD	OK	59.4574	99.0407	0.736166	2.8938	5e-05	0.000961378	yes	47.637	12.766	47.8762	41.9304	34.1272	32.131	73.3897	45.525	102.695	112.802	90.0834	90.583
SNAR-D	chr19:50643458-50643577	SAHA_Cntrl	SAHA_KD	OK	0	10.1064	Inf	NA	0.00615	0.0488684	yes	0	0	0	0	0	0	0	0	10.3674	9.42545	9.03488	11.5979
SPI1	chr11:47376408-47400127	SAHA_Cntrl	SAHA_KD	OK	21.456	10.2009	-1.07268	-3.29713	5e-05	0.000961378	yes	10.6303	15.203	2.90909	4.44377	4.90315	7.23858	18.1816	24.7304	9.16652	10.3902	9.25518	11.9918
STC1	chr8:23699433-23712320	SAHA_Cntrl	SAHA_KD	OK	0.820035	1.83739	1.1639	2.44122	0.00025	0.00385529	yes	0.265794	0.0862587	0.421365	0.75616	0.183952	0.17088	0.837341	0.802729	3.87546	2.03529	0.966275	0.472528
STXBP5	chr6:147162524-147711612	SAHA_Cntrl	SAHA_KD	OK	18.7872	13.8682	-0.43797	-1.69866	0.005	0.0417106	yes	23.2237	29.2163	21.52	23.8967	21.2788	23.975	13.8778	23.6966	13.9873	14.4616	11.3663	15.6575
SYK	chr9:93564011-93660842	SAHA_Cntrl	SAHA_KD	OK	6.71238	4.65533	-0.527941	-1.76948	0.00435	0.0374903	yes	7.77977	8.83105	6.88669	6.57028	6.67842	6.13981	5.02869	8.39608	3.75654	5.64162	3.79728	5.42588
SYTL5	chrX:37865834-37988073	SAHA_Cntrl	SAHA_KD	OK	0.231342	0.658826	1.50987	2.48136	0.00015	0.0024984	yes	0.132005	0.179043	0.440034	0.58583	0.107203	0.194371	0.216383	0.246301	1.2351	0.849965	0.262383	0.287855
TAC3	chr12:57403780-57410344	SAHA_Cntrl	SAHA_KD	OK	42.3396	76.8437	0.85992	2.87132	5e-05	0.000961378	yes	4.64036	2.44395	6.48859	7.34858	4.46729	5.23447	55.2678	29.4114	132.752	49.2948	91.2232	34.1045
TIMP1	chrX:47420515-47479256	SAHA_Cntrl	SAHA_KD	OK	508.992	724.671	0.509683	1.74349	0.005	0.0417106	yes	355.888	697.738	342.86	516.256	396.507	501.038	432.086	585.898	1088.73	724.575	488.598	596.785
TIMP2	chr17:76849058-76921472	SAHA_Cntrl	SAHA_KD	OK	0.214884	0.523484	1.28459	1.82362	0.0059	0.0473351	yes	0.0122997	0.0204018	0.051254	0.0866715	0	0.012991	0.344331	0.0854372	1.13516	0.449595	0.421171	0.0880123
TMEM233	chr12:120031263-120079363	SAHA_Cntrl	SAHA_KD	OK	0.325521	1.06513	1.71021	2.29647	0.0018	0.018703	yes	0.0930265	0.10287	0.807604	0.561877	0.423083	0.425771	0.45958	0.191463	1.21841	1.00467	1.08651	0.950949
TNS4	chr17:38632079-38657854	SAHA_Cntrl	SAHA_KD	OK	1.92797	0.820405	-1.23267	-2.54406	0.0001	0.00176045	yes	0.427971	1.13764	0.434417	0.784317	0.540668	0.776554	0.307207	3.54873	0.360988	0.975456	0.498103	1.44707
TRY6	chr7:142478756-142482399	SAHA_Cntrl	SAHA_KD	OK	1.92717	5.38931	1.48362	2.38063	0.0003	0.00446815	yes	0.51409	0.202196	1.26947	2.14362	0.204331	0.408921	1.87803	1.97631	12.1087	3.48448	4.27064	1.69343
TUBA3C	chr13:19747909-19755992	SAHA_Cntrl	SAHA_KD	OK	1.48959	3.31527	1.15422	2.19137	0.00045	0.00616954	yes	0.756369	0.575028	1.21478	1.30074	1.09887	1.06517	2.12784	0.851334	4.63648	3.14179	3.8398	1.64302
ULBP2	chr6:150263135-150270368	SAHA_Cntrl	SAHA_KD	OK	7.75689	13.3773	0.786241	2.16256	0.0005	0.00672063	yes	7.06306	4.34712	7.90027	8.71923	4.33937	7.18517	9.48863	6.02514	22.7251	13.4339	11.3083	6.04208
VAV1	chr19:6772721-6857371	SAHA_Cntrl	SAHA_KD	OK	5.68315	2.99213	-0.92552	-2.57637	5e-05	0.000961378	yes	3.98536	6.59748	1.36747	2.30844	2.2297	3.45767	5.49518	5.87112	2.65904	2.8773	3.19886	3.23331
WAS	chrX:48542185-48549817	SAHA_Cntrl	SAHA_KD	OK	3.62441	1.73755	-1.06069	-2.22595	0.00075	0.00931832	yes	2.92398	3.13955	1.30548	1.89222	1.16755	1.57173	2.49354	4.75529	1.57449	2.0821	1.37213	1.92149
WFS1	chr4:6271576-6304992	SAHA_Cntrl	SAHA_KD	OK	0.327365	0.832804	1.34708	2.12741	0.00195	0.0199176	yes	0.0370819	0.0614726	0.0772167	0.111987	0.0655852	0.0522213	0.54979	0.10494	1.46835	0.3903	1.2704	0.202167
ZNF630	chrX:47917566-47931025	SAHA_Cntrl	SAHA_KD	OK	0.172944	0.48239	1.4799	1.95561	0.00415	0.0360861	yes	0.348675	0.16395	0.370338	0.443569	0.292209	0.348964	0.23363	0.112258	0.486413	0.63859	0.466494	0.338061
ZNF718	chr4:53226-156490	SAHA_Cntrl	SAHA_KD	OK	28.0319	14.9615	-0.905814	-2.1724	0.0002	0.0031871	yes	17.3356	18.8195	12.8224	19.027	11.5428	15.1377	20.5131	35.5507	15.2043	15.2944	14.3299	15.0176
