# Supplementary material for: HDAC inhibitors cause site-specific chromatin remodeling at PU.1-bound enhancers in K562 cells
Source: Epigenetics Chromatin. 2016 Apr 16;9:15. doi: 10.1186/s13072-016-0065-5 (PMC4833939; doi:10.1186/s13072-016-0065-5)
Supplement: Supplementary file 12 — 10.1186/s13072-016-0065-5 Feature importance scores according to a random forest classification of PU.1-bound opened vs. stable DHS sites. [file 13072_2016_65_MOESM12_ESM.xlsx]

## Sheet: means_stdev_ftNames_fromRF.txt
Feature	Mean Importance Score	Stdev	Enriched class
H3k36me3_broad	13.1915	0.91464	stable
H3k4me2_broad	11.5049	1.37342	stable
Pol2s2_Sydh	10.1121	0.75495	stable
Ctcfc_Haib	8.46741	0.649755	stable
H3k27ac_broad	7.45748	0.659672	stable
Cbx3sc101004_Haib	6.06391	0.473856	stable
Smc3ab9263_Sydh	6.02008	0.53994	stable
Ctcf_Uw	5.87612	0.594604	stable
Sin3ak20_Haib	5.78044	0.418197	stable
Ctcfb_Sydh	5.72863	0.550281	stable
Ctcf_broad	5.5796	0.418427	stable
Rad21_Sydh	5.36673	0.510077	stable
Kap1_Sydh	5.28965	0.490326	stable
Pol2s2_Sydh	5.00851	0.386843	stable
Bclaf101388_Haib	4.98606	0.70723	stable
H3k4me3_broad	4.91215	0.351579	stable
Six5_Haib	4.85902	0.555419	stable
Egr1_Haib	4.83889	0.417717	stable
Rbbp5a300109a_broad	4.79339	0.373363	stable
Chd7a301223a1_broad	4.75081	0.453834	stable
Arid3asc8821_Sydh	4.70013	0.361451	stable
Sap3039731_broad	4.6065	0.772782	stable
Mef2a_Haib	4.59881	0.563573	stable
Usf1_Haib	4.47719	0.369047	stable
Taf1_Haib	4.4556	0.268326	stable
Pu1_Haib	4.43754	0.502505	stable
Creb1sc240_Haib	4.38829	0.329445	stable
Atf3_Haib	4.38587	0.333642	stable
Pol2_Haib	4.36081	0.436609	stable
H3k36me3_uw	4.35106	0.388434	stable
Pcaf_broad	4.33377	0.417976	stable
H3k4me3_uw	4.28157	0.41656	stable
Hdac6a301341a_broad	4.22205	0.463267	stable
Sirt6_broad	4.18099	0.209714	stable
Gtf2f1ab28179_Sydh	4.07926	0.476522	stable
Sp1_Haib	4.06721	0.355456	stable
Fosl1sc183_Haib	4.06275	0.313579	stable
Znf384hpa004051_Sydh	4.01322	0.291421	stable
Znf143_Sydh	4.01125	0.436845	stable
Hdac1sc6298_broad	3.98892	0.291599	stable
Nelfe_Sydh	3.9883	0.33477	stable
Plu1_broad	3.98449	0.340976	stable
Mxi1af4185_Sydh	3.96811	0.210335	stable
Taf7sc101167_Haib	3.95987	0.241286	stable
Nsd2ab75359_broad	3.94268	0.286549	stable
Brf2_Sydh	3.92857	0.213653	stable
Nr2f2sc271940_Haib	3.92189	0.342191	stable
Setdb1_broad	3.90125	0.317703	stable
Cbx3sc101004_broad	3.87927	0.320561	stable
E2f6_Sydh	3.86797	0.368396	stable
Xrcc4_Sydh	3.86241	0.292891	stable
Ets1_Haib	3.84385	0.312811	stable
Pol2_Sydh	3.83867	0.263276	stable
Setdb1_Sydh	3.82425	0.334724	stable
Thap1sc98174_Haib	3.82118	0.278655	stable
Ctcflsc98982_Haib	3.81384	0.32726	stable
Hdac2a300705a_broad	3.8133	0.404385	stable
Nrf1_Sydh	3.80345	0.337453	stable
Srf_Haib	3.80138	0.273316	stable
Pol24h8_Haib	3.79932	0.136378	stable
Zbtb7asc34508_Haib	3.78417	0.241173	stable
Tbp_Sydh	3.75932	0.240135	stable
Chd4mi2_broad	3.75704	0.308137	stable
Cfos_Sydh	3.7192	0.198365	stable
Bach1sc14700_Sydh	3.71443	0.247667	stable
Znf274_Sydh	3.70243	0.244574	stable
H3k9me3_broad	3.69415	0.220871	stable
Yy1_Haib	3.69212	0.263437	stable
Bdp1_Sydh	3.68894	0.299368	stable
Zc3h11anb10074650_Sydh	3.68419	0.227004	stable
Hcfc1nb10068209_Sydh	3.68393	0.269327	stable
Tr4_Sydh	3.68286	0.158159	stable
P300sc584sc48343_Sydh	3.64942	0.172296	stable
Brg1_Sydh	3.64548	0.245657	stable
Usf2_Sydh	3.63415	0.10361	stable
Trim28sc81411_Haib	3.62944	0.229117	stable
Yy1sc281_Haib	3.6251	0.474834	stable
Nfyb_Sydh	3.61319	0.342678	stable
Brf1_Sydh	3.59025	0.156132	stable
Elk112771_Sydh	3.58916	0.139436	stable
Six5_Haib	3.58754	0.204406	stable
Cdpsc6327_Sydh	3.57289	0.23704	stable
Max_Sydh	3.56853	0.291308	stable
Ini1_Sydh	3.55809	0.252824	stable
Rest_broad	3.50626	0.216628	stable
Tblr1ab24550_Sydh	3.49818	0.243697	stable
Cbpsc369_broad	3.49421	0.276762	stable
Rfx5_Sydh	3.47217	0.159341	stable
Gtf2b_Sydh	3.46466	0.17817	stable
Mafkab50322_Sydh	3.41575	0.170809	stable
Ncor_broad	3.33554	0.207714	stable
Maff_Sydh	3.33013	0.171429	stable
Chd2ab68301_Sydh	3.29675	0.17777	stable
Pol3_Sydh	3.28757	0.186832	stable
Nfe2_Sydh	3.13564	0.194095	stable
Tf3c110_Sydh	3.06215	0.181515	opened
Cmyc_Sydh	3.5073	0.327874	opened
Ubtfsab1404509_Sydh	3.51647	0.275377	opened
Rpc155_Sydh	3.51746	0.207701	opened
Znf274m01_Sydh	3.521	0.244308	opened
Stat5asc74442_Haib	3.57624	0.287421	opened
Cjun_Sydh	3.59541	0.153897	opened
Lsd1_broad	3.61529	0.17129	opened
Jund_Sydh	3.62339	0.190767	opened
Gabp_Haib	3.63435	0.268166	opened
Cebpbsc150_Haib	3.66396	0.226967	opened
Ubfsc13125_Sydh	3.6644	0.234084	opened
Pmlsc71910_Haib	3.71922	0.251206	opened
Yy1_Sydh	3.7305	0.312233	opened
Tblr1nb600270_Sydh	3.74997	0.171937	opened
Cebpb_Sydh	3.80686	0.23779	opened
Cjun_Sydh	3.80943	0.228085	opened
Suz12051317_broad	3.88664	0.262737	opened
Nfya_Sydh	3.93363	0.353821	opened
Znfmizdcp1ab65767_Sydh	4.02297	0.435637	opened
E2f4_Sydh	4.12344	0.227816	opened
Cmyc_Sydh	4.22881	0.426564	opened
Bhlhe40nb100_Sydh	4.2758	0.442339	opened
H3k9me1_broad	4.43859	0.375519	opened
Sirt6_Sydh	4.51606	0.530397	opened
Cebpdsc636_Haib	4.56049	0.183461	opened
Max_Sydh	4.59875	0.218295	opened
Corestab24166_Sydh	4.74882	0.388492	opened
Atf3_Sydh	4.76145	0.373028	opened
Znf263_Sydh	4.92387	0.408009	opened
Mazab85725_Sydh	4.9502	0.550765	opened
P300_Sydh	4.99417	0.449726	opened
Gata2sc267_Haib	5.00241	0.432414	opened
Pol2_Sydh	5.17686	0.531155	opened
Atf106325_Sydh	5.53656	0.355177	opened
Ccnt2_Sydh	5.94723	0.524524	opened
Gata1_Sydh	6.00996	0.777722	opened
Rnf2_broad	6.03009	0.880144	opened
Hmgn3_Sydh	6.20592	0.724357	opened
Gata2_Sydh	6.39302	0.712198	opened
Cbx8_broad	6.76239	1.1282	opened
Tead4sc101184_Haib	6.87808	0.512664	opened
Tal1sc12984_Sydh	7.16797	0.76939	opened
Cbx2_broad	7.17197	1.34485	opened
Corestsc30189_Sydh	7.53848	0.766104	opened
H3k27me3_uw	8.18214	0.999225	opened
H3k4me1_sydh	10.1975	1.20868	opened
Gata1b_Sydh	10.4549	1.05206	opened
H3k27me3_broad	13.2311	1.18286	opened
H3k27me3b_sydh	21.1125	1.02121	opened
